# Supplementary material for: Genome and secretome analysis of the hemibiotrophic fungal pathogen, Moniliophthora roreri, which causes frosty pod rot disease of cacao: mechanisms of the biotrophic and necrotrophic phases
Source: BMC Genomics. 2014 Feb 27;15:164. doi: 10.1186/1471-2164-15-164 (PMC3948071; doi:10.1186/1471-2164-15-164)
Supplement: Additional file 1 — This file contains the Repeat Modeler file and a complete list of the Venn diagram intersects; A, AB, ABC and ABE discussed in the text. There is a sheet for each set and intersect and RNA-Seq data are provided for each gene in that intersect. [file 1471-2164-15-164-S1.xlsx]

## Sheet: Repeat Modeler
Repeat Modeler		version open-4.0.3 , default mode
M. roreri
sequences		3298
GC level		0.4688
total length		52,334,081 bp
bases masked		7,060,129 bp	0.1349
		No. of elements		length occupied	% of sequences
SINEs		0		0	0
LINEs		0		0	0
LTR elements		2365		3,459,222 bp	6.61
DNA elements		95		35,808 bp	0.07
Unclassified		8186		3,375,249 bp	6.45
Total interspersed repeats				6,870,279 bp	13.13
Small RNA		0		0	0
Satellites		0		0	0
simple repeats		4216		161,879 bp	0.0031
Low complexity		583		28,116 bp	0.0005
M. perniciosa
sequences		3087
GC level		0.4781
total length		44,661,472 bp
bases masked		1,737,865 bp	0.0389
		No. of elements		length occupied	% of sequences
SINEs		0		0	0
LINEs		58		14,719 bp	0.0003
LTR		342		332,067 bp	0.0074
DNA elements		0		0	0
Unclassified		3573		1,197,013 bp	0.0268
Total interspersed repeats				1,543,799 bp	0.0346
Small RNA		0		0	0
Satellites		0		0	0
simple repeats		4053		165,046 bp	0.0037
Low complexity		602		29,124 bp	0.0007
run with rmblastn version 2.2.27+
The query was compared to classified sequences in ".../consensi.fa.classified"
RepBase Update 20130422, RM database version 20130422

## Sheet: A Set
RNA-Seq data for the M. roreri Bi directional BLAST Analysis ABC Intersect							RNA-Seq data for the 30 and 60 DPI samples
M. roreri Gene Id	M. roreri Gene Annotation	r30a	r30b	r30c	r60a	r60b	r60c	baseMean	baseMean 30	baseMean 60	foldChange	log2FoldChange	pval	padj
evm.model.sctg_0272_0002.2	calcium-binding tyrosine phosphorylation-regulated	0	0	0	0	0	0	0	0	0	NA	NA	NA	NA
evm.model.sctg_0180_0002.8	capsule polysaccharide biosynthesis	2	0	0	0	2	2	0.944224	1.29021	0.598235	0.463672	-1.10882	0.981826	1
evm.model.sctg_0180_0002.6	capsule polysaccharide biosynthesis	2	0	2	2	6	4	1.99268	1.99014	1.99522	1.00255	0.0036773	0.999839	1
evm.model.sctg_0121_0002.16	CNVH-domain-containing protein	0	0	0	0	2	2	0.299118	0	0.598235	Inf	Inf	1	1
evm.model.sctg_0631_0001.1	dipterans toxic crystal protein	0	0	0	0	26	0	1.50986	0	3.01972	Inf	Inf	0.574703	1
evm.model.sctg_0013_0001.104	FAD NAD -binding domain-containing protein	2	0	0	4	18	2	2.43983	1.29021	3.58944	2.78205	1.47615	0.566764	1
evm.model.sctg_0013_0001.105	FAD NAD-binding domain-containing protein	2	2	4	0	8	0	2.71061	4.49207	0.929145	0.206841	-2.27341	0.448177	1
evm.model.sctg_1050_0001.1	Gag protein	0	0	0	0	0	0	0	0	0	NA	NA	NA	NA
evm.model.sctg_0048_0006.5	Hemopexin domain-containing protein	0	0	2	0	0	0	0.349962	0.699924	0	0	(-)Inf	0.617397	1
evm.model.sctg_0001_0002.54	hypothetical protein	0	0	0	0	0	0	0	0	0	NA	NA	NA	NA
evm.model.sctg_0001_0002.61	hypothetical protein	0	0	0	0	0	0	0	0	0	NA	NA	NA	NA
evm.model.sctg_0001_0003.26	hypothetical protein	0	0	0	0	0	0	0	0	0	NA	NA	NA	NA
evm.model.sctg_0001_0004.31	hypothetical protein	0	0	0	0	0	0	0	0	0	NA	NA	NA	NA
evm.model.sctg_0001_0005.1	hypothetical protein	0	0	0	0	0	0	0	0	0	NA	NA	NA	NA
evm.model.sctg_0002_0006.36	hypothetical protein	0	0	0	0	0	0	0	0	0	NA	NA	NA	NA
evm.model.sctg_0003_0003.17	hypothetical protein	0	0	0	0	0	0	0	0	0	NA	NA	NA	NA
evm.model.sctg_0003_0005.1	hypothetical protein	0	0	0	0	0	0	0	0	0	NA	NA	NA	NA
evm.model.sctg_0004_0002.1	hypothetical protein	0	0	0	0	0	0	0	0	0	NA	NA	NA	NA
evm.model.sctg_0004_0003.57	hypothetical protein	0	0	0	0	0	0	0	0	0	NA	NA	NA	NA
evm.model.sctg_0005_0002.28	hypothetical protein	0	0	0	0	0	0	0	0	0	NA	NA	NA	NA
evm.model.sctg_0005_0002.72	hypothetical protein	0	0	0	0	0	0	0	0	0	NA	NA	NA	NA
evm.model.sctg_0005_0005.32	hypothetical protein	0	0	0	0	0	0	0	0	0	NA	NA	NA	NA
evm.model.sctg_0006_0001.2	hypothetical protein	0	0	0	0	0	0	0	0	0	NA	NA	NA	NA
evm.model.sctg_0006_0005.72	hypothetical protein	0	0	0	0	0	0	0	0	0	NA	NA	NA	NA
evm.model.sctg_0008_0002.25	hypothetical protein	0	0	0	0	0	0	0	0	0	NA	NA	NA	NA
evm.model.sctg_0008_0002.7	hypothetical protein	0	0	0	0	0	0	0	0	0	NA	NA	NA	NA
evm.model.sctg_0008_0005.16	hypothetical protein	0	0	0	0	0	0	0	0	0	NA	NA	NA	NA
evm.model.sctg_0009_0002.146	hypothetical protein	0	0	0	0	0	0	0	0	0	NA	NA	NA	NA
evm.model.sctg_0010_0002.80	hypothetical protein	0	0	0	0	0	0	0	0	0	NA	NA	NA	NA
evm.model.sctg_0010_0003.1	hypothetical protein	0	0	0	0	0	0	0	0	0	NA	NA	NA	NA
evm.model.sctg_0014_0003.10	hypothetical protein	0	0	0	0	0	0	0	0	0	NA	NA	NA	NA
evm.model.sctg_0014_0004.49	hypothetical protein	0	0	0	0	0	0	0	0	0	NA	NA	NA	NA
evm.model.sctg_0015_0001.1	hypothetical protein	0	0	0	0	0	0	0	0	0	NA	NA	NA	NA
evm.model.sctg_0016_0001.5	hypothetical protein	0	0	0	0	0	0	0	0	0	NA	NA	NA	NA
evm.model.sctg_0016_0007.1	hypothetical protein	0	0	0	0	0	0	0	0	0	NA	NA	NA	NA
evm.model.sctg_0016_0008.6	hypothetical protein	0	0	0	0	0	0	0	0	0	NA	NA	NA	NA
evm.model.sctg_0017_0002.23	hypothetical protein	0	0	0	0	0	0	0	0	0	NA	NA	NA	NA
evm.model.sctg_0017_0003.6	hypothetical protein	0	0	0	0	0	0	0	0	0	NA	NA	NA	NA
evm.model.sctg_0018_0001.3	hypothetical protein	0	0	0	0	0	0	0	0	0	NA	NA	NA	NA
evm.model.sctg_0018_0002.1	hypothetical protein	0	0	0	0	0	0	0	0	0	NA	NA	NA	NA
evm.model.sctg_0018_0008.13	hypothetical protein	0	0	0	0	0	0	0	0	0	NA	NA	NA	NA
evm.model.sctg_0019_0001.1	hypothetical protein	0	0	0	0	0	0	0	0	0	NA	NA	NA	NA
evm.model.sctg_0020_0002.1	hypothetical protein	0	0	0	0	0	0	0	0	0	NA	NA	NA	NA
evm.model.sctg_0020_0009.1	hypothetical protein	0	0	0	0	0	0	0	0	0	NA	NA	NA	NA
evm.model.sctg_0020_0010.1	hypothetical protein	0	0	0	0	0	0	0	0	0	NA	NA	NA	NA
evm.model.sctg_0022_0002.31	hypothetical protein	0	0	0	0	0	0	0	0	0	NA	NA	NA	NA
evm.model.sctg_0023_0002.42	hypothetical protein	0	0	0	0	0	0	0	0	0	NA	NA	NA	NA
evm.model.sctg_0026_0008.4	hypothetical protein	0	0	0	0	0	0	0	0	0	NA	NA	NA	NA
evm.model.sctg_0027_0002.112	hypothetical protein	0	0	0	0	0	0	0	0	0	NA	NA	NA	NA
evm.model.sctg_0028_0006.5	hypothetical protein	0	0	0	0	0	0	0	0	0	NA	NA	NA	NA
evm.model.sctg_0028_0006.7	hypothetical protein	0	0	0	0	0	0	0	0	0	NA	NA	NA	NA
evm.model.sctg_0030_0003.5	hypothetical protein	0	0	0	0	0	0	0	0	0	NA	NA	NA	NA
evm.model.sctg_0031_0004.62	hypothetical protein	0	0	0	0	0	0	0	0	0	NA	NA	NA	NA
evm.model.sctg_0032_0006.6	hypothetical protein	0	0	0	0	0	0	0	0	0	NA	NA	NA	NA
evm.model.sctg_0033_0004.19	hypothetical protein	0	0	0	0	0	0	0	0	0	NA	NA	NA	NA
evm.model.sctg_0033_0004.21	hypothetical protein	0	0	0	0	0	0	0	0	0	NA	NA	NA	NA
evm.model.sctg_0033_0004.22	hypothetical protein	0	0	0	0	0	0	0	0	0	NA	NA	NA	NA
evm.model.sctg_0033_0006.1	hypothetical protein	0	0	0	0	0	0	0	0	0	NA	NA	NA	NA
evm.model.sctg_0033_0007.5	hypothetical protein	0	0	0	0	0	0	0	0	0	NA	NA	NA	NA
evm.model.sctg_0034_0002.7	hypothetical protein	0	0	0	0	0	0	0	0	0	NA	NA	NA	NA
evm.model.sctg_0034_0005.16	hypothetical protein	0	0	0	0	0	0	0	0	0	NA	NA	NA	NA
evm.model.sctg_0034_0005.30	hypothetical protein	0	0	0	0	0	0	0	0	0	NA	NA	NA	NA
evm.model.sctg_0036_0001.1	hypothetical protein	0	0	0	0	0	0	0	0	0	NA	NA	NA	NA
evm.model.sctg_0038_0002.2	hypothetical protein	0	0	0	0	0	0	0	0	0	NA	NA	NA	NA
evm.model.sctg_0038_0003.1	hypothetical protein	0	0	0	0	0	0	0	0	0	NA	NA	NA	NA
evm.model.sctg_0038_0003.4	hypothetical protein	0	0	0	0	0	0	0	0	0	NA	NA	NA	NA
evm.model.sctg_0038_0004.2	hypothetical protein	0	0	0	0	0	0	0	0	0	NA	NA	NA	NA
evm.model.sctg_0039_0002.31	hypothetical protein	0	0	0	0	0	0	0	0	0	NA	NA	NA	NA
evm.model.sctg_0039_0002.65	hypothetical protein	0	0	0	0	0	0	0	0	0	NA	NA	NA	NA
evm.model.sctg_0040_0003.12	hypothetical protein	0	0	0	0	0	0	0	0	0	NA	NA	NA	NA
evm.model.sctg_0040_0003.5	hypothetical protein	0	0	0	0	0	0	0	0	0	NA	NA	NA	NA
evm.model.sctg_0041_0005.2	hypothetical protein	0	0	0	0	0	0	0	0	0	NA	NA	NA	NA
evm.model.sctg_0043_0003.6	hypothetical protein	0	0	0	0	0	0	0	0	0	NA	NA	NA	NA
evm.model.sctg_0043_0004.22	hypothetical protein	0	0	0	0	0	0	0	0	0	NA	NA	NA	NA
evm.model.sctg_0046_0002.49	hypothetical protein	0	0	0	0	0	0	0	0	0	NA	NA	NA	NA
evm.model.sctg_0046_0004.1	hypothetical protein	0	0	0	0	0	0	0	0	0	NA	NA	NA	NA
evm.model.sctg_0046_0008.1	hypothetical protein	0	0	0	0	0	0	0	0	0	NA	NA	NA	NA
evm.model.sctg_0048_0007.1	hypothetical protein	0	0	0	0	0	0	0	0	0	NA	NA	NA	NA
evm.model.sctg_0049_0001.2	hypothetical protein	0	0	0	0	0	0	0	0	0	NA	NA	NA	NA
evm.model.sctg_0049_0001.3	hypothetical protein	0	0	0	0	0	0	0	0	0	NA	NA	NA	NA
evm.model.sctg_0049_0005.5	hypothetical protein	0	0	0	0	0	0	0	0	0	NA	NA	NA	NA
evm.model.sctg_0051_0009.14	hypothetical protein	0	0	0	0	0	0	0	0	0	NA	NA	NA	NA
evm.model.sctg_0055_0001.6	hypothetical protein	0	0	0	0	0	0	0	0	0	NA	NA	NA	NA
evm.model.sctg_0055_0004.6	hypothetical protein	0	0	0	0	0	0	0	0	0	NA	NA	NA	NA
evm.model.sctg_0055_0004.7	hypothetical protein	0	0	0	0	0	0	0	0	0	NA	NA	NA	NA
evm.model.sctg_0058_0002.9	hypothetical protein	0	0	0	0	0	0	0	0	0	NA	NA	NA	NA
evm.model.sctg_0059_0001.51	hypothetical protein	0	0	0	0	0	0	0	0	0	NA	NA	NA	NA
evm.model.sctg_0060_0001.7	hypothetical protein	0	0	0	0	0	0	0	0	0	NA	NA	NA	NA
evm.model.sctg_0064_0002.4	hypothetical protein	0	0	0	0	0	0	0	0	0	NA	NA	NA	NA
evm.model.sctg_0064_0004.6	hypothetical protein	0	0	0	0	0	0	0	0	0	NA	NA	NA	NA
evm.model.sctg_0065_0001.21	hypothetical protein	0	0	0	0	0	0	0	0	0	NA	NA	NA	NA
evm.model.sctg_0065_0001.38	hypothetical protein	0	0	0	0	0	0	0	0	0	NA	NA	NA	NA
evm.model.sctg_0068_0001.1	hypothetical protein	0	0	0	0	0	0	0	0	0	NA	NA	NA	NA
evm.model.sctg_0068_0003.5	hypothetical protein	0	0	0	0	0	0	0	0	0	NA	NA	NA	NA
evm.model.sctg_0068_0004.3	hypothetical protein	0	0	0	0	0	0	0	0	0	NA	NA	NA	NA
evm.model.sctg_0070_0002.12	hypothetical protein	0	0	0	0	0	0	0	0	0	NA	NA	NA	NA
evm.model.sctg_0071_0001.1	hypothetical protein	0	0	0	0	0	0	0	0	0	NA	NA	NA	NA
evm.model.sctg_0071_0001.2	hypothetical protein	0	0	0	0	0	0	0	0	0	NA	NA	NA	NA
evm.model.sctg_0071_0004.27	hypothetical protein	0	0	0	0	0	0	0	0	0	NA	NA	NA	NA
evm.model.sctg_0072_0005.2	hypothetical protein	0	0	0	0	0	0	0	0	0	NA	NA	NA	NA
evm.model.sctg_0073_0003.35	hypothetical protein	0	0	0	0	0	0	0	0	0	NA	NA	NA	NA
evm.model.sctg_0074_0002.2	hypothetical protein	0	0	0	0	0	0	0	0	0	NA	NA	NA	NA
evm.model.sctg_0076_0001.27	hypothetical protein	0	0	0	0	0	0	0	0	0	NA	NA	NA	NA
evm.model.sctg_0077_0001.17	hypothetical protein	0	0	0	0	0	0	0	0	0	NA	NA	NA	NA
evm.model.sctg_0079_0006.3	hypothetical protein	0	0	0	0	0	0	0	0	0	NA	NA	NA	NA
evm.model.sctg_0079_0006.6	hypothetical protein	0	0	0	0	0	0	0	0	0	NA	NA	NA	NA
evm.model.sctg_0080_0001.7	hypothetical protein	0	0	0	0	0	0	0	0	0	NA	NA	NA	NA
evm.model.sctg_0082_0001.21	hypothetical protein	0	0	0	0	0	0	0	0	0	NA	NA	NA	NA
evm.model.sctg_0083_0002.52	hypothetical protein	0	0	0	0	0	0	0	0	0	NA	NA	NA	NA
evm.model.sctg_0084_0004.25	hypothetical protein	0	0	0	0	0	0	0	0	0	NA	NA	NA	NA
evm.model.sctg_0084_0004.6	hypothetical protein	0	0	0	0	0	0	0	0	0	NA	NA	NA	NA
evm.model.sctg_0085_0002.1	hypothetical protein	0	0	0	0	0	0	0	0	0	NA	NA	NA	NA
evm.model.sctg_0085_0002.8	hypothetical protein	0	0	0	0	0	0	0	0	0	NA	NA	NA	NA
evm.model.sctg_0087_0001.4	hypothetical protein	0	0	0	0	0	0	0	0	0	NA	NA	NA	NA
evm.model.sctg_0087_0001.5	hypothetical protein	0	0	0	0	0	0	0	0	0	NA	NA	NA	NA
evm.model.sctg_0087_0002.11	hypothetical protein	0	0	0	0	0	0	0	0	0	NA	NA	NA	NA
evm.model.sctg_0087_0002.4	hypothetical protein	0	0	0	0	0	0	0	0	0	NA	NA	NA	NA
evm.model.sctg_0087_0007.11	hypothetical protein	0	0	0	0	0	0	0	0	0	NA	NA	NA	NA
evm.model.sctg_0087_0009.1	hypothetical protein	0	0	0	0	0	0	0	0	0	NA	NA	NA	NA
evm.model.sctg_0088_0001.2	hypothetical protein	0	0	0	0	0	0	0	0	0	NA	NA	NA	NA
evm.model.sctg_0089_0001.10	hypothetical protein	0	0	0	0	0	0	0	0	0	NA	NA	NA	NA
evm.model.sctg_0089_0001.9	hypothetical protein	0	0	0	0	0	0	0	0	0	NA	NA	NA	NA
evm.model.sctg_0091_0002.13	hypothetical protein	0	0	0	0	0	0	0	0	0	NA	NA	NA	NA
evm.model.sctg_0091_0004.8	hypothetical protein	0	0	0	0	0	0	0	0	0	NA	NA	NA	NA
evm.model.sctg_0094_0003.1	hypothetical protein	0	0	0	0	0	0	0	0	0	NA	NA	NA	NA
evm.model.sctg_0094_0003.3	hypothetical protein	0	0	0	0	0	0	0	0	0	NA	NA	NA	NA
evm.model.sctg_0094_0003.6	hypothetical protein	0	0	0	0	0	0	0	0	0	NA	NA	NA	NA
evm.model.sctg_0095_0003.1	hypothetical protein	0	0	0	0	0	0	0	0	0	NA	NA	NA	NA
evm.model.sctg_0095_0003.2	hypothetical protein	0	0	0	0	0	0	0	0	0	NA	NA	NA	NA
evm.model.sctg_0095_0005.1	hypothetical protein	0	0	0	0	0	0	0	0	0	NA	NA	NA	NA
evm.model.sctg_0095_0005.8	hypothetical protein	0	0	0	0	0	0	0	0	0	NA	NA	NA	NA
evm.model.sctg_0096_0003.2	hypothetical protein	0	0	0	0	0	0	0	0	0	NA	NA	NA	NA
evm.model.sctg_0096_0003.3	hypothetical protein	0	0	0	0	0	0	0	0	0	NA	NA	NA	NA
evm.model.sctg_0097_0004.2	hypothetical protein	0	0	0	0	0	0	0	0	0	NA	NA	NA	NA
evm.model.sctg_0098_0001.8	hypothetical protein	0	0	0	0	0	0	0	0	0	NA	NA	NA	NA
evm.model.sctg_0100_0001.1	hypothetical protein	0	0	0	0	0	0	0	0	0	NA	NA	NA	NA
evm.model.sctg_0102_0003.5	hypothetical protein	0	0	0	0	0	0	0	0	0	NA	NA	NA	NA
evm.model.sctg_0102_0003.9	hypothetical protein	0	0	0	0	0	0	0	0	0	NA	NA	NA	NA
evm.model.sctg_0102_0007.1	hypothetical protein	0	0	0	0	0	0	0	0	0	NA	NA	NA	NA
evm.model.sctg_0103_0003.4	hypothetical protein	0	0	0	0	0	0	0	0	0	NA	NA	NA	NA
evm.model.sctg_0104_0003.1	hypothetical protein	0	0	0	0	0	0	0	0	0	NA	NA	NA	NA
evm.model.sctg_0105_0001.3	hypothetical protein	0	0	0	0	0	0	0	0	0	NA	NA	NA	NA
evm.model.sctg_0106_0003.2	hypothetical protein	0	0	0	0	0	0	0	0	0	NA	NA	NA	NA
evm.model.sctg_0108_0001.1	hypothetical protein	0	0	0	0	0	0	0	0	0	NA	NA	NA	NA
evm.model.sctg_0108_0002.40	hypothetical protein	0	0	0	0	0	0	0	0	0	NA	NA	NA	NA
evm.model.sctg_0110_0004.6	hypothetical protein	0	0	0	0	0	0	0	0	0	NA	NA	NA	NA
evm.model.sctg_0113_0002.17	hypothetical protein	0	0	0	0	0	0	0	0	0	NA	NA	NA	NA
evm.model.sctg_0113_0002.7	hypothetical protein	0	0	0	0	0	0	0	0	0	NA	NA	NA	NA
evm.model.sctg_0113_0005.2	hypothetical protein	0	0	0	0	0	0	0	0	0	NA	NA	NA	NA
evm.model.sctg_0115_0004.4	hypothetical protein	0	0	0	0	0	0	0	0	0	NA	NA	NA	NA
evm.model.sctg_0115_0006.4	hypothetical protein	0	0	0	0	0	0	0	0	0	NA	NA	NA	NA
evm.model.sctg_0115_0006.7	hypothetical protein	0	0	0	0	0	0	0	0	0	NA	NA	NA	NA
evm.model.sctg_0116_0005.22	hypothetical protein	0	0	0	0	0	0	0	0	0	NA	NA	NA	NA
evm.model.sctg_0116_0005.8	hypothetical protein	0	0	0	0	0	0	0	0	0	NA	NA	NA	NA
evm.model.sctg_0117_0002.14	hypothetical protein	0	0	0	0	0	0	0	0	0	NA	NA	NA	NA
evm.model.sctg_0118_0002.15	hypothetical protein	0	0	0	0	0	0	0	0	0	NA	NA	NA	NA
evm.model.sctg_0121_0002.15	hypothetical protein	0	0	0	0	0	0	0	0	0	NA	NA	NA	NA
evm.model.sctg_0121_0002.17	hypothetical protein	0	0	0	0	0	0	0	0	0	NA	NA	NA	NA
evm.model.sctg_0123_0002.32	hypothetical protein	0	0	0	0	0	0	0	0	0	NA	NA	NA	NA
evm.model.sctg_0126_0001.12	hypothetical protein	0	0	0	0	0	0	0	0	0	NA	NA	NA	NA
evm.model.sctg_0126_0001.16	hypothetical protein	0	0	0	0	0	0	0	0	0	NA	NA	NA	NA
evm.model.sctg_0126_0001.25	hypothetical protein	0	0	0	0	0	0	0	0	0	NA	NA	NA	NA
evm.model.sctg_0126_0001.29	hypothetical protein	0	0	0	0	0	0	0	0	0	NA	NA	NA	NA
evm.model.sctg_0126_0001.5	hypothetical protein	0	0	0	0	0	0	0	0	0	NA	NA	NA	NA
evm.model.sctg_0126_0001.9	hypothetical protein	0	0	0	0	0	0	0	0	0	NA	NA	NA	NA
evm.model.sctg_0127_0001.1	hypothetical protein	0	0	0	0	0	0	0	0	0	NA	NA	NA	NA
evm.model.sctg_0129_0003.5	hypothetical protein	0	0	0	0	0	0	0	0	0	NA	NA	NA	NA
evm.model.sctg_0129_0003.7	hypothetical protein	0	0	0	0	0	0	0	0	0	NA	NA	NA	NA
evm.model.sctg_0129_0003.8	hypothetical protein	0	0	0	0	0	0	0	0	0	NA	NA	NA	NA
evm.model.sctg_0131_0003.12	hypothetical protein	0	0	0	0	0	0	0	0	0	NA	NA	NA	NA
evm.model.sctg_0131_0003.26	hypothetical protein	0	0	0	0	0	0	0	0	0	NA	NA	NA	NA
evm.model.sctg_0132_0004.5	hypothetical protein	0	0	0	0	0	0	0	0	0	NA	NA	NA	NA
evm.model.sctg_0134_0001.1	hypothetical protein	0	0	0	0	0	0	0	0	0	NA	NA	NA	NA
evm.model.sctg_0135_0001.26	hypothetical protein	0	0	0	0	0	0	0	0	0	NA	NA	NA	NA
evm.model.sctg_0135_0001.7	hypothetical protein	0	0	0	0	0	0	0	0	0	NA	NA	NA	NA
evm.model.sctg_0135_0001.9	hypothetical protein	0	0	0	0	0	0	0	0	0	NA	NA	NA	NA
evm.model.sctg_0137_0003.6	hypothetical protein	0	0	0	0	0	0	0	0	0	NA	NA	NA	NA
evm.model.sctg_0140_0002.6	hypothetical protein	0	0	0	0	0	0	0	0	0	NA	NA	NA	NA
evm.model.sctg_0144_0001.11	hypothetical protein	0	0	0	0	0	0	0	0	0	NA	NA	NA	NA
evm.model.sctg_0144_0002.5	hypothetical protein	0	0	0	0	0	0	0	0	0	NA	NA	NA	NA
evm.model.sctg_0145_0001.1	hypothetical protein	0	0	0	0	0	0	0	0	0	NA	NA	NA	NA
evm.model.sctg_0145_0001.2	hypothetical protein	0	0	0	0	0	0	0	0	0	NA	NA	NA	NA
evm.model.sctg_0145_0002.3	hypothetical protein	0	0	0	0	0	0	0	0	0	NA	NA	NA	NA
evm.model.sctg_0146_0001.1	hypothetical protein	0	0	0	0	0	0	0	0	0	NA	NA	NA	NA
evm.model.sctg_0149_0001.20	hypothetical protein	0	0	0	0	0	0	0	0	0	NA	NA	NA	NA
evm.model.sctg_0149_0001.25	hypothetical protein	0	0	0	0	0	0	0	0	0	NA	NA	NA	NA
evm.model.sctg_0149_0002.4	hypothetical protein	0	0	0	0	0	0	0	0	0	NA	NA	NA	NA
evm.model.sctg_0150_0003.2	hypothetical protein	0	0	0	0	0	0	0	0	0	NA	NA	NA	NA
evm.model.sctg_0151_0001.13	hypothetical protein	0	0	0	0	0	0	0	0	0	NA	NA	NA	NA
evm.model.sctg_0153_0001.21	hypothetical protein	0	0	0	0	0	0	0	0	0	NA	NA	NA	NA
evm.model.sctg_0153_0001.26	hypothetical protein	0	0	0	0	0	0	0	0	0	NA	NA	NA	NA
evm.model.sctg_0153_0001.29	hypothetical protein	0	0	0	0	0	0	0	0	0	NA	NA	NA	NA
evm.model.sctg_0153_0002.6	hypothetical protein	0	0	0	0	0	0	0	0	0	NA	NA	NA	NA
evm.model.sctg_0155_0004.10	hypothetical protein	0	0	0	0	0	0	0	0	0	NA	NA	NA	NA
evm.model.sctg_0155_0004.7	hypothetical protein	0	0	0	0	0	0	0	0	0	NA	NA	NA	NA
evm.model.sctg_0155_0004.9	hypothetical protein	0	0	0	0	0	0	0	0	0	NA	NA	NA	NA
evm.model.sctg_0156_0002.1	hypothetical protein	0	0	0	0	0	0	0	0	0	NA	NA	NA	NA
evm.model.sctg_0157_0004.2	hypothetical protein	0	0	0	0	0	0	0	0	0	NA	NA	NA	NA
evm.model.sctg_0160_0004.11	hypothetical protein	0	0	0	0	0	0	0	0	0	NA	NA	NA	NA
evm.model.sctg_0161_0001.2	hypothetical protein	0	0	0	0	0	0	0	0	0	NA	NA	NA	NA
evm.model.sctg_0164_0002.4	hypothetical protein	0	0	0	0	0	0	0	0	0	NA	NA	NA	NA
evm.model.sctg_0164_0004.3	hypothetical protein	0	0	0	0	0	0	0	0	0	NA	NA	NA	NA
evm.model.sctg_0164_0005.2	hypothetical protein	0	0	0	0	0	0	0	0	0	NA	NA	NA	NA
evm.model.sctg_0165_0001.21	hypothetical protein	0	0	0	0	0	0	0	0	0	NA	NA	NA	NA
evm.model.sctg_0165_0001.22	hypothetical protein	0	0	0	0	0	0	0	0	0	NA	NA	NA	NA
evm.model.sctg_0166_0002.5	hypothetical protein	0	0	0	0	0	0	0	0	0	NA	NA	NA	NA
evm.model.sctg_0166_0003.1	hypothetical protein	0	0	0	0	0	0	0	0	0	NA	NA	NA	NA
evm.model.sctg_0167_0005.17	hypothetical protein	0	0	0	0	0	0	0	0	0	NA	NA	NA	NA
evm.model.sctg_0167_0005.2	hypothetical protein	0	0	0	0	0	0	0	0	0	NA	NA	NA	NA
evm.model.sctg_0170_0002.2	hypothetical protein	0	0	0	0	0	0	0	0	0	NA	NA	NA	NA
evm.model.sctg_0173_0003.2	hypothetical protein	0	0	0	0	0	0	0	0	0	NA	NA	NA	NA
evm.model.sctg_0173_0003.3	hypothetical protein	0	0	0	0	0	0	0	0	0	NA	NA	NA	NA
evm.model.sctg_0173_0003.7	hypothetical protein	0	0	0	0	0	0	0	0	0	NA	NA	NA	NA
evm.model.sctg_0174_0002.2	hypothetical protein	0	0	0	0	0	0	0	0	0	NA	NA	NA	NA
evm.model.sctg_0177_0001.3	hypothetical protein	0	0	0	0	0	0	0	0	0	NA	NA	NA	NA
evm.model.sctg_0177_0003.1	hypothetical protein	0	0	0	0	0	0	0	0	0	NA	NA	NA	NA
evm.model.sctg_0178_0001.13	hypothetical protein	0	0	0	0	0	0	0	0	0	NA	NA	NA	NA
evm.model.sctg_0179_0001.1	hypothetical protein	0	0	0	0	0	0	0	0	0	NA	NA	NA	NA
evm.model.sctg_0179_0001.26	hypothetical protein	0	0	0	0	0	0	0	0	0	NA	NA	NA	NA
evm.model.sctg_0181_0001.2	hypothetical protein	0	0	0	0	0	0	0	0	0	NA	NA	NA	NA
evm.model.sctg_0189_0002.7	hypothetical protein	0	0	0	0	0	0	0	0	0	NA	NA	NA	NA
evm.model.sctg_0190_0006.1	hypothetical protein	0	0	0	0	0	0	0	0	0	NA	NA	NA	NA
evm.model.sctg_0197_0001.2	hypothetical protein	0	0	0	0	0	0	0	0	0	NA	NA	NA	NA
evm.model.sctg_0198_0002.15	hypothetical protein	0	0	0	0	0	0	0	0	0	NA	NA	NA	NA
evm.model.sctg_0200_0002.1	hypothetical protein	0	0	0	0	0	0	0	0	0	NA	NA	NA	NA
evm.model.sctg_0200_0002.6	hypothetical protein	0	0	0	0	0	0	0	0	0	NA	NA	NA	NA
evm.model.sctg_0200_0002.9	hypothetical protein	0	0	0	0	0	0	0	0	0	NA	NA	NA	NA
evm.model.sctg_0202_0001.5	hypothetical protein	0	0	0	0	0	0	0	0	0	NA	NA	NA	NA
evm.model.sctg_0204_0005.2	hypothetical protein	0	0	0	0	0	0	0	0	0	NA	NA	NA	NA
evm.model.sctg_0206_0002.4	hypothetical protein	0	0	0	0	0	0	0	0	0	NA	NA	NA	NA
evm.model.sctg_0206_0003.1	hypothetical protein	0	0	0	0	0	0	0	0	0	NA	NA	NA	NA
evm.model.sctg_0206_0003.6	hypothetical protein	0	0	0	0	0	0	0	0	0	NA	NA	NA	NA
evm.model.sctg_0207_0001.11	hypothetical protein	0	0	0	0	0	0	0	0	0	NA	NA	NA	NA
evm.model.sctg_0207_0002.2	hypothetical protein	0	0	0	0	0	0	0	0	0	NA	NA	NA	NA
evm.model.sctg_0207_0002.5	hypothetical protein	0	0	0	0	0	0	0	0	0	NA	NA	NA	NA
evm.model.sctg_0208_0005.2	hypothetical protein	0	0	0	0	0	0	0	0	0	NA	NA	NA	NA
evm.model.sctg_0209_0002.17	hypothetical protein	0	0	0	0	0	0	0	0	0	NA	NA	NA	NA
evm.model.sctg_0210_0002.5	hypothetical protein	0	0	0	0	0	0	0	0	0	NA	NA	NA	NA
evm.model.sctg_0211_0001.13	hypothetical protein	0	0	0	0	0	0	0	0	0	NA	NA	NA	NA
evm.model.sctg_0212_0001.9	hypothetical protein	0	0	0	0	0	0	0	0	0	NA	NA	NA	NA
evm.model.sctg_0213_0001.17	hypothetical protein	0	0	0	0	0	0	0	0	0	NA	NA	NA	NA
evm.model.sctg_0216_0001.4	hypothetical protein	0	0	0	0	0	0	0	0	0	NA	NA	NA	NA
evm.model.sctg_0216_0002.10	hypothetical protein	0	0	0	0	0	0	0	0	0	NA	NA	NA	NA
evm.model.sctg_0217_0001.18	hypothetical protein	0	0	0	0	0	0	0	0	0	NA	NA	NA	NA
evm.model.sctg_0217_0002.2	hypothetical protein	0	0	0	0	0	0	0	0	0	NA	NA	NA	NA
evm.model.sctg_0219_0006.4	hypothetical protein	0	0	0	0	0	0	0	0	0	NA	NA	NA	NA
evm.model.sctg_0220_0007.5	hypothetical protein	0	0	0	0	0	0	0	0	0	NA	NA	NA	NA
evm.model.sctg_0222_0001.2	hypothetical protein	0	0	0	0	0	0	0	0	0	NA	NA	NA	NA
evm.model.sctg_0222_0002.1	hypothetical protein	0	0	0	0	0	0	0	0	0	NA	NA	NA	NA
evm.model.sctg_0222_0002.11	hypothetical protein	0	0	0	0	0	0	0	0	0	NA	NA	NA	NA
evm.model.sctg_0222_0002.7	hypothetical protein	0	0	0	0	0	0	0	0	0	NA	NA	NA	NA
evm.model.sctg_0223_0002.5	hypothetical protein	0	0	0	0	0	0	0	0	0	NA	NA	NA	NA
evm.model.sctg_0225_0001.17	hypothetical protein	0	0	0	0	0	0	0	0	0	NA	NA	NA	NA
evm.model.sctg_0227_0001.6	hypothetical protein	0	0	0	0	0	0	0	0	0	NA	NA	NA	NA
evm.model.sctg_0228_0004.5	hypothetical protein	0	0	0	0	0	0	0	0	0	NA	NA	NA	NA
evm.model.sctg_0230_0001.3	hypothetical protein	0	0	0	0	0	0	0	0	0	NA	NA	NA	NA
evm.model.sctg_0230_0003.5	hypothetical protein	0	0	0	0	0	0	0	0	0	NA	NA	NA	NA
evm.model.sctg_0230_0004.2	hypothetical protein	0	0	0	0	0	0	0	0	0	NA	NA	NA	NA
evm.model.sctg_0230_0004.3	hypothetical protein	0	0	0	0	0	0	0	0	0	NA	NA	NA	NA
evm.model.sctg_0232_0001.12	hypothetical protein	0	0	0	0	0	0	0	0	0	NA	NA	NA	NA
evm.model.sctg_0232_0001.7	hypothetical protein	0	0	0	0	0	0	0	0	0	NA	NA	NA	NA
evm.model.sctg_0234_0001.20	hypothetical protein	0	0	0	0	0	0	0	0	0	NA	NA	NA	NA
evm.model.sctg_0236_0003.5	hypothetical protein	0	0	0	0	0	0	0	0	0	NA	NA	NA	NA
evm.model.sctg_0238_0003.11	hypothetical protein	0	0	0	0	0	0	0	0	0	NA	NA	NA	NA
evm.model.sctg_0238_0003.2	hypothetical protein	0	0	0	0	0	0	0	0	0	NA	NA	NA	NA
evm.model.sctg_0239_0001.4	hypothetical protein	0	0	0	0	0	0	0	0	0	NA	NA	NA	NA
evm.model.sctg_0240_0002.1	hypothetical protein	0	0	0	0	0	0	0	0	0	NA	NA	NA	NA
evm.model.sctg_0240_0002.3	hypothetical protein	0	0	0	0	0	0	0	0	0	NA	NA	NA	NA
evm.model.sctg_0241_0001.9	hypothetical protein	0	0	0	0	0	0	0	0	0	NA	NA	NA	NA
evm.model.sctg_0243_0004.8	hypothetical protein	0	0	0	0	0	0	0	0	0	NA	NA	NA	NA
evm.model.sctg_0245_0001.23	hypothetical protein	0	0	0	0	0	0	0	0	0	NA	NA	NA	NA
evm.model.sctg_0248_0001.1	hypothetical protein	0	0	0	0	0	0	0	0	0	NA	NA	NA	NA
evm.model.sctg_0251_0003.10	hypothetical protein	0	0	0	0	0	0	0	0	0	NA	NA	NA	NA
evm.model.sctg_0252_0001.16	hypothetical protein	0	0	0	0	0	0	0	0	0	NA	NA	NA	NA
evm.model.sctg_0253_0003.2	hypothetical protein	0	0	0	0	0	0	0	0	0	NA	NA	NA	NA
evm.model.sctg_0253_0004.2	hypothetical protein	0	0	0	0	0	0	0	0	0	NA	NA	NA	NA
evm.model.sctg_0254_0001.8	hypothetical protein	0	0	0	0	0	0	0	0	0	NA	NA	NA	NA
evm.model.sctg_0255_0001.12	hypothetical protein	0	0	0	0	0	0	0	0	0	NA	NA	NA	NA
evm.model.sctg_0257_0002.2	hypothetical protein	0	0	0	0	0	0	0	0	0	NA	NA	NA	NA
evm.model.sctg_0259_0001.1	hypothetical protein	0	0	0	0	0	0	0	0	0	NA	NA	NA	NA
evm.model.sctg_0259_0001.2	hypothetical protein	0	0	0	0	0	0	0	0	0	NA	NA	NA	NA
evm.model.sctg_0259_0003.1	hypothetical protein	0	0	0	0	0	0	0	0	0	NA	NA	NA	NA
evm.model.sctg_0261_0002.1	hypothetical protein	0	0	0	0	0	0	0	0	0	NA	NA	NA	NA
evm.model.sctg_0263_0002.16	hypothetical protein	0	0	0	0	0	0	0	0	0	NA	NA	NA	NA
evm.model.sctg_0263_0002.17	hypothetical protein	0	0	0	0	0	0	0	0	0	NA	NA	NA	NA
evm.model.sctg_0263_0002.19	hypothetical protein	0	0	0	0	0	0	0	0	0	NA	NA	NA	NA
evm.model.sctg_0264_0001.3	hypothetical protein	0	0	0	0	0	0	0	0	0	NA	NA	NA	NA
evm.model.sctg_0264_0001.9	hypothetical protein	0	0	0	0	0	0	0	0	0	NA	NA	NA	NA
evm.model.sctg_0265_0001.4	hypothetical protein	0	0	0	0	0	0	0	0	0	NA	NA	NA	NA
evm.model.sctg_0265_0001.9	hypothetical protein	0	0	0	0	0	0	0	0	0	NA	NA	NA	NA
evm.model.sctg_0270_0001.2	hypothetical protein	0	0	0	0	0	0	0	0	0	NA	NA	NA	NA
evm.model.sctg_0271_0002.1	hypothetical protein	0	0	0	0	0	0	0	0	0	NA	NA	NA	NA
evm.model.sctg_0271_0004.4	hypothetical protein	0	0	0	0	0	0	0	0	0	NA	NA	NA	NA
evm.model.sctg_0274_0001.1	hypothetical protein	0	0	0	0	0	0	0	0	0	NA	NA	NA	NA
evm.model.sctg_0275_0001.8	hypothetical protein	0	0	0	0	0	0	0	0	0	NA	NA	NA	NA
evm.model.sctg_0276_0001.3	hypothetical protein	0	0	0	0	0	0	0	0	0	NA	NA	NA	NA
evm.model.sctg_0278_0001.5	hypothetical protein	0	0	0	0	0	0	0	0	0	NA	NA	NA	NA
evm.model.sctg_0278_0002.2	hypothetical protein	0	0	0	0	0	0	0	0	0	NA	NA	NA	NA
evm.model.sctg_0278_0002.6	hypothetical protein	0	0	0	0	0	0	0	0	0	NA	NA	NA	NA
evm.model.sctg_0278_0003.4	hypothetical protein	0	0	0	0	0	0	0	0	0	NA	NA	NA	NA
evm.model.sctg_0279_0001.1	hypothetical protein	0	0	0	0	0	0	0	0	0	NA	NA	NA	NA
evm.model.sctg_0281_0002.10	hypothetical protein	0	0	0	0	0	0	0	0	0	NA	NA	NA	NA
evm.model.sctg_0282_0002.18	hypothetical protein	0	0	0	0	0	0	0	0	0	NA	NA	NA	NA
evm.model.sctg_0283_0003.1	hypothetical protein	0	0	0	0	0	0	0	0	0	NA	NA	NA	NA
evm.model.sctg_0284_0001.2	hypothetical protein	0	0	0	0	0	0	0	0	0	NA	NA	NA	NA
evm.model.sctg_0288_0005.3	hypothetical protein	0	0	0	0	0	0	0	0	0	NA	NA	NA	NA
evm.model.sctg_0289_0002.12	hypothetical protein	0	0	0	0	0	0	0	0	0	NA	NA	NA	NA
evm.model.sctg_0289_0002.9	hypothetical protein	0	0	0	0	0	0	0	0	0	NA	NA	NA	NA
evm.model.sctg_0290_0001.5	hypothetical protein	0	0	0	0	0	0	0	0	0	NA	NA	NA	NA
evm.model.sctg_0291_0002.1	hypothetical protein	0	0	0	0	0	0	0	0	0	NA	NA	NA	NA
evm.model.sctg_0293_0001.12	hypothetical protein	0	0	0	0	0	0	0	0	0	NA	NA	NA	NA
evm.model.sctg_0294_0001.2	hypothetical protein	0	0	0	0	0	0	0	0	0	NA	NA	NA	NA
evm.model.sctg_0296_0003.3	hypothetical protein	0	0	0	0	0	0	0	0	0	NA	NA	NA	NA
evm.model.sctg_0298_0001.4	hypothetical protein	0	0	0	0	0	0	0	0	0	NA	NA	NA	NA
evm.model.sctg_0298_0001.5	hypothetical protein	0	0	0	0	0	0	0	0	0	NA	NA	NA	NA
evm.model.sctg_0299_0001.1	hypothetical protein	0	0	0	0	0	0	0	0	0	NA	NA	NA	NA
evm.model.sctg_0301_0002.1	hypothetical protein	0	0	0	0	0	0	0	0	0	NA	NA	NA	NA
evm.model.sctg_0301_0003.2	hypothetical protein	0	0	0	0	0	0	0	0	0	NA	NA	NA	NA
evm.model.sctg_0303_0004.3	hypothetical protein	0	0	0	0	0	0	0	0	0	NA	NA	NA	NA
evm.model.sctg_0304_0003.3	hypothetical protein	0	0	0	0	0	0	0	0	0	NA	NA	NA	NA
evm.model.sctg_0306_0002.1	hypothetical protein	0	0	0	0	0	0	0	0	0	NA	NA	NA	NA
evm.model.sctg_0306_0002.4	hypothetical protein	0	0	0	0	0	0	0	0	0	NA	NA	NA	NA
evm.model.sctg_0308_0005.2	hypothetical protein	0	0	0	0	0	0	0	0	0	NA	NA	NA	NA
evm.model.sctg_0309_0002.19	hypothetical protein	0	0	0	0	0	0	0	0	0	NA	NA	NA	NA
evm.model.sctg_0311_0003.1	hypothetical protein	0	0	0	0	0	0	0	0	0	NA	NA	NA	NA
evm.model.sctg_0311_0005.2	hypothetical protein	0	0	0	0	0	0	0	0	0	NA	NA	NA	NA
evm.model.sctg_0317_0002.1	hypothetical protein	0	0	0	0	0	0	0	0	0	NA	NA	NA	NA
evm.model.sctg_0317_0002.2	hypothetical protein	0	0	0	0	0	0	0	0	0	NA	NA	NA	NA
evm.model.sctg_0318_0005.4	hypothetical protein	0	0	0	0	0	0	0	0	0	NA	NA	NA	NA
evm.model.sctg_0322_0001.1	hypothetical protein	0	0	0	0	0	0	0	0	0	NA	NA	NA	NA
evm.model.sctg_0322_0003.1	hypothetical protein	0	0	0	0	0	0	0	0	0	NA	NA	NA	NA
evm.model.sctg_0324_0005.3	hypothetical protein	0	0	0	0	0	0	0	0	0	NA	NA	NA	NA
evm.model.sctg_0325_0002.3	hypothetical protein	0	0	0	0	0	0	0	0	0	NA	NA	NA	NA
evm.model.sctg_0331_0001.1	hypothetical protein	0	0	0	0	0	0	0	0	0	NA	NA	NA	NA
evm.model.sctg_0331_0001.15	hypothetical protein	0	0	0	0	0	0	0	0	0	NA	NA	NA	NA
evm.model.sctg_0331_0001.4	hypothetical protein	0	0	0	0	0	0	0	0	0	NA	NA	NA	NA
evm.model.sctg_0331_0001.6	hypothetical protein	0	0	0	0	0	0	0	0	0	NA	NA	NA	NA
evm.model.sctg_0331_0001.7	hypothetical protein	0	0	0	0	0	0	0	0	0	NA	NA	NA	NA
evm.model.sctg_0331_0001.9	hypothetical protein	0	0	0	0	0	0	0	0	0	NA	NA	NA	NA
evm.model.sctg_0332_0001.1	hypothetical protein	0	0	0	0	0	0	0	0	0	NA	NA	NA	NA
evm.model.sctg_0332_0005.1	hypothetical protein	0	0	0	0	0	0	0	0	0	NA	NA	NA	NA
evm.model.sctg_0333_0003.2	hypothetical protein	0	0	0	0	0	0	0	0	0	NA	NA	NA	NA
evm.model.sctg_0333_0004.3	hypothetical protein	0	0	0	0	0	0	0	0	0	NA	NA	NA	NA
evm.model.sctg_0333_0008.1	hypothetical protein	0	0	0	0	0	0	0	0	0	NA	NA	NA	NA
evm.model.sctg_0335_0001.11	hypothetical protein	0	0	0	0	0	0	0	0	0	NA	NA	NA	NA
evm.model.sctg_0335_0003.1	hypothetical protein	0	0	0	0	0	0	0	0	0	NA	NA	NA	NA
evm.model.sctg_0338_0003.4	hypothetical protein	0	0	0	0	0	0	0	0	0	NA	NA	NA	NA
evm.model.sctg_0339_0002.7	hypothetical protein	0	0	0	0	0	0	0	0	0	NA	NA	NA	NA
evm.model.sctg_0343_0001.3	hypothetical protein	0	0	0	0	0	0	0	0	0	NA	NA	NA	NA
evm.model.sctg_0345_0001.14	hypothetical protein	0	0	0	0	0	0	0	0	0	NA	NA	NA	NA
evm.model.sctg_0349_0001.1	hypothetical protein	0	0	0	0	0	0	0	0	0	NA	NA	NA	NA
evm.model.sctg_0349_0002.4	hypothetical protein	0	0	0	0	0	0	0	0	0	NA	NA	NA	NA
evm.model.sctg_0350_0001.1	hypothetical protein	0	0	0	0	0	0	0	0	0	NA	NA	NA	NA
evm.model.sctg_0355_0001.10	hypothetical protein	0	0	0	0	0	0	0	0	0	NA	NA	NA	NA
evm.model.sctg_0356_0001.1	hypothetical protein	0	0	0	0	0	0	0	0	0	NA	NA	NA	NA
evm.model.sctg_0356_0003.1	hypothetical protein	0	0	0	0	0	0	0	0	0	NA	NA	NA	NA
evm.model.sctg_0358_0001.1	hypothetical protein	0	0	0	0	0	0	0	0	0	NA	NA	NA	NA
evm.model.sctg_0358_0001.2	hypothetical protein	0	0	0	0	0	0	0	0	0	NA	NA	NA	NA
evm.model.sctg_0359_0002.5	hypothetical protein	0	0	0	0	0	0	0	0	0	NA	NA	NA	NA
evm.model.sctg_0360_0001.1	hypothetical protein	0	0	0	0	0	0	0	0	0	NA	NA	NA	NA
evm.model.sctg_0360_0002.6	hypothetical protein	0	0	0	0	0	0	0	0	0	NA	NA	NA	NA
evm.model.sctg_0363_0001.6	hypothetical protein	0	0	0	0	0	0	0	0	0	NA	NA	NA	NA
evm.model.sctg_0364_0002.6	hypothetical protein	0	0	0	0	0	0	0	0	0	NA	NA	NA	NA
evm.model.sctg_0364_0002.8	hypothetical protein	0	0	0	0	0	0	0	0	0	NA	NA	NA	NA
evm.model.sctg_0366_0003.7	hypothetical protein	0	0	0	0	0	0	0	0	0	NA	NA	NA	NA
evm.model.sctg_0368_0001.8	hypothetical protein	0	0	0	0	0	0	0	0	0	NA	NA	NA	NA
evm.model.sctg_0371_0001.2	hypothetical protein	0	0	0	0	0	0	0	0	0	NA	NA	NA	NA
evm.model.sctg_0371_0003.1	hypothetical protein	0	0	0	0	0	0	0	0	0	NA	NA	NA	NA
evm.model.sctg_0371_0003.4	hypothetical protein	0	0	0	0	0	0	0	0	0	NA	NA	NA	NA
evm.model.sctg_0374_0001.1	hypothetical protein	0	0	0	0	0	0	0	0	0	NA	NA	NA	NA
evm.model.sctg_0374_0001.8	hypothetical protein	0	0	0	0	0	0	0	0	0	NA	NA	NA	NA
evm.model.sctg_0376_0002.3	hypothetical protein	0	0	0	0	0	0	0	0	0	NA	NA	NA	NA
evm.model.sctg_0378_0003.2	hypothetical protein	0	0	0	0	0	0	0	0	0	NA	NA	NA	NA
evm.model.sctg_0379_0001.7	hypothetical protein	0	0	0	0	0	0	0	0	0	NA	NA	NA	NA
evm.model.sctg_0379_0002.3	hypothetical protein	0	0	0	0	0	0	0	0	0	NA	NA	NA	NA
evm.model.sctg_0381_0005.2	hypothetical protein	0	0	0	0	0	0	0	0	0	NA	NA	NA	NA
evm.model.sctg_0382_0001.11	hypothetical protein	0	0	0	0	0	0	0	0	0	NA	NA	NA	NA
evm.model.sctg_0382_0001.7	hypothetical protein	0	0	0	0	0	0	0	0	0	NA	NA	NA	NA
evm.model.sctg_0383_0001.2	hypothetical protein	0	0	0	0	0	0	0	0	0	NA	NA	NA	NA
evm.model.sctg_0385_0001.10	hypothetical protein	0	0	0	0	0	0	0	0	0	NA	NA	NA	NA
evm.model.sctg_0385_0001.11	hypothetical protein	0	0	0	0	0	0	0	0	0	NA	NA	NA	NA
evm.model.sctg_0385_0001.8	hypothetical protein	0	0	0	0	0	0	0	0	0	NA	NA	NA	NA
evm.model.sctg_0387_0001.6	hypothetical protein	0	0	0	0	0	0	0	0	0	NA	NA	NA	NA
evm.model.sctg_0387_0001.7	hypothetical protein	0	0	0	0	0	0	0	0	0	NA	NA	NA	NA
evm.model.sctg_0390_0002.3	hypothetical protein	0	0	0	0	0	0	0	0	0	NA	NA	NA	NA
evm.model.sctg_0391_0001.7	hypothetical protein	0	0	0	0	0	0	0	0	0	NA	NA	NA	NA
evm.model.sctg_0394_0001.1	hypothetical protein	0	0	0	0	0	0	0	0	0	NA	NA	NA	NA
evm.model.sctg_0395_0002.2	hypothetical protein	0	0	0	0	0	0	0	0	0	NA	NA	NA	NA
evm.model.sctg_0398_0001.1	hypothetical protein	0	0	0	0	0	0	0	0	0	NA	NA	NA	NA
evm.model.sctg_0402_0001.8	hypothetical protein	0	0	0	0	0	0	0	0	0	NA	NA	NA	NA
evm.model.sctg_0403_0001.3	hypothetical protein	0	0	0	0	0	0	0	0	0	NA	NA	NA	NA
evm.model.sctg_0403_0001.8	hypothetical protein	0	0	0	0	0	0	0	0	0	NA	NA	NA	NA
evm.model.sctg_0403_0001.9	hypothetical protein	0	0	0	0	0	0	0	0	0	NA	NA	NA	NA
evm.model.sctg_0406_0002.6	hypothetical protein	0	0	0	0	0	0	0	0	0	NA	NA	NA	NA
evm.model.sctg_0408_0001.1	hypothetical protein	0	0	0	0	0	0	0	0	0	NA	NA	NA	NA
evm.model.sctg_0412_0002.3	hypothetical protein	0	0	0	0	0	0	0	0	0	NA	NA	NA	NA
evm.model.sctg_0412_0002.4	hypothetical protein	0	0	0	0	0	0	0	0	0	NA	NA	NA	NA
evm.model.sctg_0412_0002.5	hypothetical protein	0	0	0	0	0	0	0	0	0	NA	NA	NA	NA
evm.model.sctg_0412_0003.1	hypothetical protein	0	0	0	0	0	0	0	0	0	NA	NA	NA	NA
evm.model.sctg_0412_0003.2	hypothetical protein	0	0	0	0	0	0	0	0	0	NA	NA	NA	NA
evm.model.sctg_0415_0001.2	hypothetical protein	0	0	0	0	0	0	0	0	0	NA	NA	NA	NA
evm.model.sctg_0420_0005.1	hypothetical protein	0	0	0	0	0	0	0	0	0	NA	NA	NA	NA
evm.model.sctg_0423_0001.11	hypothetical protein	0	0	0	0	0	0	0	0	0	NA	NA	NA	NA
evm.model.sctg_0423_0001.4	hypothetical protein	0	0	0	0	0	0	0	0	0	NA	NA	NA	NA
evm.model.sctg_0429_0002.2	hypothetical protein	0	0	0	0	0	0	0	0	0	NA	NA	NA	NA
evm.model.sctg_0430_0001.1	hypothetical protein	0	0	0	0	0	0	0	0	0	NA	NA	NA	NA
evm.model.sctg_0434_0001.3	hypothetical protein	0	0	0	0	0	0	0	0	0	NA	NA	NA	NA
evm.model.sctg_0437_0003.1	hypothetical protein	0	0	0	0	0	0	0	0	0	NA	NA	NA	NA
evm.model.sctg_0440_0001.12	hypothetical protein	0	0	0	0	0	0	0	0	0	NA	NA	NA	NA
evm.model.sctg_0443_0002.1	hypothetical protein	0	0	0	0	0	0	0	0	0	NA	NA	NA	NA
evm.model.sctg_0443_0003.2	hypothetical protein	0	0	0	0	0	0	0	0	0	NA	NA	NA	NA
evm.model.sctg_0443_0003.3	hypothetical protein	0	0	0	0	0	0	0	0	0	NA	NA	NA	NA
evm.model.sctg_0445_0001.1	hypothetical protein	0	0	0	0	0	0	0	0	0	NA	NA	NA	NA
evm.model.sctg_0446_0001.2	hypothetical protein	0	0	0	0	0	0	0	0	0	NA	NA	NA	NA
evm.model.sctg_0446_0001.3	hypothetical protein	0	0	0	0	0	0	0	0	0	NA	NA	NA	NA
evm.model.sctg_0447_0005.2	hypothetical protein	0	0	0	0	0	0	0	0	0	NA	NA	NA	NA
evm.model.sctg_0447_0005.3	hypothetical protein	0	0	0	0	0	0	0	0	0	NA	NA	NA	NA
evm.model.sctg_0449_0003.1	hypothetical protein	0	0	0	0	0	0	0	0	0	NA	NA	NA	NA
evm.model.sctg_0450_0002.10	hypothetical protein	0	0	0	0	0	0	0	0	0	NA	NA	NA	NA
evm.model.sctg_0454_0002.2	hypothetical protein	0	0	0	0	0	0	0	0	0	NA	NA	NA	NA
evm.model.sctg_0455_0002.1	hypothetical protein	0	0	0	0	0	0	0	0	0	NA	NA	NA	NA
evm.model.sctg_0456_0001.10	hypothetical protein	0	0	0	0	0	0	0	0	0	NA	NA	NA	NA
evm.model.sctg_0456_0001.8	hypothetical protein	0	0	0	0	0	0	0	0	0	NA	NA	NA	NA
evm.model.sctg_0458_0002.1	hypothetical protein	0	0	0	0	0	0	0	0	0	NA	NA	NA	NA
evm.model.sctg_0460_0001.5	hypothetical protein	0	0	0	0	0	0	0	0	0	NA	NA	NA	NA
evm.model.sctg_0460_0001.6	hypothetical protein	0	0	0	0	0	0	0	0	0	NA	NA	NA	NA
evm.model.sctg_0461_0001.9	hypothetical protein	0	0	0	0	0	0	0	0	0	NA	NA	NA	NA
evm.model.sctg_0466_0001.4	hypothetical protein	0	0	0	0	0	0	0	0	0	NA	NA	NA	NA
evm.model.sctg_0473_0001.1	hypothetical protein	0	0	0	0	0	0	0	0	0	NA	NA	NA	NA
evm.model.sctg_0473_0002.2	hypothetical protein	0	0	0	0	0	0	0	0	0	NA	NA	NA	NA
evm.model.sctg_0477_0001.1	hypothetical protein	0	0	0	0	0	0	0	0	0	NA	NA	NA	NA
evm.model.sctg_0477_0002.1	hypothetical protein	0	0	0	0	0	0	0	0	0	NA	NA	NA	NA
evm.model.sctg_0479_0002.1	hypothetical protein	0	0	0	0	0	0	0	0	0	NA	NA	NA	NA
evm.model.sctg_0489_0001.1	hypothetical protein	0	0	0	0	0	0	0	0	0	NA	NA	NA	NA
evm.model.sctg_0491_0002.2	hypothetical protein	0	0	0	0	0	0	0	0	0	NA	NA	NA	NA
evm.model.sctg_0492_0003.2	hypothetical protein	0	0	0	0	0	0	0	0	0	NA	NA	NA	NA
evm.model.sctg_0493_0001.9	hypothetical protein	0	0	0	0	0	0	0	0	0	NA	NA	NA	NA
evm.model.sctg_0495_0002.1	hypothetical protein	0	0	0	0	0	0	0	0	0	NA	NA	NA	NA
evm.model.sctg_0499_0001.5	hypothetical protein	0	0	0	0	0	0	0	0	0	NA	NA	NA	NA
evm.model.sctg_0499_0001.6	hypothetical protein	0	0	0	0	0	0	0	0	0	NA	NA	NA	NA
evm.model.sctg_0499_0001.9	hypothetical protein	0	0	0	0	0	0	0	0	0	NA	NA	NA	NA
evm.model.sctg_0500_0003.1	hypothetical protein	0	0	0	0	0	0	0	0	0	NA	NA	NA	NA
evm.model.sctg_0501_0002.1	hypothetical protein	0	0	0	0	0	0	0	0	0	NA	NA	NA	NA
evm.model.sctg_0501_0002.6	hypothetical protein	0	0	0	0	0	0	0	0	0	NA	NA	NA	NA
evm.model.sctg_0504_0005.4	hypothetical protein	0	0	0	0	0	0	0	0	0	NA	NA	NA	NA
evm.model.sctg_0507_0001.5	hypothetical protein	0	0	0	0	0	0	0	0	0	NA	NA	NA	NA
evm.model.sctg_0507_0002.2	hypothetical protein	0	0	0	0	0	0	0	0	0	NA	NA	NA	NA
evm.model.sctg_0508_0002.4	hypothetical protein	0	0	0	0	0	0	0	0	0	NA	NA	NA	NA
evm.model.sctg_0510_0001.4	hypothetical protein	0	0	0	0	0	0	0	0	0	NA	NA	NA	NA
evm.model.sctg_0510_0003.1	hypothetical protein	0	0	0	0	0	0	0	0	0	NA	NA	NA	NA
evm.model.sctg_0511_0001.1	hypothetical protein	0	0	0	0	0	0	0	0	0	NA	NA	NA	NA
evm.model.sctg_0511_0002.6	hypothetical protein	0	0	0	0	0	0	0	0	0	NA	NA	NA	NA
evm.model.sctg_0512_0002.1	hypothetical protein	0	0	0	0	0	0	0	0	0	NA	NA	NA	NA
evm.model.sctg_0512_0002.3	hypothetical protein	0	0	0	0	0	0	0	0	0	NA	NA	NA	NA
evm.model.sctg_0513_0002.4	hypothetical protein	0	0	0	0	0	0	0	0	0	NA	NA	NA	NA
evm.model.sctg_0514_0003.2	hypothetical protein	0	0	0	0	0	0	0	0	0	NA	NA	NA	NA
evm.model.sctg_0515_0001.3	hypothetical protein	0	0	0	0	0	0	0	0	0	NA	NA	NA	NA
evm.model.sctg_0517_0001.3	hypothetical protein	0	0	0	0	0	0	0	0	0	NA	NA	NA	NA
evm.model.sctg_0517_0001.9	hypothetical protein	0	0	0	0	0	0	0	0	0	NA	NA	NA	NA
evm.model.sctg_0518_0005.4	hypothetical protein	0	0	0	0	0	0	0	0	0	NA	NA	NA	NA
evm.model.sctg_0518_0006.2	hypothetical protein	0	0	0	0	0	0	0	0	0	NA	NA	NA	NA
evm.model.sctg_0518_0006.3	hypothetical protein	0	0	0	0	0	0	0	0	0	NA	NA	NA	NA
evm.model.sctg_0523_0003.10	hypothetical protein	0	0	0	0	0	0	0	0	0	NA	NA	NA	NA
evm.model.sctg_0524_0002.1	hypothetical protein	0	0	0	0	0	0	0	0	0	NA	NA	NA	NA
evm.model.sctg_0524_0005.2	hypothetical protein	0	0	0	0	0	0	0	0	0	NA	NA	NA	NA
evm.model.sctg_0526_0001.2	hypothetical protein	0	0	0	0	0	0	0	0	0	NA	NA	NA	NA
evm.model.sctg_0526_0002.1	hypothetical protein	0	0	0	0	0	0	0	0	0	NA	NA	NA	NA
evm.model.sctg_0526_0004.2	hypothetical protein	0	0	0	0	0	0	0	0	0	NA	NA	NA	NA
evm.model.sctg_0527_0002.2	hypothetical protein	0	0	0	0	0	0	0	0	0	NA	NA	NA	NA
evm.model.sctg_0530_0001.1	hypothetical protein	0	0	0	0	0	0	0	0	0	NA	NA	NA	NA
evm.model.sctg_0533_0001.3	hypothetical protein	0	0	0	0	0	0	0	0	0	NA	NA	NA	NA
evm.model.sctg_0535_0001.2	hypothetical protein	0	0	0	0	0	0	0	0	0	NA	NA	NA	NA
evm.model.sctg_0538_0003.3	hypothetical protein	0	0	0	0	0	0	0	0	0	NA	NA	NA	NA
evm.model.sctg_0542_0002.1	hypothetical protein	0	0	0	0	0	0	0	0	0	NA	NA	NA	NA
evm.model.sctg_0547_0001.1	hypothetical protein	0	0	0	0	0	0	0	0	0	NA	NA	NA	NA
evm.model.sctg_0547_0001.2	hypothetical protein	0	0	0	0	0	0	0	0	0	NA	NA	NA	NA
evm.model.sctg_0550_0002.3	hypothetical protein	0	0	0	0	0	0	0	0	0	NA	NA	NA	NA
evm.model.sctg_0551_0003.1	hypothetical protein	0	0	0	0	0	0	0	0	0	NA	NA	NA	NA
evm.model.sctg_0555_0001.1	hypothetical protein	0	0	0	0	0	0	0	0	0	NA	NA	NA	NA
evm.model.sctg_0557_0005.1	hypothetical protein	0	0	0	0	0	0	0	0	0	NA	NA	NA	NA
evm.model.sctg_0557_0005.4	hypothetical protein	0	0	0	0	0	0	0	0	0	NA	NA	NA	NA
evm.model.sctg_0560_0003.2	hypothetical protein	0	0	0	0	0	0	0	0	0	NA	NA	NA	NA
evm.model.sctg_0560_0003.3	hypothetical protein	0	0	0	0	0	0	0	0	0	NA	NA	NA	NA
evm.model.sctg_0562_0001.1	hypothetical protein	0	0	0	0	0	0	0	0	0	NA	NA	NA	NA
evm.model.sctg_0563_0001.1	hypothetical protein	0	0	0	0	0	0	0	0	0	NA	NA	NA	NA
evm.model.sctg_0566_0001.3	hypothetical protein	0	0	0	0	0	0	0	0	0	NA	NA	NA	NA
evm.model.sctg_0566_0005.2	hypothetical protein	0	0	0	0	0	0	0	0	0	NA	NA	NA	NA
evm.model.sctg_0571_0001.1	hypothetical protein	0	0	0	0	0	0	0	0	0	NA	NA	NA	NA
evm.model.sctg_0571_0001.4	hypothetical protein	0	0	0	0	0	0	0	0	0	NA	NA	NA	NA
evm.model.sctg_0571_0001.6	hypothetical protein	0	0	0	0	0	0	0	0	0	NA	NA	NA	NA
evm.model.sctg_0575_0001.1	hypothetical protein	0	0	0	0	0	0	0	0	0	NA	NA	NA	NA
evm.model.sctg_0578_0001.3	hypothetical protein	0	0	0	0	0	0	0	0	0	NA	NA	NA	NA
evm.model.sctg_0579_0002.2	hypothetical protein	0	0	0	0	0	0	0	0	0	NA	NA	NA	NA
evm.model.sctg_0579_0003.3	hypothetical protein	0	0	0	0	0	0	0	0	0	NA	NA	NA	NA
evm.model.sctg_0581_0002.4	hypothetical protein	0	0	0	0	0	0	0	0	0	NA	NA	NA	NA
evm.model.sctg_0584_0001.1	hypothetical protein	0	0	0	0	0	0	0	0	0	NA	NA	NA	NA
evm.model.sctg_0584_0001.3	hypothetical protein	0	0	0	0	0	0	0	0	0	NA	NA	NA	NA
evm.model.sctg_0585_0001.1	hypothetical protein	0	0	0	0	0	0	0	0	0	NA	NA	NA	NA
evm.model.sctg_0585_0002.2	hypothetical protein	0	0	0	0	0	0	0	0	0	NA	NA	NA	NA
evm.model.sctg_0586_0001.1	hypothetical protein	0	0	0	0	0	0	0	0	0	NA	NA	NA	NA
evm.model.sctg_0586_0003.3	hypothetical protein	0	0	0	0	0	0	0	0	0	NA	NA	NA	NA
evm.model.sctg_0588_0001.10	hypothetical protein	0	0	0	0	0	0	0	0	0	NA	NA	NA	NA
evm.model.sctg_0588_0001.4	hypothetical protein	0	0	0	0	0	0	0	0	0	NA	NA	NA	NA
evm.model.sctg_0588_0001.7	hypothetical protein	0	0	0	0	0	0	0	0	0	NA	NA	NA	NA
evm.model.sctg_0593_0001.2	hypothetical protein	0	0	0	0	0	0	0	0	0	NA	NA	NA	NA
evm.model.sctg_0593_0002.3	hypothetical protein	0	0	0	0	0	0	0	0	0	NA	NA	NA	NA
evm.model.sctg_0593_0002.4	hypothetical protein	0	0	0	0	0	0	0	0	0	NA	NA	NA	NA
evm.model.sctg_0595_0001.4	hypothetical protein	0	0	0	0	0	0	0	0	0	NA	NA	NA	NA
evm.model.sctg_0597_0001.1	hypothetical protein	0	0	0	0	0	0	0	0	0	NA	NA	NA	NA
evm.model.sctg_0599_0003.2	hypothetical protein	0	0	0	0	0	0	0	0	0	NA	NA	NA	NA
evm.model.sctg_0599_0005.1	hypothetical protein	0	0	0	0	0	0	0	0	0	NA	NA	NA	NA
evm.model.sctg_0600_0003.1	hypothetical protein	0	0	0	0	0	0	0	0	0	NA	NA	NA	NA
evm.model.sctg_0601_0001.2	hypothetical protein	0	0	0	0	0	0	0	0	0	NA	NA	NA	NA
evm.model.sctg_0601_0002.1	hypothetical protein	0	0	0	0	0	0	0	0	0	NA	NA	NA	NA
evm.model.sctg_0602_0001.3	hypothetical protein	0	0	0	0	0	0	0	0	0	NA	NA	NA	NA
evm.model.sctg_0603_0001.2	hypothetical protein	0	0	0	0	0	0	0	0	0	NA	NA	NA	NA
evm.model.sctg_0604_0001.5	hypothetical protein	0	0	0	0	0	0	0	0	0	NA	NA	NA	NA
evm.model.sctg_0607_0001.1	hypothetical protein	0	0	0	0	0	0	0	0	0	NA	NA	NA	NA
evm.model.sctg_0608_0001.2	hypothetical protein	0	0	0	0	0	0	0	0	0	NA	NA	NA	NA
evm.model.sctg_0608_0002.1	hypothetical protein	0	0	0	0	0	0	0	0	0	NA	NA	NA	NA
evm.model.sctg_0610_0002.3	hypothetical protein	0	0	0	0	0	0	0	0	0	NA	NA	NA	NA
evm.model.sctg_0614_0001.2	hypothetical protein	0	0	0	0	0	0	0	0	0	NA	NA	NA	NA
evm.model.sctg_0614_0002.1	hypothetical protein	0	0	0	0	0	0	0	0	0	NA	NA	NA	NA
evm.model.sctg_0614_0003.1	hypothetical protein	0	0	0	0	0	0	0	0	0	NA	NA	NA	NA
evm.model.sctg_0614_0005.2	hypothetical protein	0	0	0	0	0	0	0	0	0	NA	NA	NA	NA
evm.model.sctg_0615_0001.1	hypothetical protein	0	0	0	0	0	0	0	0	0	NA	NA	NA	NA
evm.model.sctg_0617_0002.1	hypothetical protein	0	0	0	0	0	0	0	0	0	NA	NA	NA	NA
evm.model.sctg_0618_0003.5	hypothetical protein	0	0	0	0	0	0	0	0	0	NA	NA	NA	NA
evm.model.sctg_0622_0004.1	hypothetical protein	0	0	0	0	0	0	0	0	0	NA	NA	NA	NA
evm.model.sctg_0624_0002.3	hypothetical protein	0	0	0	0	0	0	0	0	0	NA	NA	NA	NA
evm.model.sctg_0624_0002.4	hypothetical protein	0	0	0	0	0	0	0	0	0	NA	NA	NA	NA
evm.model.sctg_0635_0002.1	hypothetical protein	0	0	0	0	0	0	0	0	0	NA	NA	NA	NA
evm.model.sctg_0638_0003.5	hypothetical protein	0	0	0	0	0	0	0	0	0	NA	NA	NA	NA
evm.model.sctg_0640_0001.3	hypothetical protein	0	0	0	0	0	0	0	0	0	NA	NA	NA	NA
evm.model.sctg_0641_0001.2	hypothetical protein	0	0	0	0	0	0	0	0	0	NA	NA	NA	NA
evm.model.sctg_0643_0002.1	hypothetical protein	0	0	0	0	0	0	0	0	0	NA	NA	NA	NA
evm.model.sctg_0644_0001.1	hypothetical protein	0	0	0	0	0	0	0	0	0	NA	NA	NA	NA
evm.model.sctg_0644_0001.7	hypothetical protein	0	0	0	0	0	0	0	0	0	NA	NA	NA	NA
evm.model.sctg_0647_0002.1	hypothetical protein	0	0	0	0	0	0	0	0	0	NA	NA	NA	NA
evm.model.sctg_0647_0002.2	hypothetical protein	0	0	0	0	0	0	0	0	0	NA	NA	NA	NA
evm.model.sctg_0652_0002.1	hypothetical protein	0	0	0	0	0	0	0	0	0	NA	NA	NA	NA
evm.model.sctg_0654_0001.1	hypothetical protein	0	0	0	0	0	0	0	0	0	NA	NA	NA	NA
evm.model.sctg_0654_0002.10	hypothetical protein	0	0	0	0	0	0	0	0	0	NA	NA	NA	NA
evm.model.sctg_0654_0002.5	hypothetical protein	0	0	0	0	0	0	0	0	0	NA	NA	NA	NA
evm.model.sctg_0654_0002.9	hypothetical protein	0	0	0	0	0	0	0	0	0	NA	NA	NA	NA
evm.model.sctg_0657_0001.3	hypothetical protein	0	0	0	0	0	0	0	0	0	NA	NA	NA	NA
evm.model.sctg_0659_0001.3	hypothetical protein	0	0	0	0	0	0	0	0	0	NA	NA	NA	NA
evm.model.sctg_0660_0003.1	hypothetical protein	0	0	0	0	0	0	0	0	0	NA	NA	NA	NA
evm.model.sctg_0661_0001.6	hypothetical protein	0	0	0	0	0	0	0	0	0	NA	NA	NA	NA
evm.model.sctg_0662_0001.1	hypothetical protein	0	0	0	0	0	0	0	0	0	NA	NA	NA	NA
evm.model.sctg_0662_0002.1	hypothetical protein	0	0	0	0	0	0	0	0	0	NA	NA	NA	NA
evm.model.sctg_0663_0003.1	hypothetical protein	0	0	0	0	0	0	0	0	0	NA	NA	NA	NA
evm.model.sctg_0664_0001.6	hypothetical protein	0	0	0	0	0	0	0	0	0	NA	NA	NA	NA
evm.model.sctg_0669_0001.3	hypothetical protein	0	0	0	0	0	0	0	0	0	NA	NA	NA	NA
evm.model.sctg_0669_0004.1	hypothetical protein	0	0	0	0	0	0	0	0	0	NA	NA	NA	NA
evm.model.sctg_0670_0002.3	hypothetical protein	0	0	0	0	0	0	0	0	0	NA	NA	NA	NA
evm.model.sctg_0672_0003.1	hypothetical protein	0	0	0	0	0	0	0	0	0	NA	NA	NA	NA
evm.model.sctg_0673_0001.1	hypothetical protein	0	0	0	0	0	0	0	0	0	NA	NA	NA	NA
evm.model.sctg_0673_0002.3	hypothetical protein	0	0	0	0	0	0	0	0	0	NA	NA	NA	NA
evm.model.sctg_0678_0001.5	hypothetical protein	0	0	0	0	0	0	0	0	0	NA	NA	NA	NA
evm.model.sctg_0683_0001.2	hypothetical protein	0	0	0	0	0	0	0	0	0	NA	NA	NA	NA
evm.model.sctg_0686_0001.4	hypothetical protein	0	0	0	0	0	0	0	0	0	NA	NA	NA	NA
evm.model.sctg_0688_0001.1	hypothetical protein	0	0	0	0	0	0	0	0	0	NA	NA	NA	NA
evm.model.sctg_0689_0003.1	hypothetical protein	0	0	0	0	0	0	0	0	0	NA	NA	NA	NA
evm.model.sctg_0689_0003.5	hypothetical protein	0	0	0	0	0	0	0	0	0	NA	NA	NA	NA
evm.model.sctg_0690_0001.4	hypothetical protein	0	0	0	0	0	0	0	0	0	NA	NA	NA	NA
evm.model.sctg_0690_0001.5	hypothetical protein	0	0	0	0	0	0	0	0	0	NA	NA	NA	NA
evm.model.sctg_0690_0001.8	hypothetical protein	0	0	0	0	0	0	0	0	0	NA	NA	NA	NA
evm.model.sctg_0693_0001.1	hypothetical protein	0	0	0	0	0	0	0	0	0	NA	NA	NA	NA
evm.model.sctg_0694_0001.5	hypothetical protein	0	0	0	0	0	0	0	0	0	NA	NA	NA	NA
evm.model.sctg_0695_0001.4	hypothetical protein	0	0	0	0	0	0	0	0	0	NA	NA	NA	NA
evm.model.sctg_0696_0002.1	hypothetical protein	0	0	0	0	0	0	0	0	0	NA	NA	NA	NA
evm.model.sctg_0697_0001.5	hypothetical protein	0	0	0	0	0	0	0	0	0	NA	NA	NA	NA
evm.model.sctg_0698_0003.3	hypothetical protein	0	0	0	0	0	0	0	0	0	NA	NA	NA	NA
evm.model.sctg_0701_0001.1	hypothetical protein	0	0	0	0	0	0	0	0	0	NA	NA	NA	NA
evm.model.sctg_0703_0001.4	hypothetical protein	0	0	0	0	0	0	0	0	0	NA	NA	NA	NA
evm.model.sctg_0704_0001.1	hypothetical protein	0	0	0	0	0	0	0	0	0	NA	NA	NA	NA
evm.model.sctg_0706_0002.5	hypothetical protein	0	0	0	0	0	0	0	0	0	NA	NA	NA	NA
evm.model.sctg_0711_0002.4	hypothetical protein	0	0	0	0	0	0	0	0	0	NA	NA	NA	NA
evm.model.sctg_0711_0002.5	hypothetical protein	0	0	0	0	0	0	0	0	0	NA	NA	NA	NA
evm.model.sctg_0713_0001.1	hypothetical protein	0	0	0	0	0	0	0	0	0	NA	NA	NA	NA
evm.model.sctg_0714_0001.5	hypothetical protein	0	0	0	0	0	0	0	0	0	NA	NA	NA	NA
evm.model.sctg_0720_0001.1	hypothetical protein	0	0	0	0	0	0	0	0	0	NA	NA	NA	NA
evm.model.sctg_0725_0002.2	hypothetical protein	0	0	0	0	0	0	0	0	0	NA	NA	NA	NA
evm.model.sctg_0727_0001.1	hypothetical protein	0	0	0	0	0	0	0	0	0	NA	NA	NA	NA
evm.model.sctg_0727_0002.1	hypothetical protein	0	0	0	0	0	0	0	0	0	NA	NA	NA	NA
evm.model.sctg_0729_0001.2	hypothetical protein	0	0	0	0	0	0	0	0	0	NA	NA	NA	NA
evm.model.sctg_0732_0001.2	hypothetical protein	0	0	0	0	0	0	0	0	0	NA	NA	NA	NA
evm.model.sctg_0733_0002.2	hypothetical protein	0	0	0	0	0	0	0	0	0	NA	NA	NA	NA
evm.model.sctg_0735_0004.1	hypothetical protein	0	0	0	0	0	0	0	0	0	NA	NA	NA	NA
evm.model.sctg_0736_0001.4	hypothetical protein	0	0	0	0	0	0	0	0	0	NA	NA	NA	NA
evm.model.sctg_0737_0002.2	hypothetical protein	0	0	0	0	0	0	0	0	0	NA	NA	NA	NA
evm.model.sctg_0737_0002.5	hypothetical protein	0	0	0	0	0	0	0	0	0	NA	NA	NA	NA
evm.model.sctg_0738_0003.1	hypothetical protein	0	0	0	0	0	0	0	0	0	NA	NA	NA	NA
evm.model.sctg_0738_0003.2	hypothetical protein	0	0	0	0	0	0	0	0	0	NA	NA	NA	NA
evm.model.sctg_0745_0002.1	hypothetical protein	0	0	0	0	0	0	0	0	0	NA	NA	NA	NA
evm.model.sctg_0747_0001.4	hypothetical protein	0	0	0	0	0	0	0	0	0	NA	NA	NA	NA
evm.model.sctg_0751_0001.2	hypothetical protein	0	0	0	0	0	0	0	0	0	NA	NA	NA	NA
evm.model.sctg_0752_0002.1	hypothetical protein	0	0	0	0	0	0	0	0	0	NA	NA	NA	NA
evm.model.sctg_0753_0001.2	hypothetical protein	0	0	0	0	0	0	0	0	0	NA	NA	NA	NA
evm.model.sctg_0756_0001.2	hypothetical protein	0	0	0	0	0	0	0	0	0	NA	NA	NA	NA
evm.model.sctg_0756_0001.3	hypothetical protein	0	0	0	0	0	0	0	0	0	NA	NA	NA	NA
evm.model.sctg_0757_0001.3	hypothetical protein	0	0	0	0	0	0	0	0	0	NA	NA	NA	NA
evm.model.sctg_0759_0003.2	hypothetical protein	0	0	0	0	0	0	0	0	0	NA	NA	NA	NA
evm.model.sctg_0763_0001.1	hypothetical protein	0	0	0	0	0	0	0	0	0	NA	NA	NA	NA
evm.model.sctg_0767_0001.4	hypothetical protein	0	0	0	0	0	0	0	0	0	NA	NA	NA	NA
evm.model.sctg_0768_0002.4	hypothetical protein	0	0	0	0	0	0	0	0	0	NA	NA	NA	NA
evm.model.sctg_0776_0001.4	hypothetical protein	0	0	0	0	0	0	0	0	0	NA	NA	NA	NA
evm.model.sctg_0776_0001.5	hypothetical protein	0	0	0	0	0	0	0	0	0	NA	NA	NA	NA
evm.model.sctg_0777_0003.3	hypothetical protein	0	0	0	0	0	0	0	0	0	NA	NA	NA	NA
evm.model.sctg_0783_0001.1	hypothetical protein	0	0	0	0	0	0	0	0	0	NA	NA	NA	NA
evm.model.sctg_0784_0001.1	hypothetical protein	0	0	0	0	0	0	0	0	0	NA	NA	NA	NA
evm.model.sctg_0784_0002.1	hypothetical protein	0	0	0	0	0	0	0	0	0	NA	NA	NA	NA
evm.model.sctg_0788_0003.1	hypothetical protein	0	0	0	0	0	0	0	0	0	NA	NA	NA	NA
evm.model.sctg_0790_0002.2	hypothetical protein	0	0	0	0	0	0	0	0	0	NA	NA	NA	NA
evm.model.sctg_0792_0002.1	hypothetical protein	0	0	0	0	0	0	0	0	0	NA	NA	NA	NA
evm.model.sctg_0799_0001.4	hypothetical protein	0	0	0	0	0	0	0	0	0	NA	NA	NA	NA
evm.model.sctg_0808_0001.1	hypothetical protein	0	0	0	0	0	0	0	0	0	NA	NA	NA	NA
evm.model.sctg_0813_0001.3	hypothetical protein	0	0	0	0	0	0	0	0	0	NA	NA	NA	NA
evm.model.sctg_0813_0002.1	hypothetical protein	0	0	0	0	0	0	0	0	0	NA	NA	NA	NA
evm.model.sctg_0818_0001.2	hypothetical protein	0	0	0	0	0	0	0	0	0	NA	NA	NA	NA
evm.model.sctg_0819_0001.1	hypothetical protein	0	0	0	0	0	0	0	0	0	NA	NA	NA	NA
evm.model.sctg_0822_0001.3	hypothetical protein	0	0	0	0	0	0	0	0	0	NA	NA	NA	NA
evm.model.sctg_0827_0001.2	hypothetical protein	0	0	0	0	0	0	0	0	0	NA	NA	NA	NA
evm.model.sctg_0827_0001.3	hypothetical protein	0	0	0	0	0	0	0	0	0	NA	NA	NA	NA
evm.model.sctg_0829_0003.1	hypothetical protein	0	0	0	0	0	0	0	0	0	NA	NA	NA	NA
evm.model.sctg_0837_0002.1	hypothetical protein	0	0	0	0	0	0	0	0	0	NA	NA	NA	NA
evm.model.sctg_0838_0001.1	hypothetical protein	0	0	0	0	0	0	0	0	0	NA	NA	NA	NA
evm.model.sctg_0840_0002.1	hypothetical protein	0	0	0	0	0	0	0	0	0	NA	NA	NA	NA
evm.model.sctg_0847_0001.2	hypothetical protein	0	0	0	0	0	0	0	0	0	NA	NA	NA	NA
evm.model.sctg_0850_0001.3	hypothetical protein	0	0	0	0	0	0	0	0	0	NA	NA	NA	NA
evm.model.sctg_0850_0002.2	hypothetical protein	0	0	0	0	0	0	0	0	0	NA	NA	NA	NA
evm.model.sctg_0852_0001.1	hypothetical protein	0	0	0	0	0	0	0	0	0	NA	NA	NA	NA
evm.model.sctg_0855_0001.2	hypothetical protein	0	0	0	0	0	0	0	0	0	NA	NA	NA	NA
evm.model.sctg_0858_0002.3	hypothetical protein	0	0	0	0	0	0	0	0	0	NA	NA	NA	NA
evm.model.sctg_0860_0001.3	hypothetical protein	0	0	0	0	0	0	0	0	0	NA	NA	NA	NA
evm.model.sctg_0861_0001.1	hypothetical protein	0	0	0	0	0	0	0	0	0	NA	NA	NA	NA
evm.model.sctg_0867_0002.1	hypothetical protein	0	0	0	0	0	0	0	0	0	NA	NA	NA	NA
evm.model.sctg_0870_0001.3	hypothetical protein	0	0	0	0	0	0	0	0	0	NA	NA	NA	NA
evm.model.sctg_0872_0001.1	hypothetical protein	0	0	0	0	0	0	0	0	0	NA	NA	NA	NA
evm.model.sctg_0875_0001.1	hypothetical protein	0	0	0	0	0	0	0	0	0	NA	NA	NA	NA
evm.model.sctg_0876_0001.1	hypothetical protein	0	0	0	0	0	0	0	0	0	NA	NA	NA	NA
evm.model.sctg_0878_0002.1	hypothetical protein	0	0	0	0	0	0	0	0	0	NA	NA	NA	NA
evm.model.sctg_0879_0002.1	hypothetical protein	0	0	0	0	0	0	0	0	0	NA	NA	NA	NA
evm.model.sctg_0881_0001.2	hypothetical protein	0	0	0	0	0	0	0	0	0	NA	NA	NA	NA
evm.model.sctg_0881_0001.3	hypothetical protein	0	0	0	0	0	0	0	0	0	NA	NA	NA	NA
evm.model.sctg_0882_0002.2	hypothetical protein	0	0	0	0	0	0	0	0	0	NA	NA	NA	NA
evm.model.sctg_0887_0001.1	hypothetical protein	0	0	0	0	0	0	0	0	0	NA	NA	NA	NA
evm.model.sctg_0887_0001.3	hypothetical protein	0	0	0	0	0	0	0	0	0	NA	NA	NA	NA
evm.model.sctg_0895_0002.1	hypothetical protein	0	0	0	0	0	0	0	0	0	NA	NA	NA	NA
evm.model.sctg_0897_0001.1	hypothetical protein	0	0	0	0	0	0	0	0	0	NA	NA	NA	NA
evm.model.sctg_0898_0003.1	hypothetical protein	0	0	0	0	0	0	0	0	0	NA	NA	NA	NA
evm.model.sctg_0903_0002.1	hypothetical protein	0	0	0	0	0	0	0	0	0	NA	NA	NA	NA
evm.model.sctg_0903_0002.2	hypothetical protein	0	0	0	0	0	0	0	0	0	NA	NA	NA	NA
evm.model.sctg_0903_0002.3	hypothetical protein	0	0	0	0	0	0	0	0	0	NA	NA	NA	NA
evm.model.sctg_0903_0002.4	hypothetical protein	0	0	0	0	0	0	0	0	0	NA	NA	NA	NA
evm.model.sctg_0904_0001.3	hypothetical protein	0	0	0	0	0	0	0	0	0	NA	NA	NA	NA
evm.model.sctg_0908_0001.1	hypothetical protein	0	0	0	0	0	0	0	0	0	NA	NA	NA	NA
evm.model.sctg_0910_0002.3	hypothetical protein	0	0	0	0	0	0	0	0	0	NA	NA	NA	NA
evm.model.sctg_0913_0002.1	hypothetical protein	0	0	0	0	0	0	0	0	0	NA	NA	NA	NA
evm.model.sctg_0914_0001.1	hypothetical protein	0	0	0	0	0	0	0	0	0	NA	NA	NA	NA
evm.model.sctg_0915_0002.2	hypothetical protein	0	0	0	0	0	0	0	0	0	NA	NA	NA	NA
evm.model.sctg_0916_0001.2	hypothetical protein	0	0	0	0	0	0	0	0	0	NA	NA	NA	NA
evm.model.sctg_0923_0001.2	hypothetical protein	0	0	0	0	0	0	0	0	0	NA	NA	NA	NA
evm.model.sctg_0923_0001.3	hypothetical protein	0	0	0	0	0	0	0	0	0	NA	NA	NA	NA
evm.model.sctg_0923_0001.4	hypothetical protein	0	0	0	0	0	0	0	0	0	NA	NA	NA	NA
evm.model.sctg_0923_0001.5	hypothetical protein	0	0	0	0	0	0	0	0	0	NA	NA	NA	NA
evm.model.sctg_0927_0001.1	hypothetical protein	0	0	0	0	0	0	0	0	0	NA	NA	NA	NA
evm.model.sctg_0927_0001.2	hypothetical protein	0	0	0	0	0	0	0	0	0	NA	NA	NA	NA
evm.model.sctg_0928_0001.3	hypothetical protein	0	0	0	0	0	0	0	0	0	NA	NA	NA	NA
evm.model.sctg_0928_0001.4	hypothetical protein	0	0	0	0	0	0	0	0	0	NA	NA	NA	NA
evm.model.sctg_0929_0001.1	hypothetical protein	0	0	0	0	0	0	0	0	0	NA	NA	NA	NA
evm.model.sctg_0934_0001.2	hypothetical protein	0	0	0	0	0	0	0	0	0	NA	NA	NA	NA
evm.model.sctg_0937_0001.1	hypothetical protein	0	0	0	0	0	0	0	0	0	NA	NA	NA	NA
evm.model.sctg_0939_0001.1	hypothetical protein	0	0	0	0	0	0	0	0	0	NA	NA	NA	NA
evm.model.sctg_0940_0001.1	hypothetical protein	0	0	0	0	0	0	0	0	0	NA	NA	NA	NA
evm.model.sctg_0943_0001.1	hypothetical protein	0	0	0	0	0	0	0	0	0	NA	NA	NA	NA
evm.model.sctg_0952_0001.2	hypothetical protein	0	0	0	0	0	0	0	0	0	NA	NA	NA	NA
evm.model.sctg_0953_0001.1	hypothetical protein	0	0	0	0	0	0	0	0	0	NA	NA	NA	NA
evm.model.sctg_0955_0002.2	hypothetical protein	0	0	0	0	0	0	0	0	0	NA	NA	NA	NA
evm.model.sctg_0956_0001.1	hypothetical protein	0	0	0	0	0	0	0	0	0	NA	NA	NA	NA
evm.model.sctg_0956_0001.2	hypothetical protein	0	0	0	0	0	0	0	0	0	NA	NA	NA	NA
evm.model.sctg_0958_0001.3	hypothetical protein	0	0	0	0	0	0	0	0	0	NA	NA	NA	NA
evm.model.sctg_0961_0001.1	hypothetical protein	0	0	0	0	0	0	0	0	0	NA	NA	NA	NA
evm.model.sctg_0961_0001.3	hypothetical protein	0	0	0	0	0	0	0	0	0	NA	NA	NA	NA
evm.model.sctg_0963_0001.1	hypothetical protein	0	0	0	0	0	0	0	0	0	NA	NA	NA	NA
evm.model.sctg_0966_0001.1	hypothetical protein	0	0	0	0	0	0	0	0	0	NA	NA	NA	NA
evm.model.sctg_0969_0001.1	hypothetical protein	0	0	0	0	0	0	0	0	0	NA	NA	NA	NA
evm.model.sctg_0972_0001.1	hypothetical protein	0	0	0	0	0	0	0	0	0	NA	NA	NA	NA
evm.model.sctg_0974_0001.3	hypothetical protein	0	0	0	0	0	0	0	0	0	NA	NA	NA	NA
evm.model.sctg_0975_0001.1	hypothetical protein	0	0	0	0	0	0	0	0	0	NA	NA	NA	NA
evm.model.sctg_0976_0001.1	hypothetical protein	0	0	0	0	0	0	0	0	0	NA	NA	NA	NA
evm.model.sctg_0978_0001.1	hypothetical protein	0	0	0	0	0	0	0	0	0	NA	NA	NA	NA
evm.model.sctg_0980_0001.1	hypothetical protein	0	0	0	0	0	0	0	0	0	NA	NA	NA	NA
evm.model.sctg_0983_0001.2	hypothetical protein	0	0	0	0	0	0	0	0	0	NA	NA	NA	NA
evm.model.sctg_0984_0001.2	hypothetical protein	0	0	0	0	0	0	0	0	0	NA	NA	NA	NA
evm.model.sctg_0984_0002.1	hypothetical protein	0	0	0	0	0	0	0	0	0	NA	NA	NA	NA
evm.model.sctg_1001_0001.4	hypothetical protein	0	0	0	0	0	0	0	0	0	NA	NA	NA	NA
evm.model.sctg_1009_0001.1	hypothetical protein	0	0	0	0	0	0	0	0	0	NA	NA	NA	NA
evm.model.sctg_1011_0001.1	hypothetical protein	0	0	0	0	0	0	0	0	0	NA	NA	NA	NA
evm.model.sctg_1012_0001.1	hypothetical protein	0	0	0	0	0	0	0	0	0	NA	NA	NA	NA
evm.model.sctg_1012_0003.1	hypothetical protein	0	0	0	0	0	0	0	0	0	NA	NA	NA	NA
evm.model.sctg_1012_0003.2	hypothetical protein	0	0	0	0	0	0	0	0	0	NA	NA	NA	NA
evm.model.sctg_1020_0004.1	hypothetical protein	0	0	0	0	0	0	0	0	0	NA	NA	NA	NA
evm.model.sctg_1021_0001.1	hypothetical protein	0	0	0	0	0	0	0	0	0	NA	NA	NA	NA
evm.model.sctg_1023_0002.1	hypothetical protein	0	0	0	0	0	0	0	0	0	NA	NA	NA	NA
evm.model.sctg_1024_0001.4	hypothetical protein	0	0	0	0	0	0	0	0	0	NA	NA	NA	NA
evm.model.sctg_1028_0001.1	hypothetical protein	0	0	0	0	0	0	0	0	0	NA	NA	NA	NA
evm.model.sctg_1031_0002.1	hypothetical protein	0	0	0	0	0	0	0	0	0	NA	NA	NA	NA
evm.model.sctg_1033_0001.1	hypothetical protein	0	0	0	0	0	0	0	0	0	NA	NA	NA	NA
evm.model.sctg_1038_0001.2	hypothetical protein	0	0	0	0	0	0	0	0	0	NA	NA	NA	NA
evm.model.sctg_1040_0002.4	hypothetical protein	0	0	0	0	0	0	0	0	0	NA	NA	NA	NA
evm.model.sctg_1042_0003.2	hypothetical protein	0	0	0	0	0	0	0	0	0	NA	NA	NA	NA
evm.model.sctg_1042_0003.3	hypothetical protein	0	0	0	0	0	0	0	0	0	NA	NA	NA	NA
evm.model.sctg_1044_0002.1	hypothetical protein	0	0	0	0	0	0	0	0	0	NA	NA	NA	NA
evm.model.sctg_1046_0001.1	hypothetical protein	0	0	0	0	0	0	0	0	0	NA	NA	NA	NA
evm.model.sctg_1046_0001.2	hypothetical protein	0	0	0	0	0	0	0	0	0	NA	NA	NA	NA
evm.model.sctg_1051_0002.1	hypothetical protein	0	0	0	0	0	0	0	0	0	NA	NA	NA	NA
evm.model.sctg_1058_0001.1	hypothetical protein	0	0	0	0	0	0	0	0	0	NA	NA	NA	NA
evm.model.sctg_1061_0001.1	hypothetical protein	0	0	0	0	0	0	0	0	0	NA	NA	NA	NA
evm.model.sctg_1065_0001.1	hypothetical protein	0	0	0	0	0	0	0	0	0	NA	NA	NA	NA
evm.model.sctg_1071_0001.1	hypothetical protein	0	0	0	0	0	0	0	0	0	NA	NA	NA	NA
evm.model.sctg_1073_0003.1	hypothetical protein	0	0	0	0	0	0	0	0	0	NA	NA	NA	NA
evm.model.sctg_1075_0001.2	hypothetical protein	0	0	0	0	0	0	0	0	0	NA	NA	NA	NA
evm.model.sctg_1081_0001.1	hypothetical protein	0	0	0	0	0	0	0	0	0	NA	NA	NA	NA
evm.model.sctg_1087_0001.1	hypothetical protein	0	0	0	0	0	0	0	0	0	NA	NA	NA	NA
evm.model.sctg_1091_0001.1	hypothetical protein	0	0	0	0	0	0	0	0	0	NA	NA	NA	NA
evm.model.sctg_1092_0002.2	hypothetical protein	0	0	0	0	0	0	0	0	0	NA	NA	NA	NA
evm.model.sctg_1101_0001.2	hypothetical protein	0	0	0	0	0	0	0	0	0	NA	NA	NA	NA
evm.model.sctg_1113_0001.1	hypothetical protein	0	0	0	0	0	0	0	0	0	NA	NA	NA	NA
evm.model.sctg_1123_0001.1	hypothetical protein	0	0	0	0	0	0	0	0	0	NA	NA	NA	NA
evm.model.sctg_1138_0001.1	hypothetical protein	0	0	0	0	0	0	0	0	0	NA	NA	NA	NA
evm.model.sctg_1145_0001.1	hypothetical protein	0	0	0	0	0	0	0	0	0	NA	NA	NA	NA
evm.model.sctg_1149_0002.2	hypothetical protein	0	0	0	0	0	0	0	0	0	NA	NA	NA	NA
evm.model.sctg_1151_0001.1	hypothetical protein	0	0	0	0	0	0	0	0	0	NA	NA	NA	NA
evm.model.sctg_1158_0002.1	hypothetical protein	0	0	0	0	0	0	0	0	0	NA	NA	NA	NA
evm.model.sctg_1160_0001.2	hypothetical protein	0	0	0	0	0	0	0	0	0	NA	NA	NA	NA
evm.model.sctg_1174_0004.1	hypothetical protein	0	0	0	0	0	0	0	0	0	NA	NA	NA	NA
evm.model.sctg_1176_0002.1	hypothetical protein	0	0	0	0	0	0	0	0	0	NA	NA	NA	NA
evm.model.sctg_1188_0001.1	hypothetical protein	0	0	0	0	0	0	0	0	0	NA	NA	NA	NA
evm.model.sctg_1194_0001.1	hypothetical protein	0	0	0	0	0	0	0	0	0	NA	NA	NA	NA
evm.model.sctg_1196_0001.1	hypothetical protein	0	0	0	0	0	0	0	0	0	NA	NA	NA	NA
evm.model.sctg_1201_0001.1	hypothetical protein	0	0	0	0	0	0	0	0	0	NA	NA	NA	NA
evm.model.sctg_1202_0001.1	hypothetical protein	0	0	0	0	0	0	0	0	0	NA	NA	NA	NA
evm.model.sctg_1206_0001.2	hypothetical protein	0	0	0	0	0	0	0	0	0	NA	NA	NA	NA
evm.model.sctg_1213_0001.1	hypothetical protein	0	0	0	0	0	0	0	0	0	NA	NA	NA	NA
evm.model.sctg_1214_0002.1	hypothetical protein	0	0	0	0	0	0	0	0	0	NA	NA	NA	NA
evm.model.sctg_1220_0001.1	hypothetical protein	0	0	0	0	0	0	0	0	0	NA	NA	NA	NA
evm.model.sctg_1222_0002.1	hypothetical protein	0	0	0	0	0	0	0	0	0	NA	NA	NA	NA
evm.model.sctg_1225_0001.1	hypothetical protein	0	0	0	0	0	0	0	0	0	NA	NA	NA	NA
evm.model.sctg_1234_0001.1	hypothetical protein	0	0	0	0	0	0	0	0	0	NA	NA	NA	NA
evm.model.sctg_1237_0001.2	hypothetical protein	0	0	0	0	0	0	0	0	0	NA	NA	NA	NA
evm.model.sctg_1244_0001.1	hypothetical protein	0	0	0	0	0	0	0	0	0	NA	NA	NA	NA
evm.model.sctg_1246_0002.1	hypothetical protein	0	0	0	0	0	0	0	0	0	NA	NA	NA	NA
evm.model.sctg_1248_0001.1	hypothetical protein	0	0	0	0	0	0	0	0	0	NA	NA	NA	NA
evm.model.sctg_1250_0001.2	hypothetical protein	0	0	0	0	0	0	0	0	0	NA	NA	NA	NA
evm.model.sctg_1255_0001.1	hypothetical protein	0	0	0	0	0	0	0	0	0	NA	NA	NA	NA
evm.model.sctg_1255_0001.2	hypothetical protein	0	0	0	0	0	0	0	0	0	NA	NA	NA	NA
evm.model.sctg_1257_0001.1	hypothetical protein	0	0	0	0	0	0	0	0	0	NA	NA	NA	NA
evm.model.sctg_1259_0001.1	hypothetical protein	0	0	0	0	0	0	0	0	0	NA	NA	NA	NA
evm.model.sctg_1265_0001.1	hypothetical protein	0	0	0	0	0	0	0	0	0	NA	NA	NA	NA
evm.model.sctg_1265_0001.2	hypothetical protein	0	0	0	0	0	0	0	0	0	NA	NA	NA	NA
evm.model.sctg_1267_0001.1	hypothetical protein	0	0	0	0	0	0	0	0	0	NA	NA	NA	NA
evm.model.sctg_1274_0001.2	hypothetical protein	0	0	0	0	0	0	0	0	0	NA	NA	NA	NA
evm.model.sctg_1277_0001.1	hypothetical protein	0	0	0	0	0	0	0	0	0	NA	NA	NA	NA
evm.model.sctg_1299_0001.1	hypothetical protein	0	0	0	0	0	0	0	0	0	NA	NA	NA	NA
evm.model.sctg_1299_0001.2	hypothetical protein	0	0	0	0	0	0	0	0	0	NA	NA	NA	NA
evm.model.sctg_1303_0001.1	hypothetical protein	0	0	0	0	0	0	0	0	0	NA	NA	NA	NA
evm.model.sctg_1309_0001.1	hypothetical protein	0	0	0	0	0	0	0	0	0	NA	NA	NA	NA
evm.model.sctg_1311_0001.1	hypothetical protein	0	0	0	0	0	0	0	0	0	NA	NA	NA	NA
evm.model.sctg_1318_0001.2	hypothetical protein	0	0	0	0	0	0	0	0	0	NA	NA	NA	NA
evm.model.sctg_1324_0001.1	hypothetical protein	0	0	0	0	0	0	0	0	0	NA	NA	NA	NA
evm.model.sctg_1348_0001.1	hypothetical protein	0	0	0	0	0	0	0	0	0	NA	NA	NA	NA
evm.model.sctg_1354_0001.1	hypothetical protein	0	0	0	0	0	0	0	0	0	NA	NA	NA	NA
evm.model.sctg_1377_0001.1	hypothetical protein	0	0	0	0	0	0	0	0	0	NA	NA	NA	NA
evm.model.sctg_1384_0001.1	hypothetical protein	0	0	0	0	0	0	0	0	0	NA	NA	NA	NA
evm.model.sctg_1403_0001.2	hypothetical protein	0	0	0	0	0	0	0	0	0	NA	NA	NA	NA
evm.model.sctg_1417_0001.1	hypothetical protein	0	0	0	0	0	0	0	0	0	NA	NA	NA	NA
evm.model.sctg_1421_0001.1	hypothetical protein	0	0	0	0	0	0	0	0	0	NA	NA	NA	NA
evm.model.sctg_1430_0001.1	hypothetical protein	0	0	0	0	0	0	0	0	0	NA	NA	NA	NA
evm.model.sctg_1445_0002.1	hypothetical protein	0	0	0	0	0	0	0	0	0	NA	NA	NA	NA
evm.model.sctg_1448_0001.1	hypothetical protein	0	0	0	0	0	0	0	0	0	NA	NA	NA	NA
evm.model.sctg_1448_0001.2	hypothetical protein	0	0	0	0	0	0	0	0	0	NA	NA	NA	NA
evm.model.sctg_1450_0001.1	hypothetical protein	0	0	0	0	0	0	0	0	0	NA	NA	NA	NA
evm.model.sctg_1461_0001.1	hypothetical protein	0	0	0	0	0	0	0	0	0	NA	NA	NA	NA
evm.model.sctg_1478_0002.1	hypothetical protein	0	0	0	0	0	0	0	0	0	NA	NA	NA	NA
evm.model.sctg_1480_0001.2	hypothetical protein	0	0	0	0	0	0	0	0	0	NA	NA	NA	NA
evm.model.sctg_0029_0002.13	hypothetical protein	0	0	0	0	0	2	0.182975	0	0.365949	Inf	Inf	1	1
evm.model.sctg_0042_0010.6	hypothetical protein	0	0	0	0	0	2	0.182975	0	0.365949	Inf	Inf	1	1
evm.model.sctg_0060_0002.25	hypothetical protein	0	0	0	0	0	2	0.182975	0	0.365949	Inf	Inf	1	1
evm.model.sctg_0133_0001.8	hypothetical protein	0	0	0	0	0	2	0.182975	0	0.365949	Inf	Inf	1	1
evm.model.sctg_0139_0002.3	hypothetical protein	0	0	0	0	0	2	0.182975	0	0.365949	Inf	Inf	1	1
evm.model.sctg_0150_0003.3	hypothetical protein	0	0	0	0	0	2	0.182975	0	0.365949	Inf	Inf	1	1
evm.model.sctg_0163_0003.16	hypothetical protein	0	0	0	0	0	2	0.182975	0	0.365949	Inf	Inf	1	1
evm.model.sctg_0173_0003.1	hypothetical protein	0	0	0	0	0	2	0.182975	0	0.365949	Inf	Inf	1	1
evm.model.sctg_0209_0002.23	hypothetical protein	0	0	0	0	0	2	0.182975	0	0.365949	Inf	Inf	1	1
evm.model.sctg_0223_0002.3	hypothetical protein	0	0	0	0	0	2	0.182975	0	0.365949	Inf	Inf	1	1
evm.model.sctg_0273_0002.5	hypothetical protein	0	0	0	0	0	2	0.182975	0	0.365949	Inf	Inf	1	1
evm.model.sctg_0389_0001.13	hypothetical protein	0	0	0	0	0	2	0.182975	0	0.365949	Inf	Inf	1	1
evm.model.sctg_0432_0001.9	hypothetical protein	0	0	0	0	0	2	0.182975	0	0.365949	Inf	Inf	1	1
evm.model.sctg_0448_0001.1	hypothetical protein	0	0	0	0	0	2	0.182975	0	0.365949	Inf	Inf	1	1
evm.model.sctg_0564_0001.5	hypothetical protein	0	0	0	0	0	2	0.182975	0	0.365949	Inf	Inf	1	1
evm.model.sctg_0022_0002.100	hypothetical protein	0	0	0	0	0	4	0.365949	0	0.731898	Inf	Inf	0.984795	1
evm.model.sctg_0110_0001.8	hypothetical protein	0	0	0	0	0	4	0.365949	0	0.731898	Inf	Inf	0.984795	1
evm.model.sctg_0252_0001.1	hypothetical protein	0	0	0	0	0	4	0.365949	0	0.731898	Inf	Inf	0.984795	1
evm.model.sctg_0262_0002.15	hypothetical protein	0	0	0	0	0	4	0.365949	0	0.731898	Inf	Inf	0.984795	1
evm.model.sctg_0290_0001.8	hypothetical protein	0	0	0	0	0	4	0.365949	0	0.731898	Inf	Inf	0.984795	1
evm.model.sctg_0372_0002.9	hypothetical protein	0	0	0	0	0	4	0.365949	0	0.731898	Inf	Inf	0.984795	1
evm.model.sctg_0590_0001.1	hypothetical protein	0	0	0	0	0	4	0.365949	0	0.731898	Inf	Inf	0.984795	1
evm.model.sctg_1044_0001.1	hypothetical protein	0	0	0	0	0	4	0.365949	0	0.731898	Inf	Inf	0.984795	1
evm.model.sctg_0003_0004.6	hypothetical protein	0	0	0	0	0	6	0.548924	0	1.09785	Inf	Inf	0.847707	1
evm.model.sctg_0457_0003.2	hypothetical protein	0	0	0	0	0	6	0.548924	0	1.09785	Inf	Inf	0.847707	1
evm.model.sctg_0538_0003.5	hypothetical protein	0	0	0	0	0	6	0.548924	0	1.09785	Inf	Inf	0.847707	1
evm.model.sctg_0146_0001.17	hypothetical protein	0	0	0	0	0	8	0.731898	0	1.4638	Inf	Inf	0.720207	1
evm.model.sctg_0648_0002.3	hypothetical protein	0	0	0	0	0	8	0.731898	0	1.4638	Inf	Inf	0.720207	1
evm.model.sctg_0011_0002.114	hypothetical protein	0	0	0	0	2	0	0.116143	0	0.232286	Inf	Inf	1	1
evm.model.sctg_0023_0001.39	hypothetical protein	0	0	0	0	2	0	0.116143	0	0.232286	Inf	Inf	1	1
evm.model.sctg_0048_0006.4	hypothetical protein	0	0	0	0	2	0	0.116143	0	0.232286	Inf	Inf	1	1
evm.model.sctg_0051_0007.4	hypothetical protein	0	0	0	0	2	0	0.116143	0	0.232286	Inf	Inf	1	1
evm.model.sctg_0066_0001.49	hypothetical protein	0	0	0	0	2	0	0.116143	0	0.232286	Inf	Inf	1	1
evm.model.sctg_0084_0003.6	hypothetical protein	0	0	0	0	2	0	0.116143	0	0.232286	Inf	Inf	1	1
evm.model.sctg_0113_0002.1	hypothetical protein	0	0	0	0	2	0	0.116143	0	0.232286	Inf	Inf	1	1
evm.model.sctg_0128_0001.2	hypothetical protein	0	0	0	0	2	0	0.116143	0	0.232286	Inf	Inf	1	1
evm.model.sctg_0130_0003.11	hypothetical protein	0	0	0	0	2	0	0.116143	0	0.232286	Inf	Inf	1	1
evm.model.sctg_0139_0004.5	hypothetical protein	0	0	0	0	2	0	0.116143	0	0.232286	Inf	Inf	1	1
evm.model.sctg_0153_0001.7	hypothetical protein	0	0	0	0	2	0	0.116143	0	0.232286	Inf	Inf	1	1
evm.model.sctg_0218_0001.1	hypothetical protein	0	0	0	0	2	0	0.116143	0	0.232286	Inf	Inf	1	1
evm.model.sctg_0218_0004.7	hypothetical protein	0	0	0	0	2	0	0.116143	0	0.232286	Inf	Inf	1	1
evm.model.sctg_0259_0002.3	hypothetical protein	0	0	0	0	2	0	0.116143	0	0.232286	Inf	Inf	1	1
evm.model.sctg_0268_0002.6	hypothetical protein	0	0	0	0	2	0	0.116143	0	0.232286	Inf	Inf	1	1
evm.model.sctg_0299_0002.2	hypothetical protein	0	0	0	0	2	0	0.116143	0	0.232286	Inf	Inf	1	1
evm.model.sctg_0301_0001.9	hypothetical protein	0	0	0	0	2	0	0.116143	0	0.232286	Inf	Inf	1	1
evm.model.sctg_0348_0001.5	hypothetical protein	0	0	0	0	2	0	0.116143	0	0.232286	Inf	Inf	1	1
evm.model.sctg_0357_0003.3	hypothetical protein	0	0	0	0	2	0	0.116143	0	0.232286	Inf	Inf	1	1
evm.model.sctg_0363_0001.2	hypothetical protein	0	0	0	0	2	0	0.116143	0	0.232286	Inf	Inf	1	1
evm.model.sctg_0417_0001.3	hypothetical protein	0	0	0	0	2	0	0.116143	0	0.232286	Inf	Inf	1	1
evm.model.sctg_0438_0002.2	hypothetical protein	0	0	0	0	2	0	0.116143	0	0.232286	Inf	Inf	1	1
evm.model.sctg_0481_0001.5	hypothetical protein	0	0	0	0	2	0	0.116143	0	0.232286	Inf	Inf	1	1
evm.model.sctg_0488_0002.4	hypothetical protein	0	0	0	0	2	0	0.116143	0	0.232286	Inf	Inf	1	1
evm.model.sctg_0496_0001.5	hypothetical protein	0	0	0	0	2	0	0.116143	0	0.232286	Inf	Inf	1	1
evm.model.sctg_0590_0001.6	hypothetical protein	0	0	0	0	2	0	0.116143	0	0.232286	Inf	Inf	1	1
evm.model.sctg_0683_0001.3	hypothetical protein	0	0	0	0	2	0	0.116143	0	0.232286	Inf	Inf	1	1
evm.model.sctg_0714_0001.6	hypothetical protein	0	0	0	0	2	0	0.116143	0	0.232286	Inf	Inf	1	1
evm.model.sctg_0776_0001.3	hypothetical protein	0	0	0	0	2	0	0.116143	0	0.232286	Inf	Inf	1	1
evm.model.sctg_0800_0001.1	hypothetical protein	0	0	0	0	2	0	0.116143	0	0.232286	Inf	Inf	1	1
evm.model.sctg_0994_0001.2	hypothetical protein	0	0	0	0	2	0	0.116143	0	0.232286	Inf	Inf	1	1
evm.model.sctg_0041_0003.29	hypothetical protein	0	0	0	0	2	2	0.299118	0	0.598235	Inf	Inf	1	1
evm.model.sctg_0071_0004.44	hypothetical protein	0	0	0	0	2	2	0.299118	0	0.598235	Inf	Inf	1	1
evm.model.sctg_0087_0007.7	hypothetical protein	0	0	0	0	2	2	0.299118	0	0.598235	Inf	Inf	1	1
evm.model.sctg_0089_0001.7	hypothetical protein	0	0	0	0	2	2	0.299118	0	0.598235	Inf	Inf	1	1
evm.model.sctg_0094_0005.9	hypothetical protein	0	0	0	0	2	2	0.299118	0	0.598235	Inf	Inf	1	1
evm.model.sctg_0103_0003.1	hypothetical protein	0	0	0	0	2	2	0.299118	0	0.598235	Inf	Inf	1	1
evm.model.sctg_0133_0001.16	hypothetical protein	0	0	0	0	2	2	0.299118	0	0.598235	Inf	Inf	1	1
evm.model.sctg_0151_0002.8	hypothetical protein	0	0	0	0	2	2	0.299118	0	0.598235	Inf	Inf	1	1
evm.model.sctg_0355_0002.1	hypothetical protein	0	0	0	0	2	2	0.299118	0	0.598235	Inf	Inf	1	1
evm.model.sctg_0840_0003.3	hypothetical protein	0	0	0	0	2	2	0.299118	0	0.598235	Inf	Inf	1	1
evm.model.sctg_0104_0004.7	hypothetical protein	0	0	0	0	2	4	0.482092	0	0.964185	Inf	Inf	0.900117	1
evm.model.sctg_0139_0003.5	hypothetical protein	0	0	0	0	2	4	0.482092	0	0.964185	Inf	Inf	0.900117	1
evm.model.sctg_0056_0004.9	hypothetical protein	0	0	0	0	2	6	0.665067	0	1.33013	Inf	Inf	0.76486	1
evm.model.sctg_0233_0003.1	hypothetical protein	0	0	0	0	2	8	0.848041	0	1.69608	Inf	Inf	0.645881	1
evm.model.sctg_0417_0001.1	hypothetical protein	0	0	0	0	2	8	0.848041	0	1.69608	Inf	Inf	0.645881	1
evm.model.sctg_0089_0002.14	hypothetical protein	0	0	0	0	2	10	1.03102	0	2.06203	Inf	Inf	0.54428	1
evm.model.sctg_0014_0001.5	hypothetical protein	0	0	0	0	4	0	0.232286	0	0.464573	Inf	Inf	1	1
evm.model.sctg_0019_0014.1	hypothetical protein	0	0	0	0	4	0	0.232286	0	0.464573	Inf	Inf	1	1
evm.model.sctg_0024_0001.14	hypothetical protein	0	0	0	0	4	0	0.232286	0	0.464573	Inf	Inf	1	1
evm.model.sctg_0052_0004.37	hypothetical protein	0	0	0	0	4	0	0.232286	0	0.464573	Inf	Inf	1	1
evm.model.sctg_0065_0001.46	hypothetical protein	0	0	0	0	4	0	0.232286	0	0.464573	Inf	Inf	1	1
evm.model.sctg_0095_0005.2	hypothetical protein	0	0	0	0	4	0	0.232286	0	0.464573	Inf	Inf	1	1
evm.model.sctg_0208_0003.3	hypothetical protein	0	0	0	0	4	0	0.232286	0	0.464573	Inf	Inf	1	1
evm.model.sctg_0268_0002.7	hypothetical protein	0	0	0	0	4	0	0.232286	0	0.464573	Inf	Inf	1	1
evm.model.sctg_0285_0001.3	hypothetical protein	0	0	0	0	4	0	0.232286	0	0.464573	Inf	Inf	1	1
evm.model.sctg_0318_0002.1	hypothetical protein	0	0	0	0	4	0	0.232286	0	0.464573	Inf	Inf	1	1
evm.model.sctg_0490_0001.8	hypothetical protein	0	0	0	0	4	0	0.232286	0	0.464573	Inf	Inf	1	1
evm.model.sctg_0561_0002.2	hypothetical protein	0	0	0	0	4	0	0.232286	0	0.464573	Inf	Inf	1	1
evm.model.sctg_0951_0001.1	hypothetical protein	0	0	0	0	4	0	0.232286	0	0.464573	Inf	Inf	1	1
evm.model.sctg_0129_0003.10	hypothetical protein	0	0	0	0	4	2	0.415261	0	0.830522	Inf	Inf	0.959627	1
evm.model.sctg_0299_0001.3	hypothetical protein	0	0	0	0	4	2	0.415261	0	0.830522	Inf	Inf	0.959627	1
evm.model.sctg_0552_0003.2	hypothetical protein	0	0	0	0	4	4	0.598235	0	1.19647	Inf	Inf	0.81477	1
evm.model.sctg_0011_0002.58	hypothetical protein	0	0	0	0	6	0	0.348429	0	0.696859	Inf	Inf	1	1
evm.model.sctg_0487_0001.7	hypothetical protein	0	0	0	0	6	2	0.531404	0	1.06281	Inf	Inf	0.870842	1
evm.model.sctg_0754_0001.1	hypothetical protein	0	0	0	0	6	4	0.714379	0	1.42876	Inf	Inf	0.732738	1
evm.model.sctg_0325_0002.4	hypothetical protein	0	0	0	0	8	0	0.464573	0	0.929145	Inf	Inf	0.934188	1
evm.model.sctg_0121_0002.14	hypothetical protein	0	0	0	0	8	2	0.647547	0	1.29509	Inf	Inf	0.783644	1
evm.model.sctg_0161_0005.6	hypothetical protein	0	0	0	0	8	2	0.647547	0	1.29509	Inf	Inf	0.783644	1
evm.model.sctg_0485_0003.1	hypothetical protein	0	0	0	0	14	0	0.813002	0	1.626	Inf	Inf	0.6966	1
evm.model.sctg_0388_0002.3	hypothetical protein	0	0	0	0	18	2	1.22826	0	2.45653	Inf	Inf	0.444291	1
evm.model.sctg_0012_0001.47	hypothetical protein	0	0	0	2	0	0	0.283229	0	0.566459	Inf	Inf	1	1
evm.model.sctg_0021_0003.29	hypothetical protein	0	0	0	2	0	0	0.283229	0	0.566459	Inf	Inf	1	1
evm.model.sctg_0042_0005.10	hypothetical protein	0	0	0	2	0	0	0.283229	0	0.566459	Inf	Inf	1	1
evm.model.sctg_0042_0011.8	hypothetical protein	0	0	0	2	0	0	0.283229	0	0.566459	Inf	Inf	1	1
evm.model.sctg_0044_0002.8	hypothetical protein	0	0	0	2	0	0	0.283229	0	0.566459	Inf	Inf	1	1
evm.model.sctg_0065_0001.13	hypothetical protein	0	0	0	2	0	0	0.283229	0	0.566459	Inf	Inf	1	1
evm.model.sctg_0075_0006.1	hypothetical protein	0	0	0	2	0	0	0.283229	0	0.566459	Inf	Inf	1	1
evm.model.sctg_0080_0001.6	hypothetical protein	0	0	0	2	0	0	0.283229	0	0.566459	Inf	Inf	1	1
evm.model.sctg_0087_0007.8	hypothetical protein	0	0	0	2	0	0	0.283229	0	0.566459	Inf	Inf	1	1
evm.model.sctg_0095_0002.1	hypothetical protein	0	0	0	2	0	0	0.283229	0	0.566459	Inf	Inf	1	1
evm.model.sctg_0101_0001.2	hypothetical protein	0	0	0	2	0	0	0.283229	0	0.566459	Inf	Inf	1	1
evm.model.sctg_0126_0001.6	hypothetical protein	0	0	0	2	0	0	0.283229	0	0.566459	Inf	Inf	1	1
evm.model.sctg_0177_0006.1	hypothetical protein	0	0	0	2	0	0	0.283229	0	0.566459	Inf	Inf	1	1
evm.model.sctg_0195_0002.8	hypothetical protein	0	0	0	2	0	0	0.283229	0	0.566459	Inf	Inf	1	1
evm.model.sctg_0275_0001.4	hypothetical protein	0	0	0	2	0	0	0.283229	0	0.566459	Inf	Inf	1	1
evm.model.sctg_0353_0001.3	hypothetical protein	0	0	0	2	0	0	0.283229	0	0.566459	Inf	Inf	1	1
evm.model.sctg_0385_0001.4	hypothetical protein	0	0	0	2	0	0	0.283229	0	0.566459	Inf	Inf	1	1
evm.model.sctg_0516_0002.2	hypothetical protein	0	0	0	2	0	0	0.283229	0	0.566459	Inf	Inf	1	1
evm.model.sctg_0534_0001.9	hypothetical protein	0	0	0	2	0	0	0.283229	0	0.566459	Inf	Inf	1	1
evm.model.sctg_0622_0001.1	hypothetical protein	0	0	0	2	0	0	0.283229	0	0.566459	Inf	Inf	1	1
evm.model.sctg_0672_0003.2	hypothetical protein	0	0	0	2	0	0	0.283229	0	0.566459	Inf	Inf	1	1
evm.model.sctg_0912_0001.1	hypothetical protein	0	0	0	2	0	0	0.283229	0	0.566459	Inf	Inf	1	1
evm.model.sctg_0128_0003.10	hypothetical protein	0	0	0	2	0	2	0.466204	0	0.932408	Inf	Inf	0.912427	1
evm.model.sctg_0358_0003.3	hypothetical protein	0	0	0	2	0	2	0.466204	0	0.932408	Inf	Inf	0.912427	1
evm.model.sctg_0490_0001.4	hypothetical protein	0	0	0	2	0	2	0.466204	0	0.932408	Inf	Inf	0.912427	1
evm.model.sctg_0075_0006.6	hypothetical protein	0	0	0	2	0	4	0.649179	0	1.29836	Inf	Inf	0.779924	1
evm.model.sctg_0137_0002.6	hypothetical protein	0	0	0	2	0	10	1.1981	0	2.3962	Inf	Inf	0.472099	1
evm.model.sctg_0020_0001.4	hypothetical protein	0	0	0	2	2	0	0.399373	0	0.798745	Inf	Inf	0.959026	1
evm.model.sctg_0059_0001.6	hypothetical protein	0	0	0	2	2	0	0.399373	0	0.798745	Inf	Inf	0.959026	1
evm.model.sctg_0079_0007.2	hypothetical protein	0	0	0	2	2	0	0.399373	0	0.798745	Inf	Inf	0.959026	1
evm.model.sctg_0123_0002.4	hypothetical protein	0	0	0	2	2	0	0.399373	0	0.798745	Inf	Inf	0.959026	1
evm.model.sctg_0176_0001.17	hypothetical protein	0	0	0	2	2	0	0.399373	0	0.798745	Inf	Inf	0.959026	1
evm.model.sctg_0194_0001.26	hypothetical protein	0	0	0	2	2	0	0.399373	0	0.798745	Inf	Inf	0.959026	1
evm.model.sctg_0280_0001.7	hypothetical protein	0	0	0	2	2	0	0.399373	0	0.798745	Inf	Inf	0.959026	1
evm.model.sctg_0540_0001.3	hypothetical protein	0	0	0	2	2	0	0.399373	0	0.798745	Inf	Inf	0.959026	1
evm.model.sctg_0114_0002.2	hypothetical protein	0	0	0	2	2	2	0.582347	0	1.16469	Inf	Inf	0.823786	1
evm.model.sctg_0165_0001.15	hypothetical protein	0	0	0	2	2	2	0.582347	0	1.16469	Inf	Inf	0.823786	1
evm.model.sctg_0199_0001.5	hypothetical protein	0	0	0	2	2	4	0.765322	0	1.53064	Inf	Inf	0.69961	1
evm.model.sctg_0121_0003.2	hypothetical protein	0	0	0	2	4	0	0.515516	0	1.03103	Inf	Inf	0.873097	1
evm.model.sctg_0264_0001.10	hypothetical protein	0	0	0	2	4	4	0.881465	0	1.76293	Inf	Inf	0.626802	1
evm.model.sctg_1061_0001.2	hypothetical protein	0	0	0	2	4	4	0.881465	0	1.76293	Inf	Inf	0.626802	1
evm.model.sctg_0020_0001.50	hypothetical protein	0	0	0	2	6	0	0.631659	0	1.26332	Inf	Inf	0.7891	1
evm.model.sctg_0353_0002.2	hypothetical protein	0	0	0	2	6	0	0.631659	0	1.26332	Inf	Inf	0.7891	1
evm.model.sctg_0348_0001.13	hypothetical protein	0	0	0	2	14	0	1.09623	0	2.19246	Inf	Inf	0.507043	1
evm.model.sctg_0051_0009.5	hypothetical protein	0	0	0	4	0	0	0.566459	0	1.13292	Inf	Inf	0.852694	1
evm.model.sctg_0067_0006.13	hypothetical protein	0	0	0	4	0	0	0.566459	0	1.13292	Inf	Inf	0.852694	1
evm.model.sctg_0070_0005.15	hypothetical protein	0	0	0	4	0	0	0.566459	0	1.13292	Inf	Inf	0.852694	1
evm.model.sctg_0143_0002.1	hypothetical protein	0	0	0	4	0	0	0.566459	0	1.13292	Inf	Inf	0.852694	1
evm.model.sctg_0245_0001.10	hypothetical protein	0	0	0	4	0	0	0.566459	0	1.13292	Inf	Inf	0.852694	1
evm.model.sctg_0490_0001.7	hypothetical protein	0	0	0	4	0	0	0.566459	0	1.13292	Inf	Inf	0.852694	1
evm.model.sctg_0533_0001.5	hypothetical protein	0	0	0	4	0	0	0.566459	0	1.13292	Inf	Inf	0.852694	1
evm.model.sctg_0798_0001.3	hypothetical protein	0	0	0	4	2	2	0.865576	0	1.73115	Inf	Inf	0.643828	1
evm.model.sctg_0020_0001.51	hypothetical protein	0	0	0	4	4	0	0.798745	0	1.59749	Inf	Inf	0.680061	1
evm.model.sctg_0128_0003.16	hypothetical protein	0	0	0	4	4	0	0.798745	0	1.59749	Inf	Inf	0.680061	1
evm.model.sctg_0016_0007.22	hypothetical protein	0	0	0	4	10	0	1.14717	0	2.29435	Inf	Inf	0.486398	1
evm.model.sctg_0051_0009.7	hypothetical protein	0	0	0	4	10	4	1.51312	0	3.02625	Inf	Inf	0.345612	1
evm.model.sctg_0094_0005.10	hypothetical protein	0	0	0	4	12	0	1.26332	0	2.52664	Inf	Inf	0.434547	1
evm.model.sctg_0204_0002.1	hypothetical protein	0	0	0	4	12	0	1.26332	0	2.52664	Inf	Inf	0.434547	1
evm.model.sctg_0094_0003.2	hypothetical protein	0	0	0	6	0	4	1.21564	0	2.43127	Inf	Inf	0.478213	1
evm.model.sctg_0051_0009.6	hypothetical protein	0	0	0	6	2	0	0.965831	0	1.93166	Inf	Inf	0.5957	1
evm.model.sctg_0386_0002.4	hypothetical protein	0	0	0	6	2	0	0.965831	0	1.93166	Inf	Inf	0.5957	1
evm.model.sctg_0020_0001.3	hypothetical protein	0	0	0	6	2	2	1.14881	0	2.29761	Inf	Inf	0.502858	1
evm.model.sctg_0781_0002.1	hypothetical protein	0	0	0	6	2	2	1.14881	0	2.29761	Inf	Inf	0.502858	1
evm.model.sctg_0054_0001.24	hypothetical protein	0	0	0	6	4	8	1.81387	0	3.62775	Inf	Inf	0.271006	1
evm.model.sctg_0080_0001.5	hypothetical protein	0	0	0	6	6	0	1.19812	0	2.39624	Inf	Inf	0.472093	1
evm.model.sctg_0113_0006.8	hypothetical protein	0	0	0	6	8	0	1.31426	0	2.62852	Inf	Inf	0.421189	1
evm.model.sctg_0082_0001.3	hypothetical protein	0	0	0	6	16	2	1.96181	0	3.92362	Inf	Inf	0.227736	1
evm.model.sctg_0244_0001.18	hypothetical protein	0	0	0	8	2	6	1.79798	0	3.59597	Inf	Inf	0.281857	1
evm.model.sctg_0121_0003.1	hypothetical protein	0	0	0	8	4	0	1.3652	0	2.73041	Inf	Inf	0.413933	1
evm.model.sctg_0279_0001.9	hypothetical protein	0	0	0	8	6	2	1.66432	0	3.32864	Inf	Inf	0.311652	1
evm.model.sctg_0343_0001.8	hypothetical protein	0	0	0	8	8	0	1.59749	0	3.19498	Inf	Inf	0.328304	1
evm.model.sctg_0061_0002.23	hypothetical protein	0	0	0	10	4	0	1.64843	0	3.29687	Inf	Inf	0.404631	1
evm.model.sctg_0349_0001.5	hypothetical protein	0	0	0	10	6	0	1.76458	0	3.52915	Inf	Inf	0.328077	1
evm.model.sctg_0094_0003.7	hypothetical protein	0	0	0	10	36	54	8.44704	0	16.8941	Inf	Inf	0.00261173	0.116294
evm.model.sctg_0295_0003.8	hypothetical protein	0	0	0	14	2	0	2.09875	0	4.1975	Inf	Inf	0.446127	1
evm.model.sctg_0149_0001.22	hypothetical protein	0	0	0	18	10	10	4.04465	0	8.08931	Inf	Inf	0.0445098	0.615627
evm.model.sctg_1363_0001.1	hypothetical protein	0	0	0	52	22	4	9.00749	0	18.015	Inf	Inf	0.112865	0.866427
evm.model.sctg_0095_0005.7	hypothetical protein	0	0	0	70	34	14	13.1683	0	26.3366	Inf	Inf	0.0427153	0.609323
evm.model.sctg_0353_0002.3	hypothetical protein	0	0	0	96	98	16	20.7498	0	41.4996	Inf	Inf	0.00630496	0.215796
evm.model.sctg_0090_0003.5	hypothetical protein	0	0	0	146	50	0	23.5793	0	47.1586	Inf	Inf	0.0942888	0.812166
evm.model.sctg_0103_0004.13	hypothetical protein	0	0	0	158	50	6	25.8276	0	51.6552	Inf	Inf	0.08066	0.780117
evm.model.sctg_0013_0001.78	hypothetical protein	0	0	0	178	72	8	30.1205	0	60.2409	Inf	Inf	0.056458	0.686593
evm.model.sctg_0065_0001.50	hypothetical protein	0	0	2	0	0	0	0.349962	0.699924	0	0	(-)Inf	0.617397	1
evm.model.sctg_0072_0003.4	hypothetical protein	0	0	2	0	0	0	0.349962	0.699924	0	0	(-)Inf	0.617397	1
evm.model.sctg_0088_0001.31	hypothetical protein	0	0	2	0	0	0	0.349962	0.699924	0	0	(-)Inf	0.617397	1
evm.model.sctg_0111_0001.4	hypothetical protein	0	0	2	0	0	0	0.349962	0.699924	0	0	(-)Inf	0.617397	1
evm.model.sctg_0111_0001.9	hypothetical protein	0	0	2	0	0	0	0.349962	0.699924	0	0	(-)Inf	0.617397	1
evm.model.sctg_0296_0003.8	hypothetical protein	0	0	2	0	0	0	0.349962	0.699924	0	0	(-)Inf	0.617397	1
evm.model.sctg_0298_0002.3	hypothetical protein	0	0	2	0	0	0	0.349962	0.699924	0	0	(-)Inf	0.617397	1
evm.model.sctg_0358_0003.1	hypothetical protein	0	0	2	0	0	0	0.349962	0.699924	0	0	(-)Inf	0.617397	1
evm.model.sctg_0372_0002.10	hypothetical protein	0	0	2	0	0	0	0.349962	0.699924	0	0	(-)Inf	0.617397	1
evm.model.sctg_0584_0001.4	hypothetical protein	0	0	2	0	0	0	0.349962	0.699924	0	0	(-)Inf	0.617397	1
evm.model.sctg_0771_0003.1	hypothetical protein	0	0	2	0	0	0	0.349962	0.699924	0	0	(-)Inf	0.617397	1
evm.model.sctg_0053_0004.13	hypothetical protein	0	0	2	0	0	2	0.532936	0.699924	0.365949	0.522842	-0.935554	0.78397	1
evm.model.sctg_0164_0006.1	hypothetical protein	0	0	2	0	0	2	0.532936	0.699924	0.365949	0.522842	-0.935554	0.78397	1
evm.model.sctg_0362_0001.2	hypothetical protein	0	0	2	0	0	2	0.532936	0.699924	0.365949	0.522842	-0.935554	0.78397	1
evm.model.sctg_0014_0002.3	hypothetical protein	0	0	2	0	0	4	0.715911	0.699924	0.731898	1.04568	0.0644458	0.900975	1
evm.model.sctg_0367_0001.15	hypothetical protein	0	0	2	0	0	4	0.715911	0.699924	0.731898	1.04568	0.0644458	0.900975	1
evm.model.sctg_0203_0001.12	hypothetical protein	0	0	2	0	0	6	0.898886	0.699924	1.09785	1.56852	0.649408	1	1
evm.model.sctg_0144_0001.10	hypothetical protein	0	0	2	0	2	0	0.466105	0.699924	0.232286	0.331874	-1.59129	0.765238	1
evm.model.sctg_0019_0003.20	hypothetical protein	0	0	2	0	2	2	0.64908	0.699924	0.598235	0.854715	-0.226484	0.872888	1
evm.model.sctg_0038_0004.3	hypothetical protein	0	0	2	0	4	0	0.582248	0.699924	0.464573	0.663748	-0.591293	0.842285	1
evm.model.sctg_0095_0005.6	hypothetical protein	0	0	2	0	4	0	0.582248	0.699924	0.464573	0.663748	-0.591293	0.842285	1
evm.model.sctg_0235_0002.19	hypothetical protein	0	0	2	0	4	4	0.948197	0.699924	1.19647	1.70943	0.773516	1	1
evm.model.sctg_0188_0002.15	hypothetical protein	0	0	2	0	4	14	1.86307	0.699924	3.02622	4.32364	2.11225	0.770762	1
evm.model.sctg_0279_0001.6	hypothetical protein	0	0	2	0	6	2	0.881366	0.699924	1.06281	1.51846	0.602612	1	1
evm.model.sctg_0011_0002.66	hypothetical protein	0	0	2	0	8	2	0.997509	0.699924	1.29509	1.85034	0.887788	1	1
evm.model.sctg_0824_0001.3	hypothetical protein	0	0	2	0	8	4	1.18048	0.699924	1.66104	2.37318	1.24682	1	1
evm.model.sctg_0003_0004.9	hypothetical protein	0	0	2	0	12	2	1.2298	0.699924	1.75967	2.51408	1.33003	1	1
evm.model.sctg_0082_0001.26	hypothetical protein	0	0	2	2	0	0	0.633191	0.699924	0.566459	0.809315	-0.305227	0.808816	1
evm.model.sctg_0214_0001.21	hypothetical protein	0	0	2	2	0	0	0.633191	0.699924	0.566459	0.809315	-0.305227	0.808816	1
evm.model.sctg_0081_0002.41	hypothetical protein	0	0	2	2	2	2	0.932309	0.699924	1.16469	1.66403	0.734682	1	1
evm.model.sctg_0117_0002.1	hypothetical protein	0	0	2	2	4	2	1.04845	0.699924	1.39698	1.9959	0.997043	1	1
evm.model.sctg_1146_0001.1	hypothetical protein	0	0	2	2	6	4	1.34757	0.699924	1.99522	2.85062	1.51128	1	1
evm.model.sctg_0034_0004.15	hypothetical protein	0	0	2	2	8	16	2.56156	0.699924	4.4232	6.31954	2.65982	0.526767	1
evm.model.sctg_1176_0002.2	hypothetical protein	0	0	2	4	0	0	0.916421	0.699924	1.13292	1.61863	0.694773	0.973039	1
evm.model.sctg_0558_0003.2	hypothetical protein	0	0	2	4	4	2	1.33168	0.699924	1.96344	2.80522	1.48811	1	1
evm.model.sctg_0421_0002.6	hypothetical protein	0	0	2	4	6	2	1.44782	0.699924	2.19573	3.13709	1.64943	0.966287	1
evm.model.sctg_0754_0001.7	hypothetical protein	0	0	2	4	10	2	1.68011	0.699924	2.6603	3.80084	1.92632	0.84732	1
evm.model.sctg_0072_0004.4	hypothetical protein	0	0	2	4	10	6	2.04606	0.699924	3.3922	4.84652	2.27695	0.699481	1
evm.model.sctg_0112_0001.26	hypothetical protein	0	0	2	6	2	0	1.31579	0.699924	1.93166	2.75982	1.46457	1	1
evm.model.sctg_0408_0002.1	hypothetical protein	0	0	2	8	0	0	1.48288	0.699924	2.26584	3.23726	1.69477	1	1
evm.model.sctg_0085_0002.33	hypothetical protein	0	0	2	8	2	0	1.59902	0.699924	2.49812	3.56913	1.83557	0.949012	1
evm.model.sctg_0087_0007.12	hypothetical protein	0	0	2	8	4	2	1.89814	0.699924	3.09636	4.42385	2.1453	0.798142	1
evm.model.sctg_0149_0001.21	hypothetical protein	0	0	2	8	6	0	1.83131	0.699924	2.96269	4.23288	2.08164	0.817683	1
evm.model.sctg_0397_0001.9	hypothetical protein	0	0	2	10	2	8	2.61415	0.699924	4.52838	6.46982	2.69372	0.554295	1
evm.model.sctg_0318_0002.3	hypothetical protein	0	0	2	10	10	0	2.34682	0.699924	3.99373	5.70594	2.51247	0.616383	1
evm.model.sctg_0090_0003.2	hypothetical protein	0	0	2	12	4	4	2.64757	0.699924	4.59522	6.56532	2.71487	0.547201	1
evm.model.sctg_0651_0001.1	hypothetical protein	0	0	2	14	12	4	3.39538	0.699924	6.09083	8.70213	3.12137	0.349906	1
evm.model.sctg_0503_0002.2	hypothetical protein	0	0	2	22	18	4	4.87672	0.699924	9.05352	12.935	3.69321	0.224423	1
evm.model.sctg_0010_0002.72	hypothetical protein	0	0	2	28	14	0	5.12818	0.699924	9.55643	13.6535	3.7712	0.410458	1
evm.model.sctg_0067_0005.1	hypothetical protein	0	0	2	30	8	6	5.6119	0.699924	10.5239	15.0357	3.91032	0.349666	1
evm.model.sctg_0028_0003.2	hypothetical protein	0	0	4	0	0	2	0.882898	1.39985	0.365949	0.261421	-1.93555	0.481534	1
evm.model.sctg_0032_0003.1	hypothetical protein	0	0	4	0	2	0	0.816067	1.39985	0.232286	0.165937	-2.59129	0.477926	1
evm.model.sctg_0108_0002.13	hypothetical protein	0	0	4	0	2	6	1.36499	1.39985	1.33013	0.950199	-0.0736979	0.760988	1
evm.model.sctg_0086_0002.2	hypothetical protein	0	0	4	0	6	18	2.69512	1.39985	3.9904	2.8506	1.51126	0.903226	1
evm.model.sctg_0385_0001.2	hypothetical protein	0	0	4	2	4	0	1.21544	1.39985	1.03103	0.736531	-0.441181	0.681095	1
evm.model.sctg_0717_0002.3	hypothetical protein	0	0	4	2	4	4	1.58139	1.39985	1.76293	1.25937	0.332706	0.855602	1
evm.model.sctg_0057_0001.37	hypothetical protein	0	0	4	4	2	0	1.38253	1.39985	1.3652	0.975252	-0.036153	0.718056	1
evm.model.sctg_0424_0001.1	hypothetical protein	0	0	4	4	8	0	1.73095	1.39985	2.06206	1.47306	0.558819	0.928132	1
evm.model.sctg_0042_0004.4	hypothetical protein	0	0	4	58	26	6	10.9724	1.39985	20.5449	14.6765	3.87544	0.31071	1
evm.model.sctg_0103_0004.6	hypothetical protein	0	0	6	0	0	0	1.04989	2.09977	0	0	(-)Inf	0.241205	1
evm.model.sctg_0006_0001.1	hypothetical protein	0	0	6	6	0	0	1.89957	2.09977	1.69938	0.809315	-0.305227	0.551657	1
evm.model.sctg_0418_0001.11	hypothetical protein	0	0	6	8	2	2	2.48192	2.09977	2.86407	1.36399	0.447835	0.767019	1
evm.model.sctg_0203_0002.2	hypothetical protein	0	0	6	38	62	6	10.5806	2.09977	19.0614	9.07787	3.18235	0.146494	0.920792
evm.model.sctg_1462_0001.1	hypothetical protein	0	0	6	62	38	22	14.0494	2.09977	25.9991	12.3819	3.63016	0.155221	0.933183
evm.model.sctg_0094_0001.12	hypothetical protein	0	0	8	0	0	0	1.39985	2.79969	0	0	(-)Inf	0.218425	0.99633
evm.model.sctg_0108_0002.39	hypothetical protein	0	0	8	0	10	8	2.71246	2.79969	2.62523	0.937684	-0.0928265	0.653282	1
evm.model.sctg_0294_0002.5	hypothetical protein	0	0	8	0	14	6	2.76177	2.79969	2.72385	0.97291	-0.0396212	0.684769	1
evm.model.sctg_0023_0001.4	hypothetical protein	0	0	8	2	4	20	3.74511	2.79969	4.69052	1.67537	0.744479	1	1
evm.model.sctg_0180_0002.17	hypothetical protein	0	0	8	6	0	2	2.43251	2.79969	2.06533	0.737697	-0.4389	0.482652	1
evm.model.sctg_0167_0003.1	hypothetical protein	0	0	10	2	0	4	2.39899	3.49962	1.29836	0.371	-1.43051	0.364316	1
evm.model.sctg_0021_0003.10	hypothetical protein	0	2	0	0	0	0	0.901006	1.80201	0	0	(-)Inf	0.587092	1
evm.model.sctg_0044_0001.17	hypothetical protein	0	2	0	0	0	0	0.901006	1.80201	0	0	(-)Inf	0.587092	1
evm.model.sctg_0238_0003.4	hypothetical protein	0	2	0	0	0	0	0.901006	1.80201	0	0	(-)Inf	0.587092	1
evm.model.sctg_0348_0001.10	hypothetical protein	0	2	0	0	0	2	1.08398	1.80201	0.365949	0.203078	-2.29989	0.88997	1
evm.model.sctg_0368_0001.1	hypothetical protein	0	2	0	0	0	2	1.08398	1.80201	0.365949	0.203078	-2.29989	0.88997	1
evm.model.sctg_0289_0002.15	hypothetical protein	0	2	0	0	0	4	1.26695	1.80201	0.731898	0.406156	-1.29989	1	1
evm.model.sctg_0103_0003.7	hypothetical protein	0	2	0	0	2	0	1.01715	1.80201	0.232286	0.128904	-2.95563	0.884879	1
evm.model.sctg_0143_0003.11	hypothetical protein	0	2	0	0	2	0	1.01715	1.80201	0.232286	0.128904	-2.95563	0.884879	1
evm.model.sctg_0454_0001.4	hypothetical protein	0	2	0	0	2	0	1.01715	1.80201	0.232286	0.128904	-2.95563	0.884879	1
evm.model.sctg_0113_0002.2	hypothetical protein	0	2	0	2	2	0	1.30038	1.80201	0.798745	0.443252	-1.1738	1	1
evm.model.sctg_0058_0002.28	hypothetical protein	0	2	0	2	4	0	1.41652	1.80201	1.03103	0.572156	-0.80552	1	1
evm.model.sctg_0028_0008.3	hypothetical protein	0	2	0	2	10	0	1.76495	1.80201	1.72789	0.958868	-0.0605965	0.8651	1
evm.model.sctg_0087_0007.13	hypothetical protein	0	2	0	4	2	0	1.58361	1.80201	1.3652	0.7576	-0.400492	1	1
evm.model.sctg_0543_0002.2	hypothetical protein	0	2	0	4	4	0	1.69975	1.80201	1.59749	0.886504	-0.173801	0.975329	1
evm.model.sctg_0042_0005.5	hypothetical protein	0	2	0	8	4	6	2.81513	1.80201	3.82826	2.12443	1.08708	0.534833	1
evm.model.sctg_0137_0002.22	hypothetical protein	0	2	2	0	0	0	1.25097	2.50194	0	0	(-)Inf	0.243179	1
evm.model.sctg_0410_0002.9	hypothetical protein	0	2	2	0	8	0	1.71554	2.50194	0.929145	0.371371	-1.42907	0.847365	1
evm.model.sctg_0251_0003.5	hypothetical protein	0	2	2	0	8	6	2.26446	2.50194	2.02699	0.81017	-0.303703	1	1
evm.model.sctg_0115_0005.1	hypothetical protein	0	2	2	4	4	0	2.04971	2.50194	1.59749	0.638502	-0.647237	0.91524	1
evm.model.sctg_0043_0004.28	hypothetical protein	0	2	2	4	14	4	2.99638	2.50194	3.49082	1.39525	0.480522	0.82535	1
evm.model.sctg_0087_0007.9	hypothetical protein	0	2	2	6	0	2	2.28363	2.50194	2.06533	0.825491	-0.276675	0.956265	1
evm.model.sctg_0019_0011.2	hypothetical protein	0	2	4	8	4	2	3.14911	3.20186	3.09636	0.96705	-0.0483379	0.925667	1
evm.model.sctg_0136_0001.25	hypothetical protein	0	2	6	4	24	2	4.09404	3.90178	4.2863	1.09855	0.1356	1	1
evm.model.sctg_0018_0008.8	hypothetical protein	0	2	6	12	8	8	4.84674	3.90178	5.79169	1.48437	0.569852	1	1
evm.model.sctg_0162_0004.11	hypothetical protein	0	2	6	24	38	16	9.02016	3.90178	14.1385	3.62361	1.85743	0.269506	1
evm.model.sctg_0070_0005.14	hypothetical protein	0	2	8	4	10	8	4.17993	4.60171	3.75815	0.816685	-0.292148	0.720427	1
evm.model.sctg_0130_0001.5	hypothetical protein	0	2	12	0	10	24	5.77719	6.00155	5.55282	0.925231	-0.112115	0.719099	1
evm.model.sctg_0094_0005.3	hypothetical protein	0	4	0	0	0	0	1.80201	3.60402	0	0	(-)Inf	0.441251	1
evm.model.sctg_0391_0001.4	hypothetical protein	0	4	0	0	0	0	1.80201	3.60402	0	0	(-)Inf	0.441251	1
evm.model.sctg_0461_0001.12	hypothetical protein	0	4	4	2	0	2	2.96814	5.00387	0.932408	0.186337	-2.42401	0.287703	1
evm.model.sctg_0043_0004.29	hypothetical protein	0	4	8	36	36	6	10.9395	6.40372	15.4753	2.41661	1.27298	0.483647	1
evm.model.sctg_0573_0001.5	hypothetical protein	0	6	0	0	0	0	2.70302	5.40603	0	0	(-)Inf	0.373579	1
evm.model.sctg_0103_0004.2	hypothetical protein	2	0	0	0	0	0	0.645107	1.29021	0	0	(-)Inf	0.567414	1
evm.model.sctg_0259_0002.2	hypothetical protein	2	0	0	0	0	0	0.645107	1.29021	0	0	(-)Inf	0.567414	1
evm.model.sctg_0011_0002.64	hypothetical protein	2	0	0	0	0	2	0.828081	1.29021	0.365949	0.283635	-1.81789	0.848597	1
evm.model.sctg_0078_0001.7	hypothetical protein	2	0	0	0	2	0	0.76125	1.29021	0.232286	0.180037	-2.47363	0.836026	1
evm.model.sctg_0157_0003.6	hypothetical protein	2	0	0	0	2	0	0.76125	1.29021	0.232286	0.180037	-2.47363	0.836026	1
evm.model.sctg_0343_0001.2	hypothetical protein	2	0	0	0	2	0	0.76125	1.29021	0.232286	0.180037	-2.47363	0.836026	1
evm.model.sctg_0202_0002.12	hypothetical protein	2	0	0	0	2	4	1.1272	1.29021	0.964185	0.747306	-0.420228	1	1
evm.model.sctg_0212_0001.4	hypothetical protein	2	0	0	0	4	0	0.877393	1.29021	0.464573	0.360074	-1.47363	0.960256	1
evm.model.sctg_0213_0001.18	hypothetical protein	2	0	0	0	4	0	0.877393	1.29021	0.464573	0.360074	-1.47363	0.960256	1
evm.model.sctg_0718_0001.3	hypothetical protein	2	0	0	0	12	0	1.34197	1.29021	1.39372	1.08022	0.111329	1	1
evm.model.sctg_0019_0014.2	hypothetical protein	2	0	0	0	14	2	1.64108	1.29021	1.99195	1.54389	0.626574	0.861216	1
evm.model.sctg_0437_0004.3	hypothetical protein	2	0	0	0	14	18	3.10488	1.29021	4.91955	3.81297	1.93092	0.389305	1
evm.model.sctg_0117_0002.11	hypothetical protein	2	0	0	4	10	2	1.97526	1.29021	2.6603	2.06191	1.04398	0.752983	1
evm.model.sctg_0075_0005.4	hypothetical protein	2	0	0	6	0	2	1.67777	1.29021	2.06533	1.60076	0.67876	0.980301	1
evm.model.sctg_0357_0003.2	hypothetical protein	2	0	0	74	90	22	18.3638	1.29021	35.4373	27.4662	4.77959	0.00707922	0.231712
evm.model.sctg_0044_0002.17	hypothetical protein	2	0	2	2	4	0	1.51058	1.99014	1.03103	0.518071	-0.948779	0.743758	1
evm.model.sctg_0073_0003.1	hypothetical protein	2	0	2	2	28	16	4.3681	1.99014	6.74606	3.38975	1.76118	0.427661	1
evm.model.sctg_0290_0001.12	hypothetical protein	2	0	2	10	4	2	2.82648	1.99014	3.66282	1.84048	0.880085	0.945933	1
evm.model.sctg_0028_0008.19	hypothetical protein	2	0	4	6	10	4	3.14138	2.69006	3.59271	1.33555	0.417432	1	1
evm.model.sctg_0115_0001.2	hypothetical protein	2	0	4	12	2	4	3.5265	2.69006	4.36294	1.62187	0.697661	1	1
evm.model.sctg_0121_0001.12	hypothetical protein	2	0	6	0	10	4	2.64166	3.38998	1.89333	0.558507	-0.840353	0.581396	1
evm.model.sctg_0030_0002.5	hypothetical protein	2	0	6	12	16	20	6.15326	3.38998	8.91653	2.63026	1.3952	0.641971	1
evm.model.sctg_1239_0002.1	hypothetical protein	2	2	6	0	10	8	3.90861	5.192	2.62523	0.50563	-0.983846	0.619892	1
evm.model.sctg_0259_0002.11	hypothetical protein	2	2	6	4	10	4	4.10912	5.192	3.02625	0.582868	-0.778759	0.643971	1
evm.model.sctg_0616_0001.5	hypothetical protein	2	4	4	16	30	22	9.16774	6.29408	12.0414	1.91313	0.935936	0.431057	1
evm.model.sctg_0032_0005.1	hypothetical protein	2	6	26	18	34	82	19.9231	15.7953	24.0509	1.52267	0.6066	0.875763	1
evm.model.sctg_0692_0001.3	hypothetical protein	4	0	0	0	0	0	1.29021	2.58043	0	0	(-)Inf	0.396103	1
evm.model.sctg_0016_0001.6	hypothetical protein	4	0	0	0	0	4	1.65616	2.58043	0.731898	0.283635	-1.81789	0.729385	1
evm.model.sctg_0032_0003.35	hypothetical protein	4	0	0	0	2	2	1.58933	2.58043	0.598235	0.231836	-2.10882	0.719955	1
evm.model.sctg_0233_0003.6	hypothetical protein	4	0	0	0	6	2	1.82162	2.58043	1.06281	0.411873	-1.27973	0.879646	1
evm.model.sctg_0404_0001.1	hypothetical protein	4	0	0	4	8	0	2.32124	2.58043	2.06206	0.799117	-0.323521	1	1
evm.model.sctg_0192_0003.8	hypothetical protein	4	0	0	20	6	4	4.83689	2.58043	7.09334	2.7489	1.45886	0.576505	1
evm.model.sctg_0391_0001.2	hypothetical protein	4	0	2	2	0	0	1.9234	3.28035	0.566459	0.172682	-2.53381	0.292969	1
evm.model.sctg_0116_0005.23	hypothetical protein	4	0	4	0	6	0	2.33857	3.98027	0.696859	0.175078	-2.51393	0.353742	1
evm.model.sctg_0162_0004.10	hypothetical protein	4	0	6	8	14	6	4.83494	4.6802	4.98969	1.06613	0.0923799	0.894284	1
evm.model.sctg_0028_0008.10	hypothetical protein	4	4	0	4	4	4	4.25692	6.18445	2.32939	0.376653	-1.40869	0.723473	1
evm.model.sctg_0574_0002.7	hypothetical protein	4	4	6	0	10	4	5.08878	8.28422	1.89333	0.228547	-2.12944	0.331851	1
evm.model.sctg_0091_0003.14	hypothetical protein	4	10	4	14	20	10	10.5541	12.9903	8.11782	0.624913	-0.678274	0.937563	1
evm.model.sctg_1239_0001.2	hypothetical protein	4	12	6	6	40	30	13.6633	15.4923	11.8343	0.763887	-0.388569	0.905523	1
evm.model.sctg_0208_0001.5	hypothetical protein	6	0	0	0	0	0	1.93532	3.87064	0	0	(-)Inf	0.337239	1
evm.model.sctg_0233_0003.5	hypothetical protein	6	0	2	2	2	0	2.68465	4.57056	0.798745	0.174759	-2.51657	0.385185	1
evm.model.sctg_0305_0001.13	hypothetical protein	6	0	2	6	14	6	4.4969	4.57056	4.42323	0.967764	-0.0472724	1	1
evm.model.sctg_0370_0001.1	hypothetical protein	6	2	8	4	4	4	5.40087	8.47235	2.32939	0.27494	-1.86281	0.211214	0.986457
evm.model.sctg_0002_0008.53	hypothetical protein	6	4	4	4	14	14	7.09754	8.87451	5.32057	0.599533	-0.738088	0.815323	1
evm.model.sctg_0521_0001.3	hypothetical protein	6	6	4	10	22	10	8.94686	10.6765	7.21719	0.675987	-0.564933	0.94362	1
evm.model.sctg_0140_0001.3	hypothetical protein	8	2	6	4	10	10	6.59337	9.06264	4.12409	0.455066	-1.13585	0.492794	1
evm.model.sctg_0389_0001.4	hypothetical protein	10	22	34	36	64	48	32.292	38.1719	26.4122	0.691928	-0.531306	0.657429	1
evm.model.sctg_1241_0001.1	hypothetical protein	14	0	6	4	16	14	8.34206	11.1313	5.55285	0.498852	-1.00332	0.623799	1
evm.model.sctg_0082_0001.2	hypothetical protein	16	6	28	2	6	4	13.7609	25.5267	1.99522	0.078162	-3.67739	0.00295509	0.125516
evm.model.sctg_1053_0001.2	hypothetical protein	36	54	72	44	276	210	90.0088	97.0754	82.9423	0.854411	-0.226998	0.989698	1
evm.model.sctg_0532_0001.4	hypothetical protein	54	74	192	210	390	254	159.976	168.703	151.25	0.896544	-0.157554	0.748115	1
evm.model.sctg_1017_0002.2	hypothetical protein	54	136	294	6	86	74	142.745	260.261	25.2278	0.0969326	-3.36687	0.00249521	0.112548
evm.model.sctg_0126_0001.10	hypothetical protein	318	356	812	14	268	346	454.236	810.071	98.4008	0.121472	-3.04131	0.00110168	0.0652449
evm.model.sctg_0532_0001.2	hypothetical protein	362	202	480	266	1108	1180	501.725	583.513	419.936	0.719667	-0.474598	0.632214	1
evm.model.sctg_0201_0001.1	hypothetical protein	10	0	0	0	2	0	3.34168	6.45107	0.232286	0.0360074	-4.79556	0.447757	1
evm.model.sctg_0053_0001.1	l-lysine -aminomutase	0	0	0	0	0	2	0.182975	0	0.365949	Inf	Inf	1	1
evm.model.sctg_0344_0002.10	P-loopcontaining nucleoside triphosphate hydrolase protein	0	0	0	0	0	0	0	0	0	NA	NA	NA	NA
evm.model.sctg_0066_0001.15	probable pectin lyase precursor	0	0	0	0	0	0	0	0	0	NA	NA	NA	NA
evm.model.sctg_0665_0003.1	putative RecQ helicase [Pleurotus sp. 'Florida']	0	0	0	0	0	0	0	0	0	NA	NA	NA	NA
evm.model.sctg_0517_0002.1	retrovirus-related pol polyprotein from transposon tnt 1-94	0	0	0	0	0	0	0	0	0	NA	NA	NA	NA
evm.model.sctg_1099_0001.3	reverse transcriptase	0	0	0	0	0	0	0	0	0	NA	NA	NA	NA
evm.model.sctg_0028_0009.5	rna polymerase rpb1 c-terminal repeat domain-containing protein	0	0	0	0	0	0	0	0	0	NA	NA	NA	NA
evm.model.sctg_1043_0001.1	volvatoxin a2 precursor	0	0	0	0	0	0	0	0	0	NA	NA	NA	NA

## Sheet: AB Intersect
RNA-Seq data for the M. roreri Bi directional BLAST Analysis AB Intersect				RNA-Seq data for the 30 and 60 DPI samples
M. roreri Gene Id	M. roreri Gene Annotation	r30a	r30b	r30c	r60a	r60b	r60c	baseMean	baseMean 30	baseMean 60	foldChange	log2FoldChange	pval	padj
evm.model.sctg_0383_0001.14	1-aminocyclopropane-1-carboxylate deaminase	162	70	184	84	276	208	162.938	231.971	93.9055	0.404816	-1.30466	0.166095	0.941691
evm.model.sctg_0025_0003.30	3-carboxymuconate cyclase	0	2	0	6	8	2	2.39824	1.80201	2.99447	1.66174	0.732693	0.644878	1
evm.model.sctg_0188_0002.6	acetamidase formamidase	2	2	2	4	36	24	6.7488	3.79215	9.70546	2.55936	1.35578	0.317179	1
evm.model.sctg_0009_0002.120	alpha beta hydrolase fold protein	0	4	2	0	0	2	2.33495	4.30395	0.365949	0.0850264	-3.55594	0.397418	1
evm.model.sctg_0639_0001.5	alpha-n-arabinofuranosidase	0	0	2	2	2	2	0.932309	0.699924	1.16469	1.66403	0.734682	1	1
evm.model.sctg_0055_0002.11	amidohydrolase	10	6	6	22	16	10	11.938	13.9569	9.91908	0.710695	-0.492697	0.802737	1
evm.model.sctg_0260_0001.15	amidohydrolase	4	0	10	6	22	12	6.26513	6.08004	6.45022	1.06088	0.0852666	0.815748	1
evm.model.sctg_0210_0002.9	antibiotic biosynthesis monooxygenase	0	0	0	50	38	12	10.3853	0	20.7706	Inf	Inf	0.0209748	0.415678
evm.model.sctg_0072_0001.2	antibiotic biosynthesis monooxygenase	0	0	2	0	0	0	0.349962	0.699924	0	0	(-)Inf	0.617397	1
evm.model.sctg_0053_0001.15	antibiotic biosynthesis monooxygenase	0	0	0	0	0	4	0.365949	0	0.731898	Inf	Inf	0.984795	1
evm.model.sctg_0361_0001.3	antibiotic biosynthesis monooxygenase	4	0	0	2	2	8	2.42148	2.58043	2.26254	0.876809	-0.189665	1	1
evm.model.sctg_0108_0002.35	antibiotic biosynthesis monooxygenase domain protein	64	70	170	120	240	294	139.754	163.851	115.656	0.705864	-0.502537	0.513507	1
evm.model.sctg_0150_0003.5	arabinofuranosidase	50	2	24	60	194	230	62.0331	42.4564	81.6097	1.9222	0.942757	0.358212	1
evm.model.sctg_0211_0001.12	aryl sulfotransferase	2	0	14	30	52	8	11.0949	6.18968	16.0001	2.58497	1.37015	0.629977	1
evm.model.sctg_0005_0005.16	biotrophy-associated secreted protein 2	2	0	2	94	1922	1988	307.797	1.99014	613.604	308.323	8.2683	0.000320025	0.02729
evm.model.sctg_0066_0001.46	biotrophy-associated secreted protein 2	4	4	4	1094	1016	376	252.119	7.5843	496.653	65.4844	6.03308	0.00102253	0.062529
evm.model.sctg_0104_0004.11	biotrophy-associated secreted protein 2	0	0	0	4	34	10	3.45577	0	6.91153	Inf	Inf	0.0604783	0.707279
evm.model.sctg_0388_0001.1	c6 transcription	0	2	2	2	6	2	2.0656	2.50194	1.62927	0.651203	-0.618821	0.976195	1
evm.model.sctg_0099_0003.12	c6 zinc finger domain-containing protein	18	6	10	26	34	26	18.2939	20.5176	16.0702	0.783239	-0.352475	0.856107	1
evm.model.sctg_0086_0003.12	carbohydrate esterase family 12 protein	0	0	0	0	0	0	0	0	0	NA	NA	NA	NA
evm.model.sctg_0025_0003.31	carbohydrate esterase family 12 protein	2	2	8	34	18	22	10.8189	5.89192	15.7458	2.67244	1.41816	0.43598	1
evm.model.sctg_0024_0001.46	carbohydrate esterase family 12 protein	10	0	4	12	8	4	6.45535	7.85091	5.0598	0.644485	-0.633781	0.694848	1
evm.model.sctg_0270_0002.5	carbohydrate-binding module family 1 protein	6	4	4	2	4	4	5.31872	8.87451	1.76293	0.198651	-2.33169	0.243646	1
evm.model.sctg_0066_0001.40	carboxyphosphonoenolpyruvate phosphonomutase-like protein	2	0	16	20	98	292	38.6824	6.8896	70.4752	10.2292	3.35462	0.261443	1
evm.model.sctg_0155_0004.13	cell wall glycosyl hydrolase	164	118	338	16	52	86	178.355	330.403	26.3069	0.0796207	-3.65071	7.37567e-05	0.010571
evm.model.sctg_0155_0004.12	cell wall glycosyl hydrolase	1964	1222	3584	390	1890	2370	2192.95	3622.28	763.62	0.210812	-2.24597	0.0099888	0.272102
evm.model.sctg_0155_0002.9	cell wall glycosyl hydrolase	86	112	208	32	206	226	151.762	229.184	74.3411	0.324373	-1.62427	0.0983245	0.826923
evm.model.sctg_0063_0003.8	cell wall glycosyl hydrolase	0	0	0	8	0	2	1.31589	0	2.63178	Inf	Inf	0.465593	1
evm.model.sctg_0245_0001.21	cellulose-binding family ii	0	0	0	0	0	0	0	0	0	NA	NA	NA	NA
evm.model.sctg_0267_0001.1	cellulose-binding family ii	0	0	0	0	2	0	0.116143	0	0.232286	Inf	Inf	1	1
evm.model.sctg_0176_0001.14	cellulose-binding protein	0	0	0	18	72	48	11.1216	0	22.2432	Inf	Inf	0.000468489	0.0360108
evm.model.sctg_0243_0004.9	cellulose-binding protein	4	12	36	24	26	16	19.368	25.9911	12.7448	0.490353	-1.02811	0.215499	0.99365
evm.model.sctg_0086_0003.11	chitin binding	0	0	0	4	10	8	1.87907	0	3.75815	Inf	Inf	0.247427	1
evm.model.sctg_0068_0003.6	chitin binding	6	6	12	0	12	24	9.63066	13.4762	5.78511	0.429283	-1.22	0.412071	1
evm.model.sctg_0086_0003.19	chitin binding	0	0	0	4	2	0	0.682602	0	1.3652	Inf	Inf	0.759767	1
evm.model.sctg_0065_0001.23	chitin binding	0	0	0	0	2	2	0.299118	0	0.598235	Inf	Inf	1	1
evm.model.sctg_0384_0006.1	chromosome segregation atpases-like protein	0	0	0	0	0	0	0	0	0	NA	NA	NA	NA
evm.model.sctg_0290_0001.10	circumsporozoite protein variant vk210	6	8	16	4	252	76	30.4926	16.6781	44.3071	2.65661	1.40958	0.329703	1
evm.model.sctg_0290_0001.11	collagen family member (col-135)	0	2	8	2	20	12	4.84336	4.60171	5.08502	1.10503	0.144084	1	1
evm.model.sctg_0326_0002.3	conserved fungal protein	12	0	24	28	58	36	18.6971	16.1404	21.2538	1.31681	0.397049	1	1
evm.model.sctg_0149_0001.3	cysteine-rich secreted protein	0	0	0	6	2	2	1.14881	0	2.29761	Inf	Inf	0.502858	1
evm.model.sctg_0283_0002.4	developmental protein	4	4	28	192	154	72	50.7118	15.9834	85.4403	5.34557	2.41834	0.181777	0.962874
evm.model.sctg_0329_0001.9	duf1445 domain protein	2	16	62	42	56	30	30.6464	37.4039	23.8889	0.638673	-0.64685	0.319843	1
evm.model.sctg_0073_0003.23	duf1446 domain containing protein	4	0	2	4	70	44	10.2971	3.28035	17.3138	5.27804	2.4	0.0855173	0.788813
evm.model.sctg_0011_0002.81	duf1446 domain containing protein	6	0	8	28	54	44	14.4617	6.67033	22.253	3.33612	1.73817	0.235613	1
evm.model.sctg_0091_0003.16	duf567 domain protein	42	52	72	18	44	76	61.6293	99.144	24.1145	0.243227	-2.03963	0.0538133	0.674947
evm.model.sctg_0008_0001.9	duf718 domain protein	22	44	96	18	100	86	59.9406	87.4329	32.4483	0.371122	-1.43004	0.139327	0.906918
evm.model.sctg_0119_0001.2	duf985 domain protein	0	2	0	10	6	4	3.03153	1.80201	4.26105	2.36461	1.2416	0.474755	1
evm.model.sctg_0361_0001.1	duf985 domain protein	38	30	38	140	118	66	65.138	64.8428	65.4333	1.00911	0.0130799	1	1
evm.model.sctg_0121_0002.8	endo- -beta-xylanase precursor	0	0	0	4	2	2	0.865576	0	1.73115	Inf	Inf	0.643828	1
evm.model.sctg_0132_0002.1	epoxidase subunit a	0	14	20	6	42	72	19.6824	19.6133	19.7516	1.00705	0.0101331	0.964641	1
evm.model.sctg_0072_0002.6	erylysin b	0	0	8	0	8	2	2.04739	2.79969	1.29509	0.462584	-1.11221	0.483207	1
evm.model.sctg_0055_0003.16	ethyl tert-butyl ether degradation	66	16	50	38	136	114	60.9543	74.4912	47.4173	0.636549	-0.651657	0.549798	1
evm.model.sctg_0042_0004.3	excitatory amino acid transporter 2	8	6	4	20	36	18	12.553	11.9667	13.1393	1.09798	0.134857	0.731451	1
evm.model.sctg_0050_0004.25	exonuclease	0	2	4	32	30	10	8.78962	3.20186	14.3774	4.49032	2.16682	0.19313	0.97438
evm.model.sctg_0283_0001.1	exonuclease rnase t and dna polymerase iii	2	0	2	12	28	2	4.50342	1.99014	7.01671	3.52574	1.81793	0.422661	1
evm.model.sctg_0015_0003.39	expressed protein [Schizophyllum commune H4-8]	8	0	0	222	240	112	58.2026	5.16085	111.244	21.5554	4.42998	0.000898127	0.0564262
evm.model.sctg_0001_0002.152	expressed protein [Schizophyllum commune H4-8]	0	2	10	124	62	30	26.5561	5.30163	47.8106	9.01809	3.17282	0.226259	1
evm.model.sctg_0006_0005.63	expressed protein [Schizophyllum commune H4-8]	32	56	138	16	180	232	93.641	119.394	67.8875	0.568599	-0.814517	0.350565	1
evm.model.sctg_0564_0001.7	expressed protein [Schizophyllum commune H4-8]	116	128	326	204	576	314	243.19	304.249	182.131	0.598626	-0.740272	0.364726	1
evm.model.sctg_0741_0001.1	expressed protein [Schizophyllum commune H4-8]	0	0	4	20	10	10	5.02781	1.39985	8.65576	6.18336	2.62839	0.366417	1
evm.model.sctg_0005_0005.29	expressed protein [Schizophyllum commune H4-8]	16	10	14	14	72	102	27.6111	24.2312	30.9909	1.27897	0.354978	0.598634	1
evm.model.sctg_0100_0002.21	expressed protein [Schizophyllum commune H4-8]	0	0	0	0	2	0	0.116143	0	0.232286	Inf	Inf	1	1
evm.model.sctg_0022_0002.37	extracellular chitosanase	0	0	0	0	0	2	0.182975	0	0.365949	Inf	Inf	1	1
evm.model.sctg_0054_0001.12	fad binding domain protein	26	8	22	214	832	818	169.298	31.68	306.915	9.68799	3.2762	0.000231152	0.0227173
evm.model.sctg_0485_0001.2	f-box domain containing protein	0	0	0	0	0	0	0	0	0	NA	NA	NA	NA
evm.model.sctg_0419_0002.5	feruloyl	30	14	28	168	250	170	74.7451	41.7662	107.724	2.57921	1.36693	0.119614	0.872878
evm.model.sctg_0385_0001.5	feruloyl	0	2	4	4	64	20	7.71371	3.20186	12.2256	3.81827	1.93292	0.20564	0.982472
evm.model.sctg_0289_0002.3	feruloyl	6	22	54	84	130	44	44.7657	42.5907	46.9408	1.10214	0.140303	0.981046	1
evm.model.sctg_0133_0001.4	feruloyl	0	0	0	0	4	0	0.232286	0	0.464573	Inf	Inf	1	1
evm.model.sctg_0419_0002.2	feruloyl esterase b precursor	0	0	0	0	2	4	0.482092	0	0.964185	Inf	Inf	0.900117	1
evm.model.sctg_0338_0003.8	formamidase	14	4	8	6	46	22	13.2513	15.4352	11.0674	0.717023	-0.479909	0.881342	1
evm.model.sctg_0015_0003.16	fructose-bisphosphate aldolase	0	0	8	32	80	20	12.407	2.79969	22.0143	7.8631	2.9751	0.0861889	0.792166
evm.model.sctg_0101_0001.1	fusicoccadiene synthase	0	2	0	10	158	6	12.0414	1.80201	22.2808	12.3644	3.62812	0.188256	0.970182
evm.model.sctg_0206_0002.8	general substrate transporter-like protein	0	0	0	0	168	2	9.939	0	19.878	Inf	Inf	0.264588	1
evm.model.sctg_0214_0001.8	glucokinase regulator family	4	22	28	48	34	26	27.2513	32.2015	22.3012	0.692552	-0.530005	0.669015	1
evm.model.sctg_0011_0002.91	glycoside hydrolase family 16 protein	498	540	1340	116	498	772	754.353	1276.75	231.95	0.181672	-2.46059	0.00504029	0.185886
evm.model.sctg_0011_0002.92	glycoside hydrolase family 16 protein	4	4	12	6	16	26	9.3495	10.384	8.31501	0.800752	-0.320572	0.744068	1
evm.model.sctg_0439_0001.2	glycoside hydrolase family 2 protein	2	2	4	10	10	18	5.88967	4.49207	7.28727	1.62225	0.697997	0.749058	1
evm.model.sctg_0091_0003.6	glycoside hydrolase family 29 protein	10	4	4	24	34	38	14.5772	11.4549	17.6994	1.54513	0.627732	0.497409	1
evm.model.sctg_0120_0002.15	glycoside hydrolase family 29 protein	6	4	16	8	36	8	10.4924	13.0741	7.91079	0.605075	-0.724813	0.522654	1
evm.model.sctg_0556_0001.1	glycoside hydrolase family 39 protein	2	0	2	0	6	2	1.52647	1.99014	1.06281	0.534038	-0.904987	0.803017	1
evm.model.sctg_0195_0003.1	glycoside hydrolase family 78 protein	6	0	6	40	26	26	12.5383	5.97041	19.1062	3.20015	1.67814	0.284841	1
evm.model.sctg_0063_0003.36	glycosyl family	18	0	16	32	20	24	16.4945	17.2113	15.7776	0.916699	-0.12548	0.723337	1
evm.model.sctg_0002_0008.34	glycosyl hydrolase family 32	0	2	2	8	24	0	3.7776	2.50194	5.05327	2.01974	1.01417	0.587442	1
evm.model.sctg_0375_0001.13	glyoxalase family protein	6	4	4	100	498	212	66.9137	8.87451	124.953	14.08	3.81557	5.66229e-05	0.00895488
evm.model.sctg_0425_0002.7	gnat family n-acetyltransferase	0	0	0	0	0	0	0	0	0	NA	NA	NA	NA
evm.model.sctg_0120_0001.8	het domain containing protein	0	2	8	8	26	14	6.22445	4.60171	7.8472	1.70528	0.770009	0.844821	1
evm.model.sctg_0656_0001.1	het domain protein	0	0	0	0	0	0	0	0	0	NA	NA	NA	NA
evm.model.sctg_0068_0003.29	het domain protein	0	4	10	8	12	8	6.1135	7.10364	5.12335	0.721229	-0.471471	0.661833	1
evm.model.sctg_0018_0003.8	het domain protein	2	0	2	2	4	0	1.51058	1.99014	1.03103	0.518071	-0.948779	0.743758	1
evm.model.sctg_0175_0002.5	het domain protein	0	6	6	4	8	20	6.61368	7.50581	5.72155	0.762284	-0.3916	0.954591	1
evm.model.sctg_0049_0006.14	HET-domain-containing protein, partial	8	2	12	6	40	14	10.0346	11.1624	8.90675	0.797924	-0.325678	0.771893	1
evm.model.sctg_0014_0004.20	hydantoinase	20	22	40	16	64	18	30.9906	46.7227	15.2584	0.326573	-1.61452	0.166108	0.941691
evm.model.sctg_0008_0001.24	hydroxycinnamoyl shikimate quinate hydroxycinnamoyltransferase	20	10	38	24	40	46	27.5354	35.2107	19.8601	0.564034	-0.826145	0.326322	1
evm.model.sctg_0001_0002.203	hypothetical protein	0	0	0	0	0	0	0	0	0	NA	NA	NA	NA
evm.model.sctg_0001_0002.204	hypothetical protein	0	0	0	0	0	0	0	0	0	NA	NA	NA	NA
evm.model.sctg_0002_0005.30	hypothetical protein	0	0	0	0	0	0	0	0	0	NA	NA	NA	NA
evm.model.sctg_0006_0001.5	hypothetical protein	0	0	0	0	0	0	0	0	0	NA	NA	NA	NA
evm.model.sctg_0006_0004.22	hypothetical protein	0	0	0	0	0	0	0	0	0	NA	NA	NA	NA
evm.model.sctg_0006_0005.95	hypothetical protein	0	0	0	0	0	0	0	0	0	NA	NA	NA	NA
evm.model.sctg_0007_0001.150	hypothetical protein	0	0	0	0	0	0	0	0	0	NA	NA	NA	NA
evm.model.sctg_0008_0002.29	hypothetical protein	0	0	0	0	0	0	0	0	0	NA	NA	NA	NA
evm.model.sctg_0008_0002.30	hypothetical protein	0	0	0	0	0	0	0	0	0	NA	NA	NA	NA
evm.model.sctg_0008_0002.34	hypothetical protein	0	0	0	0	0	0	0	0	0	NA	NA	NA	NA
evm.model.sctg_0008_0002.37	hypothetical protein	0	0	0	0	0	0	0	0	0	NA	NA	NA	NA
evm.model.sctg_0008_0002.38	hypothetical protein	0	0	0	0	0	0	0	0	0	NA	NA	NA	NA
evm.model.sctg_0008_0002.39	hypothetical protein	0	0	0	0	0	0	0	0	0	NA	NA	NA	NA
evm.model.sctg_0008_0003.6	hypothetical protein	0	0	0	0	0	0	0	0	0	NA	NA	NA	NA
evm.model.sctg_0011_0002.25	hypothetical protein	0	0	0	0	0	0	0	0	0	NA	NA	NA	NA
evm.model.sctg_0011_0003.8	hypothetical protein	0	0	0	0	0	0	0	0	0	NA	NA	NA	NA
evm.model.sctg_0012_0003.27	hypothetical protein	0	0	0	0	0	0	0	0	0	NA	NA	NA	NA
evm.model.sctg_0012_0003.45	hypothetical protein	0	0	0	0	0	0	0	0	0	NA	NA	NA	NA
evm.model.sctg_0013_0001.141	hypothetical protein	0	0	0	0	0	0	0	0	0	NA	NA	NA	NA
evm.model.sctg_0014_0001.7	hypothetical protein	0	0	0	0	0	0	0	0	0	NA	NA	NA	NA
evm.model.sctg_0016_0004.5	hypothetical protein	0	0	0	0	0	0	0	0	0	NA	NA	NA	NA
evm.model.sctg_0018_0002.5	hypothetical protein	0	0	0	0	0	0	0	0	0	NA	NA	NA	NA
evm.model.sctg_0019_0007.19	hypothetical protein	0	0	0	0	0	0	0	0	0	NA	NA	NA	NA
evm.model.sctg_0021_0003.5	hypothetical protein	0	0	0	0	0	0	0	0	0	NA	NA	NA	NA
evm.model.sctg_0024_0001.22	hypothetical protein	0	0	0	0	0	0	0	0	0	NA	NA	NA	NA
evm.model.sctg_0024_0002.6	hypothetical protein	0	0	0	0	0	0	0	0	0	NA	NA	NA	NA
evm.model.sctg_0029_0001.32	hypothetical protein	0	0	0	0	0	0	0	0	0	NA	NA	NA	NA
evm.model.sctg_0029_0002.19	hypothetical protein	0	0	0	0	0	0	0	0	0	NA	NA	NA	NA
evm.model.sctg_0030_0003.75	hypothetical protein	0	0	0	0	0	0	0	0	0	NA	NA	NA	NA
evm.model.sctg_0031_0004.21	hypothetical protein	0	0	0	0	0	0	0	0	0	NA	NA	NA	NA
evm.model.sctg_0032_0006.5	hypothetical protein	0	0	0	0	0	0	0	0	0	NA	NA	NA	NA
evm.model.sctg_0033_0004.10	hypothetical protein	0	0	0	0	0	0	0	0	0	NA	NA	NA	NA
evm.model.sctg_0033_0007.3	hypothetical protein	0	0	0	0	0	0	0	0	0	NA	NA	NA	NA
evm.model.sctg_0033_0007.7	hypothetical protein	0	0	0	0	0	0	0	0	0	NA	NA	NA	NA
evm.model.sctg_0034_0005.11	hypothetical protein	0	0	0	0	0	0	0	0	0	NA	NA	NA	NA
evm.model.sctg_0035_0002.31	hypothetical protein	0	0	0	0	0	0	0	0	0	NA	NA	NA	NA
evm.model.sctg_0038_0001.1	hypothetical protein	0	0	0	0	0	0	0	0	0	NA	NA	NA	NA
evm.model.sctg_0039_0008.1	hypothetical protein	0	0	0	0	0	0	0	0	0	NA	NA	NA	NA
evm.model.sctg_0039_0008.2	hypothetical protein	0	0	0	0	0	0	0	0	0	NA	NA	NA	NA
evm.model.sctg_0042_0003.2	hypothetical protein	0	0	0	0	0	0	0	0	0	NA	NA	NA	NA
evm.model.sctg_0042_0005.17	hypothetical protein	0	0	0	0	0	0	0	0	0	NA	NA	NA	NA
evm.model.sctg_0042_0005.18	hypothetical protein	0	0	0	0	0	0	0	0	0	NA	NA	NA	NA
evm.model.sctg_0042_0005.6	hypothetical protein	0	0	0	0	0	0	0	0	0	NA	NA	NA	NA
evm.model.sctg_0042_0005.8	hypothetical protein	0	0	0	0	0	0	0	0	0	NA	NA	NA	NA
evm.model.sctg_0042_0007.5	hypothetical protein	0	0	0	0	0	0	0	0	0	NA	NA	NA	NA
evm.model.sctg_0045_0001.47	hypothetical protein	0	0	0	0	0	0	0	0	0	NA	NA	NA	NA
evm.model.sctg_0045_0001.52	hypothetical protein	0	0	0	0	0	0	0	0	0	NA	NA	NA	NA
evm.model.sctg_0046_0001.1	hypothetical protein	0	0	0	0	0	0	0	0	0	NA	NA	NA	NA
evm.model.sctg_0048_0003.6	hypothetical protein	0	0	0	0	0	0	0	0	0	NA	NA	NA	NA
evm.model.sctg_0048_0004.2	hypothetical protein	0	0	0	0	0	0	0	0	0	NA	NA	NA	NA
evm.model.sctg_0048_0004.5	hypothetical protein	0	0	0	0	0	0	0	0	0	NA	NA	NA	NA
evm.model.sctg_0048_0006.8	hypothetical protein	0	0	0	0	0	0	0	0	0	NA	NA	NA	NA
evm.model.sctg_0050_0004.2	hypothetical protein	0	0	0	0	0	0	0	0	0	NA	NA	NA	NA
evm.model.sctg_0051_0001.3	hypothetical protein	0	0	0	0	0	0	0	0	0	NA	NA	NA	NA
evm.model.sctg_0051_0003.6	hypothetical protein	0	0	0	0	0	0	0	0	0	NA	NA	NA	NA
evm.model.sctg_0051_0003.7	hypothetical protein	0	0	0	0	0	0	0	0	0	NA	NA	NA	NA
evm.model.sctg_0051_0009.12	hypothetical protein	0	0	0	0	0	0	0	0	0	NA	NA	NA	NA
evm.model.sctg_0055_0002.13	hypothetical protein	0	0	0	0	0	0	0	0	0	NA	NA	NA	NA
evm.model.sctg_0055_0002.15	hypothetical protein	0	0	0	0	0	0	0	0	0	NA	NA	NA	NA
evm.model.sctg_0055_0004.8	hypothetical protein	0	0	0	0	0	0	0	0	0	NA	NA	NA	NA
evm.model.sctg_0055_0004.9	hypothetical protein	0	0	0	0	0	0	0	0	0	NA	NA	NA	NA
evm.model.sctg_0062_0001.15	hypothetical protein	0	0	0	0	0	0	0	0	0	NA	NA	NA	NA
evm.model.sctg_0064_0002.1	hypothetical protein	0	0	0	0	0	0	0	0	0	NA	NA	NA	NA
evm.model.sctg_0066_0001.27	hypothetical protein	0	0	0	0	0	0	0	0	0	NA	NA	NA	NA
evm.model.sctg_0069_0001.24	hypothetical protein	0	0	0	0	0	0	0	0	0	NA	NA	NA	NA
evm.model.sctg_0071_0004.35	hypothetical protein	0	0	0	0	0	0	0	0	0	NA	NA	NA	NA
evm.model.sctg_0072_0001.10	hypothetical protein	0	0	0	0	0	0	0	0	0	NA	NA	NA	NA
evm.model.sctg_0072_0001.3	hypothetical protein	0	0	0	0	0	0	0	0	0	NA	NA	NA	NA
evm.model.sctg_0073_0003.27	hypothetical protein	0	0	0	0	0	0	0	0	0	NA	NA	NA	NA
evm.model.sctg_0073_0003.39	hypothetical protein	0	0	0	0	0	0	0	0	0	NA	NA	NA	NA
evm.model.sctg_0074_0003.19	hypothetical protein	0	0	0	0	0	0	0	0	0	NA	NA	NA	NA
evm.model.sctg_0075_0004.3	hypothetical protein	0	0	0	0	0	0	0	0	0	NA	NA	NA	NA
evm.model.sctg_0078_0006.3	hypothetical protein	0	0	0	0	0	0	0	0	0	NA	NA	NA	NA
evm.model.sctg_0079_0001.5	hypothetical protein	0	0	0	0	0	0	0	0	0	NA	NA	NA	NA
evm.model.sctg_0079_0002.1	hypothetical protein	0	0	0	0	0	0	0	0	0	NA	NA	NA	NA
evm.model.sctg_0079_0003.2	hypothetical protein	0	0	0	0	0	0	0	0	0	NA	NA	NA	NA
evm.model.sctg_0079_0003.6	hypothetical protein	0	0	0	0	0	0	0	0	0	NA	NA	NA	NA
evm.model.sctg_0079_0005.1	hypothetical protein	0	0	0	0	0	0	0	0	0	NA	NA	NA	NA
evm.model.sctg_0088_0001.16	hypothetical protein	0	0	0	0	0	0	0	0	0	NA	NA	NA	NA
evm.model.sctg_0088_0001.23	hypothetical protein	0	0	0	0	0	0	0	0	0	NA	NA	NA	NA
evm.model.sctg_0093_0001.2	hypothetical protein	0	0	0	0	0	0	0	0	0	NA	NA	NA	NA
evm.model.sctg_0098_0001.4	hypothetical protein	0	0	0	0	0	0	0	0	0	NA	NA	NA	NA
evm.model.sctg_0104_0004.12	hypothetical protein	0	0	0	0	0	0	0	0	0	NA	NA	NA	NA
evm.model.sctg_0104_0004.13	hypothetical protein	0	0	0	0	0	0	0	0	0	NA	NA	NA	NA
evm.model.sctg_0104_0006.9	hypothetical protein	0	0	0	0	0	0	0	0	0	NA	NA	NA	NA
evm.model.sctg_0105_0004.2	hypothetical protein	0	0	0	0	0	0	0	0	0	NA	NA	NA	NA
evm.model.sctg_0105_0005.2	hypothetical protein	0	0	0	0	0	0	0	0	0	NA	NA	NA	NA
evm.model.sctg_0106_0004.18	hypothetical protein	0	0	0	0	0	0	0	0	0	NA	NA	NA	NA
evm.model.sctg_0109_0001.6	hypothetical protein	0	0	0	0	0	0	0	0	0	NA	NA	NA	NA
evm.model.sctg_0114_0002.9	hypothetical protein	0	0	0	0	0	0	0	0	0	NA	NA	NA	NA
evm.model.sctg_0116_0005.2	hypothetical protein	0	0	0	0	0	0	0	0	0	NA	NA	NA	NA
evm.model.sctg_0118_0001.1	hypothetical protein	0	0	0	0	0	0	0	0	0	NA	NA	NA	NA
evm.model.sctg_0119_0005.3	hypothetical protein	0	0	0	0	0	0	0	0	0	NA	NA	NA	NA
evm.model.sctg_0126_0001.13	hypothetical protein	0	0	0	0	0	0	0	0	0	NA	NA	NA	NA
evm.model.sctg_0129_0002.7	hypothetical protein	0	0	0	0	0	0	0	0	0	NA	NA	NA	NA
evm.model.sctg_0129_0003.9	hypothetical protein	0	0	0	0	0	0	0	0	0	NA	NA	NA	NA
evm.model.sctg_0132_0004.4	hypothetical protein	0	0	0	0	0	0	0	0	0	NA	NA	NA	NA
evm.model.sctg_0133_0001.5	hypothetical protein	0	0	0	0	0	0	0	0	0	NA	NA	NA	NA
evm.model.sctg_0134_0002.10	hypothetical protein	0	0	0	0	0	0	0	0	0	NA	NA	NA	NA
evm.model.sctg_0135_0001.6	hypothetical protein	0	0	0	0	0	0	0	0	0	NA	NA	NA	NA
evm.model.sctg_0137_0005.2	hypothetical protein	0	0	0	0	0	0	0	0	0	NA	NA	NA	NA
evm.model.sctg_0139_0004.2	hypothetical protein	0	0	0	0	0	0	0	0	0	NA	NA	NA	NA
evm.model.sctg_0140_0002.13	hypothetical protein	0	0	0	0	0	0	0	0	0	NA	NA	NA	NA
evm.model.sctg_0144_0001.24	hypothetical protein	0	0	0	0	0	0	0	0	0	NA	NA	NA	NA
evm.model.sctg_0146_0001.9	hypothetical protein	0	0	0	0	0	0	0	0	0	NA	NA	NA	NA
evm.model.sctg_0151_0002.2	hypothetical protein	0	0	0	0	0	0	0	0	0	NA	NA	NA	NA
evm.model.sctg_0156_0002.22	hypothetical protein	0	0	0	0	0	0	0	0	0	NA	NA	NA	NA
evm.model.sctg_0158_0001.18	hypothetical protein	0	0	0	0	0	0	0	0	0	NA	NA	NA	NA
evm.model.sctg_0161_0005.1	hypothetical protein	0	0	0	0	0	0	0	0	0	NA	NA	NA	NA
evm.model.sctg_0162_0004.4	hypothetical protein	0	0	0	0	0	0	0	0	0	NA	NA	NA	NA
evm.model.sctg_0163_0001.4	hypothetical protein	0	0	0	0	0	0	0	0	0	NA	NA	NA	NA
evm.model.sctg_0163_0003.9	hypothetical protein	0	0	0	0	0	0	0	0	0	NA	NA	NA	NA
evm.model.sctg_0164_0002.1	hypothetical protein	0	0	0	0	0	0	0	0	0	NA	NA	NA	NA
evm.model.sctg_0164_0004.2	hypothetical protein	0	0	0	0	0	0	0	0	0	NA	NA	NA	NA
evm.model.sctg_0164_0005.1	hypothetical protein	0	0	0	0	0	0	0	0	0	NA	NA	NA	NA
evm.model.sctg_0164_0007.5	hypothetical protein	0	0	0	0	0	0	0	0	0	NA	NA	NA	NA
evm.model.sctg_0165_0001.19	hypothetical protein	0	0	0	0	0	0	0	0	0	NA	NA	NA	NA
evm.model.sctg_0165_0001.23	hypothetical protein	0	0	0	0	0	0	0	0	0	NA	NA	NA	NA
evm.model.sctg_0165_0001.4	hypothetical protein	0	0	0	0	0	0	0	0	0	NA	NA	NA	NA
evm.model.sctg_0170_0002.18	hypothetical protein	0	0	0	0	0	0	0	0	0	NA	NA	NA	NA
evm.model.sctg_0170_0002.3	hypothetical protein	0	0	0	0	0	0	0	0	0	NA	NA	NA	NA
evm.model.sctg_0172_0002.1	hypothetical protein	0	0	0	0	0	0	0	0	0	NA	NA	NA	NA
evm.model.sctg_0173_0003.9	hypothetical protein	0	0	0	0	0	0	0	0	0	NA	NA	NA	NA
evm.model.sctg_0174_0001.30	hypothetical protein	0	0	0	0	0	0	0	0	0	NA	NA	NA	NA
evm.model.sctg_0176_0001.6	hypothetical protein	0	0	0	0	0	0	0	0	0	NA	NA	NA	NA
evm.model.sctg_0177_0002.5	hypothetical protein	0	0	0	0	0	0	0	0	0	NA	NA	NA	NA
evm.model.sctg_0181_0002.6	hypothetical protein	0	0	0	0	0	0	0	0	0	NA	NA	NA	NA
evm.model.sctg_0183_0002.7	hypothetical protein	0	0	0	0	0	0	0	0	0	NA	NA	NA	NA
evm.model.sctg_0192_0003.1	hypothetical protein	0	0	0	0	0	0	0	0	0	NA	NA	NA	NA
evm.model.sctg_0196_0002.2	hypothetical protein	0	0	0	0	0	0	0	0	0	NA	NA	NA	NA
evm.model.sctg_0200_0002.12	hypothetical protein	0	0	0	0	0	0	0	0	0	NA	NA	NA	NA
evm.model.sctg_0200_0002.14	hypothetical protein	0	0	0	0	0	0	0	0	0	NA	NA	NA	NA
evm.model.sctg_0203_0001.5	hypothetical protein	0	0	0	0	0	0	0	0	0	NA	NA	NA	NA
evm.model.sctg_0204_0001.2	hypothetical protein	0	0	0	0	0	0	0	0	0	NA	NA	NA	NA
evm.model.sctg_0207_0001.6	hypothetical protein	0	0	0	0	0	0	0	0	0	NA	NA	NA	NA
evm.model.sctg_0218_0003.1	hypothetical protein	0	0	0	0	0	0	0	0	0	NA	NA	NA	NA
evm.model.sctg_0218_0004.2	hypothetical protein	0	0	0	0	0	0	0	0	0	NA	NA	NA	NA
evm.model.sctg_0232_0001.8	hypothetical protein	0	0	0	0	0	0	0	0	0	NA	NA	NA	NA
evm.model.sctg_0235_0002.10	hypothetical protein	0	0	0	0	0	0	0	0	0	NA	NA	NA	NA
evm.model.sctg_0238_0001.3	hypothetical protein	0	0	0	0	0	0	0	0	0	NA	NA	NA	NA
evm.model.sctg_0238_0003.10	hypothetical protein	0	0	0	0	0	0	0	0	0	NA	NA	NA	NA
evm.model.sctg_0242_0001.6	hypothetical protein	0	0	0	0	0	0	0	0	0	NA	NA	NA	NA
evm.model.sctg_0262_0002.1	hypothetical protein	0	0	0	0	0	0	0	0	0	NA	NA	NA	NA
evm.model.sctg_0262_0002.10	hypothetical protein	0	0	0	0	0	0	0	0	0	NA	NA	NA	NA
evm.model.sctg_0262_0002.2	hypothetical protein	0	0	0	0	0	0	0	0	0	NA	NA	NA	NA
evm.model.sctg_0265_0001.5	hypothetical protein	0	0	0	0	0	0	0	0	0	NA	NA	NA	NA
evm.model.sctg_0265_0002.12	hypothetical protein	0	0	0	0	0	0	0	0	0	NA	NA	NA	NA
evm.model.sctg_0271_0004.2	hypothetical protein	0	0	0	0	0	0	0	0	0	NA	NA	NA	NA
evm.model.sctg_0271_0005.6	hypothetical protein	0	0	0	0	0	0	0	0	0	NA	NA	NA	NA
evm.model.sctg_0275_0001.10	hypothetical protein	0	0	0	0	0	0	0	0	0	NA	NA	NA	NA
evm.model.sctg_0276_0001.7	hypothetical protein	0	0	0	0	0	0	0	0	0	NA	NA	NA	NA
evm.model.sctg_0276_0001.8	hypothetical protein	0	0	0	0	0	0	0	0	0	NA	NA	NA	NA
evm.model.sctg_0276_0001.9	hypothetical protein	0	0	0	0	0	0	0	0	0	NA	NA	NA	NA
evm.model.sctg_0279_0001.4	hypothetical protein	0	0	0	0	0	0	0	0	0	NA	NA	NA	NA
evm.model.sctg_0281_0001.1	hypothetical protein	0	0	0	0	0	0	0	0	0	NA	NA	NA	NA
evm.model.sctg_0285_0001.14	hypothetical protein	0	0	0	0	0	0	0	0	0	NA	NA	NA	NA
evm.model.sctg_0287_0001.1	hypothetical protein	0	0	0	0	0	0	0	0	0	NA	NA	NA	NA
evm.model.sctg_0289_0002.7	hypothetical protein	0	0	0	0	0	0	0	0	0	NA	NA	NA	NA
evm.model.sctg_0294_0004.1	hypothetical protein	0	0	0	0	0	0	0	0	0	NA	NA	NA	NA
evm.model.sctg_0299_0002.5	hypothetical protein	0	0	0	0	0	0	0	0	0	NA	NA	NA	NA
evm.model.sctg_0303_0002.1	hypothetical protein	0	0	0	0	0	0	0	0	0	NA	NA	NA	NA
evm.model.sctg_0303_0003.4	hypothetical protein	0	0	0	0	0	0	0	0	0	NA	NA	NA	NA
evm.model.sctg_0318_0002.5	hypothetical protein	0	0	0	0	0	0	0	0	0	NA	NA	NA	NA
evm.model.sctg_0320_0003.6	hypothetical protein	0	0	0	0	0	0	0	0	0	NA	NA	NA	NA
evm.model.sctg_0324_0001.1	hypothetical protein	0	0	0	0	0	0	0	0	0	NA	NA	NA	NA
evm.model.sctg_0324_0003.2	hypothetical protein	0	0	0	0	0	0	0	0	0	NA	NA	NA	NA
evm.model.sctg_0329_0001.6	hypothetical protein	0	0	0	0	0	0	0	0	0	NA	NA	NA	NA
evm.model.sctg_0332_0002.1	hypothetical protein	0	0	0	0	0	0	0	0	0	NA	NA	NA	NA
evm.model.sctg_0336_0002.1	hypothetical protein	0	0	0	0	0	0	0	0	0	NA	NA	NA	NA
evm.model.sctg_0341_0002.6	hypothetical protein	0	0	0	0	0	0	0	0	0	NA	NA	NA	NA
evm.model.sctg_0354_0001.11	hypothetical protein	0	0	0	0	0	0	0	0	0	NA	NA	NA	NA
evm.model.sctg_0361_0002.2	hypothetical protein	0	0	0	0	0	0	0	0	0	NA	NA	NA	NA
evm.model.sctg_0363_0001.7	hypothetical protein	0	0	0	0	0	0	0	0	0	NA	NA	NA	NA
evm.model.sctg_0369_0001.4	hypothetical protein	0	0	0	0	0	0	0	0	0	NA	NA	NA	NA
evm.model.sctg_0372_0002.3	hypothetical protein	0	0	0	0	0	0	0	0	0	NA	NA	NA	NA
evm.model.sctg_0374_0001.11	hypothetical protein	0	0	0	0	0	0	0	0	0	NA	NA	NA	NA
evm.model.sctg_0374_0001.12	hypothetical protein	0	0	0	0	0	0	0	0	0	NA	NA	NA	NA
evm.model.sctg_0374_0001.3	hypothetical protein	0	0	0	0	0	0	0	0	0	NA	NA	NA	NA
evm.model.sctg_0374_0001.5	hypothetical protein	0	0	0	0	0	0	0	0	0	NA	NA	NA	NA
evm.model.sctg_0374_0001.6	hypothetical protein	0	0	0	0	0	0	0	0	0	NA	NA	NA	NA
evm.model.sctg_0374_0001.7	hypothetical protein	0	0	0	0	0	0	0	0	0	NA	NA	NA	NA
evm.model.sctg_0374_0002.1	hypothetical protein	0	0	0	0	0	0	0	0	0	NA	NA	NA	NA
evm.model.sctg_0374_0002.2	hypothetical protein	0	0	0	0	0	0	0	0	0	NA	NA	NA	NA
evm.model.sctg_0374_0002.3	hypothetical protein	0	0	0	0	0	0	0	0	0	NA	NA	NA	NA
evm.model.sctg_0374_0002.4	hypothetical protein	0	0	0	0	0	0	0	0	0	NA	NA	NA	NA
evm.model.sctg_0375_0001.10	hypothetical protein	0	0	0	0	0	0	0	0	0	NA	NA	NA	NA
evm.model.sctg_0407_0002.1	hypothetical protein	0	0	0	0	0	0	0	0	0	NA	NA	NA	NA
evm.model.sctg_0415_0001.5	hypothetical protein	0	0	0	0	0	0	0	0	0	NA	NA	NA	NA
evm.model.sctg_0416_0001.1	hypothetical protein	0	0	0	0	0	0	0	0	0	NA	NA	NA	NA
evm.model.sctg_0420_0003.1	hypothetical protein	0	0	0	0	0	0	0	0	0	NA	NA	NA	NA
evm.model.sctg_0423_0001.6	hypothetical protein	0	0	0	0	0	0	0	0	0	NA	NA	NA	NA
evm.model.sctg_0434_0001.5	hypothetical protein	0	0	0	0	0	0	0	0	0	NA	NA	NA	NA
evm.model.sctg_0436_0001.1	hypothetical protein	0	0	0	0	0	0	0	0	0	NA	NA	NA	NA
evm.model.sctg_0436_0001.3	hypothetical protein	0	0	0	0	0	0	0	0	0	NA	NA	NA	NA
evm.model.sctg_0466_0001.2	hypothetical protein	0	0	0	0	0	0	0	0	0	NA	NA	NA	NA
evm.model.sctg_0472_0001.1	hypothetical protein	0	0	0	0	0	0	0	0	0	NA	NA	NA	NA
evm.model.sctg_0472_0002.1	hypothetical protein	0	0	0	0	0	0	0	0	0	NA	NA	NA	NA
evm.model.sctg_0472_0002.2	hypothetical protein	0	0	0	0	0	0	0	0	0	NA	NA	NA	NA
evm.model.sctg_0472_0004.1	hypothetical protein	0	0	0	0	0	0	0	0	0	NA	NA	NA	NA
evm.model.sctg_0472_0004.2	hypothetical protein	0	0	0	0	0	0	0	0	0	NA	NA	NA	NA
evm.model.sctg_0477_0003.1	hypothetical protein	0	0	0	0	0	0	0	0	0	NA	NA	NA	NA
evm.model.sctg_0482_0002.2	hypothetical protein	0	0	0	0	0	0	0	0	0	NA	NA	NA	NA
evm.model.sctg_0483_0001.2	hypothetical protein	0	0	0	0	0	0	0	0	0	NA	NA	NA	NA
evm.model.sctg_0483_0001.3	hypothetical protein	0	0	0	0	0	0	0	0	0	NA	NA	NA	NA
evm.model.sctg_0488_0001.1	hypothetical protein	0	0	0	0	0	0	0	0	0	NA	NA	NA	NA
evm.model.sctg_0494_0001.4	hypothetical protein	0	0	0	0	0	0	0	0	0	NA	NA	NA	NA
evm.model.sctg_0497_0003.1	hypothetical protein	0	0	0	0	0	0	0	0	0	NA	NA	NA	NA
evm.model.sctg_0499_0001.4	hypothetical protein	0	0	0	0	0	0	0	0	0	NA	NA	NA	NA
evm.model.sctg_0501_0002.3	hypothetical protein	0	0	0	0	0	0	0	0	0	NA	NA	NA	NA
evm.model.sctg_0507_0001.1	hypothetical protein	0	0	0	0	0	0	0	0	0	NA	NA	NA	NA
evm.model.sctg_0513_0001.1	hypothetical protein	0	0	0	0	0	0	0	0	0	NA	NA	NA	NA
evm.model.sctg_0523_0003.6	hypothetical protein	0	0	0	0	0	0	0	0	0	NA	NA	NA	NA
evm.model.sctg_0523_0003.7	hypothetical protein	0	0	0	0	0	0	0	0	0	NA	NA	NA	NA
evm.model.sctg_0541_0001.6	hypothetical protein	0	0	0	0	0	0	0	0	0	NA	NA	NA	NA
evm.model.sctg_0578_0001.1	hypothetical protein	0	0	0	0	0	0	0	0	0	NA	NA	NA	NA
evm.model.sctg_0588_0001.11	hypothetical protein	0	0	0	0	0	0	0	0	0	NA	NA	NA	NA
evm.model.sctg_0588_0001.6	hypothetical protein	0	0	0	0	0	0	0	0	0	NA	NA	NA	NA
evm.model.sctg_0592_0001.1	hypothetical protein	0	0	0	0	0	0	0	0	0	NA	NA	NA	NA
evm.model.sctg_0592_0002.1	hypothetical protein	0	0	0	0	0	0	0	0	0	NA	NA	NA	NA
evm.model.sctg_0592_0002.8	hypothetical protein	0	0	0	0	0	0	0	0	0	NA	NA	NA	NA
evm.model.sctg_0604_0001.2	hypothetical protein	0	0	0	0	0	0	0	0	0	NA	NA	NA	NA
evm.model.sctg_0612_0002.2	hypothetical protein	0	0	0	0	0	0	0	0	0	NA	NA	NA	NA
evm.model.sctg_0618_0003.2	hypothetical protein	0	0	0	0	0	0	0	0	0	NA	NA	NA	NA
evm.model.sctg_0628_0002.2	hypothetical protein	0	0	0	0	0	0	0	0	0	NA	NA	NA	NA
evm.model.sctg_0637_0001.3	hypothetical protein	0	0	0	0	0	0	0	0	0	NA	NA	NA	NA
evm.model.sctg_0640_0001.4	hypothetical protein	0	0	0	0	0	0	0	0	0	NA	NA	NA	NA
evm.model.sctg_0641_0005.1	hypothetical protein	0	0	0	0	0	0	0	0	0	NA	NA	NA	NA
evm.model.sctg_0643_0001.1	hypothetical protein	0	0	0	0	0	0	0	0	0	NA	NA	NA	NA
evm.model.sctg_0643_0001.2	hypothetical protein	0	0	0	0	0	0	0	0	0	NA	NA	NA	NA
evm.model.sctg_0646_0002.1	hypothetical protein	0	0	0	0	0	0	0	0	0	NA	NA	NA	NA
evm.model.sctg_0663_0002.1	hypothetical protein	0	0	0	0	0	0	0	0	0	NA	NA	NA	NA
evm.model.sctg_0663_0003.2	hypothetical protein	0	0	0	0	0	0	0	0	0	NA	NA	NA	NA
evm.model.sctg_0667_0001.1	hypothetical protein	0	0	0	0	0	0	0	0	0	NA	NA	NA	NA
evm.model.sctg_0670_0003.2	hypothetical protein	0	0	0	0	0	0	0	0	0	NA	NA	NA	NA
evm.model.sctg_0689_0001.1	hypothetical protein	0	0	0	0	0	0	0	0	0	NA	NA	NA	NA
evm.model.sctg_0691_0001.3	hypothetical protein	0	0	0	0	0	0	0	0	0	NA	NA	NA	NA
evm.model.sctg_0714_0001.2	hypothetical protein	0	0	0	0	0	0	0	0	0	NA	NA	NA	NA
evm.model.sctg_0718_0001.4	hypothetical protein	0	0	0	0	0	0	0	0	0	NA	NA	NA	NA
evm.model.sctg_0723_0001.5	hypothetical protein	0	0	0	0	0	0	0	0	0	NA	NA	NA	NA
evm.model.sctg_0724_0002.1	hypothetical protein	0	0	0	0	0	0	0	0	0	NA	NA	NA	NA
evm.model.sctg_0732_0003.1	hypothetical protein	0	0	0	0	0	0	0	0	0	NA	NA	NA	NA
evm.model.sctg_0789_0001.2	hypothetical protein	0	0	0	0	0	0	0	0	0	NA	NA	NA	NA
evm.model.sctg_0789_0001.3	hypothetical protein	0	0	0	0	0	0	0	0	0	NA	NA	NA	NA
evm.model.sctg_0809_0001.3	hypothetical protein	0	0	0	0	0	0	0	0	0	NA	NA	NA	NA
evm.model.sctg_0811_0002.2	hypothetical protein	0	0	0	0	0	0	0	0	0	NA	NA	NA	NA
evm.model.sctg_0817_0001.3	hypothetical protein	0	0	0	0	0	0	0	0	0	NA	NA	NA	NA
evm.model.sctg_0817_0001.4	hypothetical protein	0	0	0	0	0	0	0	0	0	NA	NA	NA	NA
evm.model.sctg_0832_0001.2	hypothetical protein	0	0	0	0	0	0	0	0	0	NA	NA	NA	NA
evm.model.sctg_0833_0002.1	hypothetical protein	0	0	0	0	0	0	0	0	0	NA	NA	NA	NA
evm.model.sctg_0847_0001.1	hypothetical protein	0	0	0	0	0	0	0	0	0	NA	NA	NA	NA
evm.model.sctg_0850_0002.1	hypothetical protein	0	0	0	0	0	0	0	0	0	NA	NA	NA	NA
evm.model.sctg_0865_0001.3	hypothetical protein	0	0	0	0	0	0	0	0	0	NA	NA	NA	NA
evm.model.sctg_0869_0001.2	hypothetical protein	0	0	0	0	0	0	0	0	0	NA	NA	NA	NA
evm.model.sctg_0880_0002.4	hypothetical protein	0	0	0	0	0	0	0	0	0	NA	NA	NA	NA
evm.model.sctg_0893_0001.1	hypothetical protein	0	0	0	0	0	0	0	0	0	NA	NA	NA	NA
evm.model.sctg_0893_0001.2	hypothetical protein	0	0	0	0	0	0	0	0	0	NA	NA	NA	NA
evm.model.sctg_0940_0001.2	hypothetical protein	0	0	0	0	0	0	0	0	0	NA	NA	NA	NA
evm.model.sctg_0946_0001.1	hypothetical protein	0	0	0	0	0	0	0	0	0	NA	NA	NA	NA
evm.model.sctg_0987_0001.2	hypothetical protein	0	0	0	0	0	0	0	0	0	NA	NA	NA	NA
evm.model.sctg_1004_0001.1	hypothetical protein	0	0	0	0	0	0	0	0	0	NA	NA	NA	NA
evm.model.sctg_1023_0002.2	hypothetical protein	0	0	0	0	0	0	0	0	0	NA	NA	NA	NA
evm.model.sctg_1047_0001.1	hypothetical protein	0	0	0	0	0	0	0	0	0	NA	NA	NA	NA
evm.model.sctg_1131_0001.1	hypothetical protein	0	0	0	0	0	0	0	0	0	NA	NA	NA	NA
evm.model.sctg_1162_0001.1	hypothetical protein	0	0	0	0	0	0	0	0	0	NA	NA	NA	NA
evm.model.sctg_1168_0001.1	hypothetical protein	0	0	0	0	0	0	0	0	0	NA	NA	NA	NA
evm.model.sctg_1193_0001.1	hypothetical protein	0	0	0	0	0	0	0	0	0	NA	NA	NA	NA
evm.model.sctg_1218_0001.2	hypothetical protein	0	0	0	0	0	0	0	0	0	NA	NA	NA	NA
evm.model.sctg_1227_0001.2	hypothetical protein	0	0	0	0	0	0	0	0	0	NA	NA	NA	NA
evm.model.sctg_1246_0002.2	hypothetical protein	0	0	0	0	0	0	0	0	0	NA	NA	NA	NA
evm.model.sctg_1261_0001.1	hypothetical protein	0	0	0	0	0	0	0	0	0	NA	NA	NA	NA
evm.model.sctg_1264_0001.1	hypothetical protein	0	0	0	0	0	0	0	0	0	NA	NA	NA	NA
evm.model.sctg_0048_0001.6	hypothetical protein	6	10	32	0	0	0	12.0397	24.0795	0	0	(-)Inf	3.14337e-06	0.00105487
evm.model.sctg_0231_0001.22	hypothetical protein	0	0	2	258	1116	178	117.979	0.699924	235.258	336.12	8.39283	7.27425e-06	0.0021295
evm.model.sctg_0143_0004.11	hypothetical protein	32	32	56	0	2	10	35.5677	69.0735	2.06203	0.0298527	-5.06599	1.23682e-05	0.00293404
evm.model.sctg_0057_0001.39	hypothetical protein	0	0	0	22	124	80	17.6354	0	35.2708	Inf	Inf	2.62305e-05	0.00546826
evm.model.sctg_0046_0002.17	hypothetical protein	0	0	2	44	256	76	28.4004	0.699924	56.1008	80.1528	6.32468	3.28778e-05	0.00637134
evm.model.sctg_0089_0002.31	hypothetical protein	252	352	1138	10	388	62	468.609	877.977	59.2403	0.0674736	-3.88953	4.6692e-05	0.00834331
evm.model.sctg_0261_0004.5	hypothetical protein	0	0	0	46	98	34	15.3159	0	30.6317	Inf	Inf	7.24988e-05	0.0105001
evm.model.sctg_0330_0001.3	hypothetical protein	2	2	0	52	136	158	31.2628	3.09222	59.4334	19.2203	4.26456	7.91815e-05	0.0110572
evm.model.sctg_1252_0001.1	hypothetical protein	4	22	40	0	0	0	18.2005	36.401	0	0	(-)Inf	7.95596e-05	0.0110572
evm.model.sctg_0210_0002.6	hypothetical protein	0	0	0	30	92	138	22.2163	0	44.4325	Inf	Inf	9.77529e-05	0.0125797
evm.model.sctg_0287_0002.3	hypothetical protein	0	0	0	76	64	52	19.2366	0	38.4733	Inf	Inf	0.000104794	0.0131078
evm.model.sctg_0112_0001.14	hypothetical protein	0	0	0	536	396	206	117.748	0	235.496	Inf	Inf	0.000117403	0.0138064
evm.model.sctg_0054_0001.43	hypothetical protein	20	8	10	2958	4746	704	770.716	23.6098	1517.82	64.2878	6.00647	0.000257799	0.0244444
evm.model.sctg_0023_0002.28	hypothetical protein	144	100	392	18	84	110	177.581	320.181	34.9814	0.109255	-3.19423	0.000279103	0.0254317
evm.model.sctg_0281_0002.12	hypothetical protein	0	0	0	34	62	42	12.2578	0	24.5156	Inf	Inf	0.000291198	0.0260169
evm.model.sctg_0103_0003.9	hypothetical protein	0	0	0	44	44	30	11.5308	0	23.0616	Inf	Inf	0.000452537	0.0353776
evm.model.sctg_0480_0001.8	hypothetical protein	0	0	0	6	494	346	61.1917	0	122.383	Inf	Inf	0.000511947	0.0385755
evm.model.sctg_0018_0006.2	hypothetical protein	14	98	220	4	4	6	88.5085	174.322	2.69534	0.0154619	-6.01514	0.000548335	0.0401305
evm.model.sctg_0214_0001.9	hypothetical protein	4	0	12	152	276	114	51.3727	6.77997	95.9655	14.1543	3.82317	0.000730662	0.0492803
evm.model.sctg_0254_0001.7	hypothetical protein	1902	1646	3874	242	1304	1468	2277.2	4065.8	488.599	0.120173	-3.05682	0.000816861	0.0532663
evm.model.sctg_0086_0003.29	hypothetical protein	30	36	108	0	12	48	49.8809	89.5853	10.1765	0.113596	-3.13802	0.00106142	0.0637732
evm.model.sctg_0003_0001.19	hypothetical protein	0	0	0	868	536	194	171.796	0	343.593	Inf	Inf	0.00111989	0.0652905
evm.model.sctg_0254_0001.17	hypothetical protein	4864	5540	15386	1462	4284	6316	7790.59	13513.9	2067.31	0.152976	-2.70862	0.00141737	0.0770816
evm.model.sctg_0105_0002.10	hypothetical protein	0	0	0	8	74	38	8.90673	0	17.8135	Inf	Inf	0.00145918	0.0787328
evm.model.sctg_0633_0002.4	hypothetical protein	2	0	0	92	106	38	23.3058	1.29021	45.3213	35.127	5.13451	0.00161201	0.0846552
evm.model.sctg_0276_0001.13	hypothetical protein	4	0	2	32	174	74	23.0464	3.28035	42.8124	13.0512	3.70611	0.00177272	0.0906721
evm.model.sctg_0091_0002.6	hypothetical protein	0	0	0	22	36	36	8.49964	0	16.9993	Inf	Inf	0.00212117	0.101731
evm.model.sctg_0416_0001.3	hypothetical protein	0	0	0	4648	2730	160	831.398	0	1662.8	Inf	Inf	0.00216099	0.102694
evm.model.sctg_0014_0004.7	hypothetical protein	16	0	4	1438	1620	338	334.501	11.7216	657.281	56.0746	5.80927	0.00225355	0.104942
evm.model.sctg_0109_0001.12	hypothetical protein	0	0	0	20	58	18	7.84722	0	15.6944	Inf	Inf	0.00290581	0.124941
evm.model.sctg_0123_0002.29	hypothetical protein	2	2	0	18	374	352	58.0175	3.09222	112.943	36.5247	5.1908	0.00394146	0.154944
evm.model.sctg_0297_0002.1	hypothetical protein	622	774	1684	108	894	756	980.36	1687.97	272.75	0.161584	-2.62964	0.00463795	0.174832
evm.model.sctg_0683_0001.1	hypothetical protein	0	0	0	6	56	30	6.84632	0	13.6926	Inf	Inf	0.00514558	0.186311
evm.model.sctg_0005_0002.15	hypothetical protein	6	4	12	48	342	142	45.4863	11.6742	79.2984	6.79261	2.76397	0.00562393	0.196895
evm.model.sctg_0616_0001.4	hypothetical protein	0	2	10	82	124	86	29.332	5.30163	53.3624	10.0653	3.33132	0.00636076	0.216469
evm.model.sctg_0019_0003.21	hypothetical protein	18	8	52	282	630	446	135.833	37.018	234.648	6.33875	2.6642	0.00658111	0.220315
evm.model.sctg_0623_0001.7	hypothetical protein	22	24	78	6	26	30	36.6609	63.1135	10.2083	0.161746	-2.6282	0.00686967	0.226925
evm.model.sctg_0096_0003.26	hypothetical protein	0	0	0	18	36	20	6.46939	0	12.9388	Inf	Inf	0.00723144	0.234664
evm.model.sctg_0012_0001.67	hypothetical protein	0	0	0	18	32	22	6.42008	0	12.8402	Inf	Inf	0.00756168	0.238145
evm.model.sctg_0115_0001.1	hypothetical protein	0	2	0	8	476	170	45.2288	1.80201	88.6557	49.1982	5.62053	0.00784436	0.240712
evm.model.sctg_0030_0003.41	hypothetical protein	2	0	6	26	144	78	20.8753	3.38998	38.3606	11.3159	3.50027	0.00786681	0.240712
evm.model.sctg_0002_0005.20	hypothetical protein	10	2	4	112	156	58	35.0527	9.65293	60.4525	6.26261	2.64677	0.00802537	0.242921
evm.model.sctg_0631_0001.7	hypothetical protein	158	416	746	88	180	298	419.087	737.817	100.356	0.136018	-2.87813	0.00821684	0.245264
evm.model.sctg_0014_0002.6	hypothetical protein	0	0	0	2	72	50	9.03875	0	18.0775	Inf	Inf	0.00821767	0.245264
evm.model.sctg_0144_0001.12	hypothetical protein	2	0	4	154	140	64	37.1389	2.69006	71.5877	26.6119	4.734	0.00895099	0.25765
evm.model.sctg_0274_0002.1	hypothetical protein	454	706	1962	164	890	1108	984.083	1615.61	352.553	0.218216	-2.19617	0.00922916	0.258933
evm.model.sctg_0465_0005.1	hypothetical protein	16	2	4	214	218	118	60.5224	13.5236	107.521	7.95066	2.99108	0.0095484	0.265407
evm.model.sctg_0060_0002.29	hypothetical protein	4	0	4	72	74	46	20.6921	3.98027	37.4039	9.39733	3.23225	0.0105409	0.28107
evm.model.sctg_0077_0001.31	hypothetical protein	0	0	0	10	32	28	5.83608	0	11.6722	Inf	Inf	0.0107559	0.283779
evm.model.sctg_0057_0001.29	hypothetical protein	0	0	0	18	32	16	5.87115	0	11.7423	Inf	Inf	0.0108955	0.285002
evm.model.sctg_0586_0003.1	hypothetical protein	10	14	62	6	10	30	24.5564	40.7628	8.35005	0.204845	-2.2874	0.0116644	0.294853
evm.model.sctg_0209_0002.6	hypothetical protein	38	18	40	904	842	500	250.025	54.7306	445.319	8.13656	3.02442	0.0119717	0.298126
evm.model.sctg_0089_0002.4	hypothetical protein	0	0	0	22	24	14	5.79006	0	11.5801	Inf	Inf	0.0120958	0.299329
evm.model.sctg_0209_0002.20	hypothetical protein	0	2	0	10	78	30	9.59135	1.80201	17.3807	9.64516	3.26981	0.0121336	0.299725
evm.model.sctg_0399_0001.4	hypothetical protein	2	0	0	102	76	36	22.7968	1.29021	44.3034	34.338	5.10173	0.0142158	0.329285
evm.model.sctg_0014_0003.38	hypothetical protein	2	0	6	48	110	42	18.7228	3.38998	34.0557	10.046	3.32855	0.0149654	0.340908
evm.model.sctg_0565_0001.3	hypothetical protein	218	192	198	68	246	80	222.694	382.919	62.4688	0.163138	-2.61583	0.0165669	0.359758
evm.model.sctg_0250_0003.2	hypothetical protein	52	96	200	32	106	110	115.768	190.034	41.5017	0.21839	-2.19502	0.0179604	0.378699
evm.model.sctg_0005_0001.8	hypothetical protein	4	6	18	0	6	2	7.67429	14.2858	1.06281	0.0743963	-3.74863	0.0180759	0.379704
evm.model.sctg_0008_0005.27	hypothetical protein	18	14	14	326	366	154	96.0724	29.1255	163.019	5.59714	2.48469	0.0187322	0.388742
evm.model.sctg_0056_0003.13	hypothetical protein	2	0	0	36	32	18	9.2483	1.29021	17.2064	13.3361	3.73726	0.0191932	0.394737
evm.model.sctg_0086_0003.6	hypothetical protein	0	0	0	20	32	4	5.05653	0	10.1131	Inf	Inf	0.0194022	0.396919
evm.model.sctg_0055_0003.7	hypothetical protein	0	0	4	114	116	30	26.3249	1.39985	51.25	36.6111	5.19421	0.0215773	0.422908
evm.model.sctg_0018_0008.39	hypothetical protein	0	0	2	4	76	56	10.4531	0.699924	20.2064	28.8694	4.85147	0.0220367	0.427487
evm.model.sctg_1103_0001.2	hypothetical protein	6	0	10	0	0	2	3.8681	7.37026	0.365949	0.0496522	-4.332	0.0228969	0.435257
evm.model.sctg_0012_0003.53	hypothetical protein	0	0	2	924	534	36	165.506	0.699924	330.311	471.925	8.88241	0.0229352	0.435257
evm.model.sctg_0005_0002.22	hypothetical protein	8	12	6	198	226	82	57.7022	18.0727	97.3317	5.38557	2.4291	0.0242804	0.447221
evm.model.sctg_0002_0008.22	hypothetical protein	2	6	6	86	140	30	27.4515	8.79602	46.107	5.2418	2.39006	0.0268597	0.470997
evm.model.sctg_0050_0004.26	hypothetical protein	0	2	12	160	156	68	40.9394	6.00155	75.8773	12.6429	3.66026	0.0272487	0.474454
evm.model.sctg_0014_0004.40	hypothetical protein	0	0	0	62	46	10	12.3663	0	24.7326	Inf	Inf	0.0280687	0.482143
evm.model.sctg_0198_0002.16	hypothetical protein	0	0	2	84	62	26	18.2247	0.699924	35.7495	51.0763	5.67458	0.028947	0.492923
evm.model.sctg_0367_0001.5	hypothetical protein	6	2	12	88	118	78	31.3866	9.87219	52.9011	5.3586	2.42186	0.0340907	0.54054
evm.model.sctg_0300_0001.3	hypothetical protein	4	12	18	78	126	222	48.519	19.6918	77.3463	3.92784	1.97374	0.0357048	0.553475
evm.model.sctg_0051_0004.3	hypothetical protein	22	34	78	4	40	62	44.6233	72.1236	17.1231	0.237413	-2.07453	0.037391	0.566272
evm.model.sctg_0287_0001.5	hypothetical protein	24	14	36	6	32	14	24.3364	40.6953	7.9776	0.196033	-2.35083	0.0410303	0.597446
evm.model.sctg_0309_0002.14	hypothetical protein	6	10	22	2	4	14	12.0863	20.5799	3.59268	0.174572	-2.5181	0.0420742	0.604324
evm.model.sctg_0175_0002.6	hypothetical protein	306	292	674	84	564	564	444.432	696.371	192.494	0.276424	-1.85504	0.0430252	0.609323
evm.model.sctg_0260_0001.16	hypothetical protein	0	0	0	8	26	14	3.9236	0	7.8472	Inf	Inf	0.0433531	0.612418
evm.model.sctg_0677_0001.3	hypothetical protein	0	0	0	0	36	22	4.1033	0	8.20659	Inf	Inf	0.0445988	0.615627
evm.model.sctg_0135_0001.11	hypothetical protein	14	2	4	122	154	48	36.7281	12.2334	61.2228	5.00458	2.32325	0.0448678	0.615627
evm.model.sctg_0396_0004.5	hypothetical protein	0	2	4	96	66	40	22.6882	3.20186	42.1745	13.1719	3.71939	0.0449267	0.615627
evm.model.sctg_0441_0001.7	hypothetical protein	0	0	0	42	24	10	8.25641	0	16.5128	Inf	Inf	0.0461863	0.619978
evm.model.sctg_0103_0004.12	hypothetical protein	2	0	0	610	246	42	105.158	1.29021	209.026	162.009	7.33993	0.0466702	0.625308
evm.model.sctg_0017_0002.44	hypothetical protein	0	0	2	6	248	60	21.0906	0.699924	41.4814	59.2655	5.88912	0.0472407	0.629221
evm.model.sctg_0055_0004.4	hypothetical protein	4	2	4	244	162	70	53.2568	5.78229	100.731	17.4207	4.12273	0.0476797	0.630793
evm.model.sctg_0117_0002.20	hypothetical protein	2	2	8	230	212	48	52.2199	5.89192	98.5479	16.7259	4.06402	0.050949	0.654765
evm.model.sctg_0005_0002.34	hypothetical protein	0	0	2	16	40	20	6.76841	0.699924	12.8369	18.3404	4.19695	0.0514686	0.656917
evm.model.sctg_0146_0001.30	hypothetical protein	8	6	18	98	204	82	41.6599	16.8662	66.4536	3.94005	1.97821	0.0539567	0.67613
evm.model.sctg_0143_0003.14	hypothetical protein	8	2	18	160	158	82	45.9667	13.2622	78.6712	5.932	2.56852	0.0546675	0.678242
evm.model.sctg_0015_0003.49	hypothetical protein	18	0	6	88	158	46	32.7017	13.7117	51.6916	3.7699	1.91452	0.055957	0.684748
evm.model.sctg_0051_0002.8	hypothetical protein	0	0	0	0	256	42	18.7088	0	37.4176	Inf	Inf	0.0572635	0.692954
evm.model.sctg_0028_0009.8	hypothetical protein	2	0	4	56	50	24	14.3747	2.69006	26.0594	9.68729	3.27609	0.0598373	0.705793
evm.model.sctg_0008_0005.10	hypothetical protein	4	6	16	56	146	116	33.8143	13.5858	54.0428	3.97787	1.992	0.0612648	0.708374
evm.model.sctg_0087_0002.13	hypothetical protein	16	18	28	4	18	24	21.9768	36.3387	7.61488	0.209553	-2.25461	0.064109	0.723404
evm.model.sctg_0139_0003.6	hypothetical protein	0	0	0	8	44	2	3.87104	0	7.74208	Inf	Inf	0.0645887	0.724094
evm.model.sctg_0013_0001.123	hypothetical protein	0	0	0	10	10	16	3.46066	0	6.92132	Inf	Inf	0.066703	0.730625
evm.model.sctg_0104_0006.3	hypothetical protein	0	0	0	0	26	20	3.33961	0	6.67921	Inf	Inf	0.0667487	0.730625
evm.model.sctg_0034_0004.18	hypothetical protein	0	0	0	8	22	10	3.32537	0	6.65073	Inf	Inf	0.0704778	0.747216
evm.model.sctg_0235_0002.8	hypothetical protein	0	2	0	28	14	16	7.14302	1.80201	12.484	6.92783	2.7924	0.0717758	0.752092
evm.model.sctg_0192_0003.7	hypothetical protein	4	6	12	208	190	62	52.2547	12.186	92.3233	7.57618	2.92147	0.0737246	0.759391
evm.model.sctg_0361_0002.1	hypothetical protein	60	56	150	2778	2042	972	671.742	141.657	1201.83	8.48406	3.08476	0.074325	0.761322
evm.model.sctg_0011_0002.3	hypothetical protein	0	0	0	36	34	0	7.07256	0	14.1451	Inf	Inf	0.0751874	0.763856
evm.model.sctg_0023_0002.20	hypothetical protein	376	268	910	148	568	1080	553.997	802.495	305.5	0.380688	-1.39332	0.0762708	0.764451
evm.model.sctg_0570_0001.4	hypothetical protein	6	0	10	72	82	38	22.1198	7.37026	36.8693	5.00244	2.32263	0.0763101	0.764451
evm.model.sctg_0369_0001.3	hypothetical protein	0	0	0	8	200	16	14.211	0	28.4221	Inf	Inf	0.0765333	0.764451
evm.model.sctg_0135_0001.3	hypothetical protein	2	2	12	2	2	2	4.22823	7.29177	1.16469	0.159727	-2.64632	0.0813123	0.78046
evm.model.sctg_0140_0002.16	hypothetical protein	0	0	0	16	12	4	3.32864	0	6.65729	Inf	Inf	0.081824	0.781767
evm.model.sctg_0008_0003.4	hypothetical protein	2	4	12	78	68	50	24.1161	9.09378	39.1384	4.30386	2.10563	0.0835836	0.785616
evm.model.sctg_0394_0003.4	hypothetical protein	58	132	310	10	222	318	175.82	264.837	86.802	0.327756	-1.60931	0.0876759	0.797923
evm.model.sctg_0386_0001.1	hypothetical protein	6	14	78	4	38	28	27.2257	43.7817	10.6696	0.243701	-2.03682	0.0891417	0.802684
evm.model.sctg_0018_0008.1	hypothetical protein	6	4	14	0	4	10	7.33422	12.3741	2.29432	0.185413	-2.43119	0.0893738	0.803197
evm.model.sctg_0068_0003.16	hypothetical protein	2	2	0	2	340	72	28.1608	3.09222	53.2293	17.2139	4.1055	0.0912886	0.806705
evm.model.sctg_0868_0002.1	hypothetical protein	52	88	254	42	224	214	139.396	201.724	77.0683	0.382047	-1.38818	0.0942486	0.812166
evm.model.sctg_0089_0002.13	hypothetical protein	10	4	10	0	6	8	7.85768	13.5547	2.16066	0.159403	-2.64925	0.0955984	0.818568
evm.model.sctg_0060_0002.6	hypothetical protein	0	0	0	18	12	4	3.61187	0	7.22374	Inf	Inf	0.0960355	0.820716
evm.model.sctg_0064_0001.9	hypothetical protein	2	0	4	28	1236	124	88.4311	2.69006	174.172	64.7466	6.01673	0.0964984	0.82416
evm.model.sctg_0010_0002.54	hypothetical protein	4	6	8	98	102	34	28.3052	10.7862	45.8242	4.24843	2.08693	0.0980273	0.826807
evm.model.sctg_0437_0003.3	hypothetical protein	0	0	6	12	44	50	9.87878	2.09977	17.6578	8.40938	3.072	0.0993328	0.831286
evm.model.sctg_0053_0001.14	hypothetical protein	0	0	2	20	26	10	5.60699	0.699924	10.5141	15.0217	3.90898	0.100904	0.836352
evm.model.sctg_0003_0004.33	hypothetical protein	54	32	58	478	440	286	161.392	83.9657	238.817	2.84422	1.50804	0.102062	0.839949
evm.model.sctg_0226_0001.3	hypothetical protein	4	2	6	18	104	42	15.6721	6.48221	24.8619	3.83541	1.93938	0.105718	0.852621
evm.model.sctg_0258_0001.2	hypothetical protein	6	4	6	78	64	38	23.0263	9.57443	36.4781	3.80995	1.92977	0.107177	0.858854
evm.model.sctg_0288_0005.1	hypothetical protein	0	2	16	90	86	46	25.6486	7.4014	43.8958	5.93074	2.56821	0.108202	0.860281
evm.model.sctg_0144_0001.9	hypothetical protein	2	0	2	204	66	40	37.3767	1.99014	72.7632	36.5619	5.19227	0.109352	0.861777
evm.model.sctg_0050_0004.6	hypothetical protein	8	8	26	96	154	136	45.7143	21.4679	69.9606	3.25885	1.70436	0.110437	0.861777
evm.model.sctg_0119_0004.4	hypothetical protein	116	92	230	190	214	106	168.14	238.216	98.0635	0.411658	-1.28048	0.110948	0.861777
evm.model.sctg_0097_0005.12	hypothetical protein	12	4	10	2	14	2	8.70167	14.8449	2.55841	0.172343	-2.53665	0.116865	0.870527
evm.model.sctg_0741_0001.3	hypothetical protein	0	2	4	0	0	0	1.60093	3.20186	0	0	(-)Inf	0.117142	0.870527
evm.model.sctg_0044_0002.10	hypothetical protein	0	0	0	12	12	4	2.76218	0	5.52437	Inf	Inf	0.118996	0.872177
evm.model.sctg_0214_0001.10	hypothetical protein	2	0	0	8	22	24	5.25129	1.29021	9.21237	7.1402	2.83596	0.120095	0.872878
evm.model.sctg_0200_0001.3	hypothetical protein	0	0	2	10	30	18	5.15503	0.699924	9.61013	13.7303	3.77929	0.121171	0.872878
evm.model.sctg_0090_0004.1	hypothetical protein	0	0	4	50	32	18	11.2857	1.39985	21.1716	15.1242	3.91879	0.122138	0.873805
evm.model.sctg_0249_0001.5	hypothetical protein	10	6	8	86	88	40	28.2771	14.6568	41.8973	2.85856	1.51529	0.123343	0.873805
evm.model.sctg_0005_0002.46	hypothetical protein	0	0	4	12	124	18	11.2469	1.39985	21.094	15.0688	3.91349	0.123904	0.873805
evm.model.sctg_0413_0001.8	hypothetical protein	16	2	16	100	132	70	37.0926	17.7231	56.4621	3.18579	1.67165	0.125311	0.877103
evm.model.sctg_0137_0002.17	hypothetical protein	0	2	2	16	46	12	7.28594	2.50194	12.07	4.82425	2.2703	0.12635	0.880751
evm.model.sctg_0354_0001.3	hypothetical protein	14	8	50	184	224	186	72.9506	33.7376	112.164	3.32458	1.73317	0.127324	0.880751
evm.model.sctg_0089_0002.26	hypothetical protein	8	4	22	0	18	14	10.5581	16.464	4.65222	0.282569	-1.82333	0.130337	0.886372
evm.model.sctg_0210_0001.3	hypothetical protein	10	0	10	162	158	34	40.2028	9.95068	70.4549	7.08041	2.82383	0.133854	0.89273
evm.model.sctg_0010_0002.69	hypothetical protein	0	2	2	52	36	12	11.8034	2.50194	21.1048	8.43538	3.07645	0.135517	0.89946
evm.model.sctg_0570_0001.2	hypothetical protein	0	0	0	8	24	0	2.52664	0	5.05327	Inf	Inf	0.136593	0.901578
evm.model.sctg_0303_0003.1	hypothetical protein	0	0	0	0	24	12	2.49157	0	4.98313	Inf	Inf	0.136957	0.901578
evm.model.sctg_0005_0003.33	hypothetical protein	2	2	8	32	72	34	14.7694	5.89192	23.6468	4.01343	2.00483	0.142158	0.915912
evm.model.sctg_0405_0003.7	hypothetical protein	4	18	18	246	200	76	65.9535	25.0978	106.809	4.25571	2.0894	0.145852	0.920738
evm.model.sctg_0032_0003.24	hypothetical protein	2	2	6	200	92	40	39.921	5.192	74.65	14.3779	3.84578	0.149365	0.925522
evm.model.sctg_0171_0001.7	hypothetical protein	8	22	30	2	42	18	22.1099	35.4818	8.73801	0.246267	-2.0217	0.149797	0.926734
evm.model.sctg_0024_0001.54	hypothetical protein	2	6	2	136	68	32	29.8341	7.39617	52.2721	7.06746	2.82119	0.150351	0.928184
evm.model.sctg_0637_0001.4	hypothetical protein	0	2	2	8	36	26	6.85313	2.50194	11.2043	4.47826	2.16294	0.150927	0.928302
evm.model.sctg_0441_0001.6	hypothetical protein	0	0	0	4	38	2	2.95615	0	5.91231	Inf	Inf	0.15163	0.930051
evm.model.sctg_0149_0001.9	hypothetical protein	0	0	2	32	8	18	6.99298	0.699924	13.286	18.9821	4.24657	0.152121	0.930051
evm.model.sctg_0075_0005.2	hypothetical protein	0	0	0	8	10	8	2.44553	0	4.89106	Inf	Inf	0.153318	0.931201
evm.model.sctg_0040_0001.15	hypothetical protein	8	0	0	20	38	36	10.913	5.16085	16.6651	3.22914	1.69115	0.155772	0.933183
evm.model.sctg_0028_0006.2	hypothetical protein	30	8	30	10	38	30	24.8975	37.0601	12.735	0.34363	-1.54107	0.15579	0.933183
evm.model.sctg_0370_0002.6	hypothetical protein	0	0	0	6	14	8	2.39459	0	4.78918	Inf	Inf	0.156295	0.934137
evm.model.sctg_0028_0006.8	hypothetical protein	0	0	0	34	8	6	5.8284	0	11.6568	Inf	Inf	0.159819	0.936459
evm.model.sctg_0077_0001.6	hypothetical protein	4	2	20	6	4	14	8.05363	11.3817	4.72559	0.415193	-1.26815	0.160481	0.936459
evm.model.sctg_0041_0003.16	hypothetical protein	0	0	0	22	12	2	3.99536	0	7.99071	Inf	Inf	0.161112	0.937755
evm.model.sctg_0008_0004.5	hypothetical protein	0	0	4	0	94	38	9.63517	1.39985	17.8705	12.766	3.67424	0.161218	0.937755
evm.model.sctg_0036_0002.36	hypothetical protein	2	0	10	2	2	2	2.97726	4.78983	1.16469	0.24316	-2.04002	0.163174	0.941116
evm.model.sctg_0033_0002.9	hypothetical protein	2	2	2	52	52	6	12.8287	3.79215	21.8652	5.76592	2.52755	0.164819	0.941452
evm.model.sctg_0008_0002.40	hypothetical protein	0	0	0	6	10	10	2.34528	0	4.69055	Inf	Inf	0.165354	0.941452
evm.model.sctg_0239_0001.15	hypothetical protein	0	0	0	2	28	4	2.27518	0	4.55037	Inf	Inf	0.165453	0.941452
evm.model.sctg_0193_0002.7	hypothetical protein	128	122	262	32	272	412	200.113	284.186	116.04	0.408323	-1.29222	0.169832	0.94766
evm.model.sctg_0179_0001.14	hypothetical protein	4	0	4	0	0	2	2.17311	3.98027	0.365949	0.0919407	-3.44315	0.172674	0.950957
evm.model.sctg_0367_0001.1	hypothetical protein	2	8	18	6	14	6	9.6104	14.7976	4.42323	0.298916	-1.74219	0.174297	0.954678
evm.model.sctg_0305_0001.1	hypothetical protein	0	4	8	0	4	2	3.61712	6.40372	0.830522	0.129694	-2.94682	0.175969	0.955815
evm.model.sctg_0012_0002.5	hypothetical protein	4	4	14	54	90	50	22.99	11.0839	34.896	3.14835	1.65459	0.178472	0.957034
evm.model.sctg_0016_0007.23	hypothetical protein	6	2	4	26	62	34	13.9292	7.0725	20.786	2.93899	1.55532	0.181387	0.962874
evm.model.sctg_0131_0003.11	hypothetical protein	2	6	6	0	4	4	4.99624	8.79602	1.19647	0.136024	-2.87807	0.183191	0.96498
evm.model.sctg_0087_0003.2	hypothetical protein	18	2	12	2	14	8	10.6349	17.6135	3.65626	0.207583	-2.26824	0.186706	0.970182
evm.model.sctg_0057_0001.17	hypothetical protein	10	4	4	64	44	38	20.8225	11.4549	30.19	2.63555	1.3981	0.18679	0.970182
evm.model.sctg_0469_0001.7	hypothetical protein	8	6	4	6	4	2	7.24832	11.9667	2.5299	0.211411	-2.24188	0.186924	0.970182
evm.model.sctg_0117_0002.13	hypothetical protein	0	0	0	0	12	16	2.16066	0	4.32131	Inf	Inf	0.188218	0.970182
evm.model.sctg_0103_0004.9	hypothetical protein	6	4	0	0	2	2	4.03645	7.47466	0.598235	0.0800351	-3.64322	0.189692	0.970289
evm.model.sctg_0018_0007.5	hypothetical protein	0	4	8	18	86	28	13.3067	6.40372	20.2097	3.15594	1.65807	0.191676	0.971502
evm.model.sctg_0048_0002.2	hypothetical protein	2	2	14	0	6	10	5.25915	7.99169	2.5266	0.316154	-1.6613	0.200977	0.980584
evm.model.sctg_0073_0003.36	hypothetical protein	22	14	18	160	114	98	54.7971	33.1057	76.4885	2.31043	1.20816	0.204271	0.982472
evm.model.sctg_0089_0002.12	hypothetical protein	22	10	16	4	20	30	18.8734	28.8018	8.94502	0.310572	-1.687	0.20508	0.982472
evm.model.sctg_0276_0001.16	hypothetical protein	0	2	6	12	58	28	9.58006	3.90178	15.2583	3.91061	1.96739	0.205876	0.982472
evm.model.sctg_0659_0001.5	hypothetical protein	0	0	0	10	6	4	2.13053	0	4.26105	Inf	Inf	0.208263	0.983799
evm.model.sctg_0062_0002.28	hypothetical protein	0	0	0	0	10	16	2.04451	0	4.08902	Inf	Inf	0.209809	0.985631
evm.model.sctg_0058_0002.2	hypothetical protein	0	0	0	4	4	14	2.07957	0	4.15913	Inf	Inf	0.211137	0.986457
evm.model.sctg_0538_0003.4	hypothetical protein	0	0	0	2	8	14	2.02862	0	4.05725	Inf	Inf	0.215719	0.993734
evm.model.sctg_0174_0001.22	hypothetical protein	0	0	0	8	12	2	2.01275	0	4.0255	Inf	Inf	0.222379	0.999294
evm.model.sctg_0101_0002.3	hypothetical protein	2	2	0	0	0	0	1.54611	3.09222	0	0	(-)Inf	0.225245	1
evm.model.sctg_0259_0001.3	hypothetical protein	0	0	2	16	20	4	4.14318	0.699924	7.58643	10.8389	3.43815	0.225279	1
evm.model.sctg_0105_0002.5	hypothetical protein	0	2	0	4	32	8	4.05765	1.80201	6.3133	3.50347	1.80879	0.225392	1
evm.model.sctg_0192_0003.3	hypothetical protein	6	2	2	32	32	24	11.7719	6.37257	17.1713	2.69456	1.43005	0.225406	1
evm.model.sctg_0005_0003.10	hypothetical protein	4	4	6	0	10	0	4.72283	8.28422	1.16143	0.140198	-2.83446	0.226333	1
evm.model.sctg_0421_0002.3	hypothetical protein	2	0	8	0	6	0	2.39338	4.08991	0.696859	0.170385	-2.55313	0.229888	1
evm.model.sctg_0258_0002.1	hypothetical protein	0	8	10	2	6	2	6.16847	10.7077	1.62927	0.152159	-2.71635	0.231993	1
evm.model.sctg_0023_0001.32	hypothetical protein	0	0	4	14	32	14	5.82164	1.39985	10.2434	7.31754	2.87136	0.232398	1
evm.model.sctg_0034_0004.9	hypothetical protein	8	0	4	22	68	26	12.7234	6.5607	18.8861	2.87867	1.5254	0.232869	1
evm.model.sctg_0496_0001.3	hypothetical protein	0	2	0	4	14	20	4.11021	1.80201	6.41841	3.56181	1.83261	0.233681	1
evm.model.sctg_0116_0005.25	hypothetical protein	0	0	0	4	14	6	1.92838	0	3.85677	Inf	Inf	0.234081	1
evm.model.sctg_0277_0002.9	hypothetical protein	2	0	6	18	42	28	9.24471	3.38998	15.0994	4.45413	2.15514	0.237698	1
evm.model.sctg_0159_0008.1	hypothetical protein	0	0	0	8	2	8	1.98096	0	3.96192	Inf	Inf	0.23912	1
evm.model.sctg_0010_0002.83	hypothetical protein	4	0	2	8	54	16	7.37275	3.28035	11.4652	3.4951	1.80533	0.241168	1
evm.model.sctg_0030_0003.76	hypothetical protein	2	0	14	4	8	0	4.12587	6.18968	2.06206	0.333145	-1.58578	0.242472	1
evm.model.sctg_0129_0001.1	hypothetical protein	0	2	10	8	0	0	3.78373	5.30163	2.26584	0.427385	-1.22639	0.242791	1
evm.model.sctg_0095_0001.4	hypothetical protein	0	0	4	12	40	10	5.63704	1.39985	9.87422	7.05379	2.8184	0.244194	1
evm.model.sctg_0384_0007.3	hypothetical protein	10	2	6	2	8	6	6.47315	10.3528	2.59345	0.250506	-1.99708	0.244476	1
evm.model.sctg_0013_0001.87	hypothetical protein	0	2	0	10	12	12	4.11186	1.80201	6.42171	3.56363	1.83335	0.245813	1
evm.model.sctg_0018_0007.16	hypothetical protein	12	10	48	8	78	28	24.9989	33.5495	16.4483	0.490269	-1.02835	0.249129	1
evm.model.sctg_0040_0002.1	hypothetical protein	12	4	22	548	254	54	106.818	19.0445	194.591	10.2177	3.353	0.249295	1
evm.model.sctg_0087_0002.10	hypothetical protein	0	0	0	0	8	16	1.92837	0	3.85674	Inf	Inf	0.252098	1
evm.model.sctg_0105_0006.3	hypothetical protein	0	0	0	2	14	8	1.82813	0	3.65626	Inf	Inf	0.254573	1
evm.model.sctg_0476_0001.6	hypothetical protein	0	4	0	6	136	10	11.4643	3.60402	19.3246	5.36195	2.42276	0.254764	1
evm.model.sctg_0042_0011.1	hypothetical protein	6	0	16	6	10	10	7.08029	9.47003	4.69055	0.495305	-1.01361	0.256751	1
evm.model.sctg_0039_0002.51	hypothetical protein	8	2	12	146	82	40	34.6783	11.1624	58.1942	5.21341	2.38223	0.257476	1
evm.model.sctg_0103_0003.15	hypothetical protein	76	62	210	988	838	502	323.697	178.382	469.012	2.62925	1.39465	0.257518	1
evm.model.sctg_0203_0003.7	hypothetical protein	6	2	28	12	8	30	12.6444	15.4716	9.81714	0.634527	-0.656247	0.261219	1
evm.model.sctg_0055_0004.5	hypothetical protein	0	0	0	4	18	2	1.79472	0	3.58944	Inf	Inf	0.261926	1
evm.model.sctg_0367_0001.11	hypothetical protein	0	0	0	4	18	2	1.79472	0	3.58944	Inf	Inf	0.261926	1
evm.model.sctg_0262_0002.14	hypothetical protein	2	0	2	0	0	0	0.995068	1.99014	0	0	(-)Inf	0.264577	1
evm.model.sctg_0191_0001.5	hypothetical protein	0	4	2	14	32	16	7.45667	4.30395	10.6094	2.46504	1.30161	0.268032	1
evm.model.sctg_0019_0005.2	hypothetical protein	8	2	2	34	42	18	12.7321	7.66279	17.8014	2.32309	1.21605	0.271585	1
evm.model.sctg_0239_0001.13	hypothetical protein	4	6	6	0	6	8	6.12344	10.0862	2.16066	0.214218	-2.22285	0.275912	1
evm.model.sctg_0013_0001.63	hypothetical protein	36	44	74	266	418	232	127.551	88.7653	166.337	1.8739	0.906042	0.277134	1
evm.model.sctg_0002_0005.19	hypothetical protein	12	8	26	106	110	76	40.3762	24.0483	56.7041	2.35792	1.23752	0.277824	1
evm.model.sctg_0194_0001.18	hypothetical protein	0	0	0	2	6	12	1.72951	0	3.45901	Inf	Inf	0.284164	1
evm.model.sctg_0126_0001.30	hypothetical protein	2	0	6	8	32	42	8.52867	3.38998	13.6673	4.03169	2.01138	0.292624	1
evm.model.sctg_0164_0007.4	hypothetical protein	0	0	0	4	16	2	1.67858	0	3.35716	Inf	Inf	0.292658	1
evm.model.sctg_0248_0002.4	hypothetical protein	0	0	0	0	10	12	1.67856	0	3.35713	Inf	Inf	0.292662	1
evm.model.sctg_0118_0002.5	hypothetical protein	0	2	4	0	2	0	1.71707	3.20186	0.232286	0.0725473	-3.78493	0.292939	1
evm.model.sctg_0552_0002.1	hypothetical protein	0	2	4	0	0	2	1.7839	3.20186	0.365949	0.114293	-3.12919	0.292958	1
evm.model.sctg_0146_0001.25	hypothetical protein	4	0	2	0	0	2	1.82315	3.28035	0.365949	0.111558	-3.16413	0.292965	1
evm.model.sctg_0001_0002.228	hypothetical protein	0	0	0	0	16	8	1.66104	0	3.32209	Inf	Inf	0.294312	1
evm.model.sctg_0239_0001.21	hypothetical protein	8	4	10	30	136	12	19.3763	12.2645	26.488	2.15973	1.11085	0.297221	1
evm.model.sctg_0104_0004.1	hypothetical protein	0	0	0	2	8	10	1.66267	0	3.32535	Inf	Inf	0.300395	1
evm.model.sctg_0367_0001.2	hypothetical protein	10	0	6	0	6	4	4.9898	8.55084	1.42876	0.16709	-2.5813	0.30149	1
evm.model.sctg_0659_0001.6	hypothetical protein	0	2	2	8	42	4	5.18884	2.50194	7.87575	3.14786	1.65437	0.303003	1
evm.model.sctg_0158_0001.7	hypothetical protein	2	4	4	36	36	8	11.0676	6.29408	15.8412	2.51684	1.33161	0.303258	1
evm.model.sctg_0055_0001.3	hypothetical protein	0	0	2	4	42	4	3.72138	0.699924	6.74283	9.63366	3.26808	0.308205	1
evm.model.sctg_0061_0002.47	hypothetical protein	2	4	6	36	42	12	12.132	6.99401	17.27	2.46925	1.30407	0.309016	1
evm.model.sctg_0132_0002.2	hypothetical protein	0	0	0	0	6	14	1.62925	0	3.2585	Inf	Inf	0.311136	1
evm.model.sctg_0327_0003.2	hypothetical protein	4	0	0	10	28	10	5.24724	2.58043	7.91405	3.06695	1.61681	0.31308	1
evm.model.sctg_0147_0001.4	hypothetical protein	6	18	24	22	24	20	20.5829	28.4878	12.678	0.445031	-1.16802	0.320828	1
evm.model.sctg_0017_0002.24	hypothetical protein	0	0	6	8	46	18	6.50087	2.09977	10.902	5.19198	2.37628	0.321815	1
evm.model.sctg_0120_0001.4	hypothetical protein	6	2	4	80	46	12	18.6346	7.0725	30.1966	4.26958	2.0941	0.322346	1
evm.model.sctg_0010_0002.97	hypothetical protein	4	0	4	6	64	16	8.0202	3.98027	12.0601	3.02998	1.59931	0.322388	1
evm.model.sctg_0035_0001.16	hypothetical protein	16	4	10	0	16	24	11.8375	17.4253	6.24968	0.358655	-1.47933	0.324147	1
evm.model.sctg_0585_0002.1	hypothetical protein	0	0	2	14	14	4	3.51152	0.699924	6.32311	9.03401	3.17537	0.324876	1
evm.model.sctg_1281_0001.1	hypothetical protein	0	0	0	14	6	0	2.33104	0	4.66207	Inf	Inf	0.326713	1
evm.model.sctg_0112_0002.10	hypothetical protein	0	0	2	0	74	12	5.74511	0.699924	10.7903	15.4164	3.94639	0.327849	1
evm.model.sctg_0681_0001.1	hypothetical protein	0	0	0	12	6	0	2.04781	0	4.09561	Inf	Inf	0.328682	1
evm.model.sctg_0023_0001.16	hypothetical protein	10	0	2	30	40	18	11.7936	7.15099	16.4361	2.29844	1.20066	0.331617	1
evm.model.sctg_0014_0002.30	hypothetical protein	8	2	6	0	16	2	5.64344	9.06264	2.22424	0.24543	-2.02662	0.331703	1
evm.model.sctg_0481_0001.7	hypothetical protein	0	4	22	8	14	16	9.06131	11.3032	6.81943	0.60332	-0.729005	0.33195	1
evm.model.sctg_0018_0003.2	hypothetical protein	0	4	12	40	40	32	14.8168	7.80356	21.8301	2.79745	1.48411	0.334166	1
evm.model.sctg_0089_0002.10	hypothetical protein	4	2	4	0	6	2	3.42255	5.78229	1.06281	0.183804	-2.44376	0.334221	1
evm.model.sctg_0014_0003.29	hypothetical protein	0	2	0	12	8	6	3.61388	1.80201	5.42575	3.01094	1.59021	0.340482	1
evm.model.sctg_0196_0006.1	hypothetical protein	4	2	2	60	32	6	13.4453	5.08236	21.8082	4.29096	2.1013	0.342989	1
evm.model.sctg_0724_0003.2	hypothetical protein	0	0	0	0	102	0	5.9233	0	11.8466	Inf	Inf	0.349104	1
evm.model.sctg_0124_0001.9	hypothetical protein	0	0	0	12	2	2	1.99849	0	3.99699	Inf	Inf	0.351253	1
evm.model.sctg_0176_0001.19	hypothetical protein	4	2	12	24	72	38	15.3474	8.58198	22.1128	2.57666	1.3655	0.358875	1
evm.model.sctg_0034_0005.26	hypothetical protein	0	0	2	0	42	10	3.70384	0.699924	6.70776	9.58356	3.26056	0.359156	1
evm.model.sctg_0453_0002.8	hypothetical protein	4	6	10	32	78	26	17.183	11.4861	22.8798	1.99196	0.994191	0.36118	1
evm.model.sctg_0179_0001.10	hypothetical protein	14	8	14	96	80	36	32.1038	21.139	43.0686	2.0374	1.02673	0.361396	1
evm.model.sctg_0715_0001.1	hypothetical protein	0	0	0	0	4	26	2.61096	0	5.22191	Inf	Inf	0.365856	1
evm.model.sctg_0248_0002.14	hypothetical protein	0	0	0	0	6	12	1.44628	0	2.89255	Inf	Inf	0.36606	1
evm.model.sctg_0193_0002.6	hypothetical protein	126	30	44	30	134	88	81.9369	123.712	40.1618	0.32464	-1.62309	0.367213	1
evm.model.sctg_0058_0002.61	hypothetical protein	0	2	0	0	210	2	13.279	1.80201	24.756	13.738	3.7801	0.368242	1
evm.model.sctg_0258_0001.8	hypothetical protein	0	2	2	4	26	16	4.79108	2.50194	7.08023	2.8299	1.50075	0.370653	1
evm.model.sctg_0161_0006.4	hypothetical protein	20	12	44	26	50	58	31.4481	39.1125	23.7836	0.608083	-0.717661	0.370988	1
evm.model.sctg_0160_0004.13	hypothetical protein	2	2	14	4	14	8	6.1072	7.99169	4.22272	0.528389	-0.920329	0.371209	1
evm.model.sctg_0367_0001.13	hypothetical protein	0	0	0	16	4	0	2.49812	0	4.99624	Inf	Inf	0.374323	1
evm.model.sctg_0274_0003.2	hypothetical protein	0	0	0	0	4	22	2.24501	0	4.49001	Inf	Inf	0.376491	1
evm.model.sctg_0060_0002.18	hypothetical protein	4	6	8	30	70	20	15.5363	10.7862	20.2864	1.88078	0.911332	0.378135	1
evm.model.sctg_0606_0001.1	hypothetical protein	4	10	46	34	50	26	23.9415	27.6887	20.1943	0.729333	-0.455351	0.381118	1
evm.model.sctg_0012_0003.52	hypothetical protein	0	2	0	6	8	12	3.31311	1.80201	4.82422	2.67713	1.42069	0.382819	1
evm.model.sctg_0112_0001.2	hypothetical protein	50	20	72	52	114	98	60.6862	75.4727	45.8998	0.608164	-0.717468	0.385738	1
evm.model.sctg_0043_0002.6	hypothetical protein	6	4	4	28	38	24	12.8049	8.87451	16.7353	1.88577	0.915151	0.386789	1
evm.model.sctg_0003_0001.36	hypothetical protein	0	0	0	0	8	10	1.37945	0	2.75889	Inf	Inf	0.388235	1
evm.model.sctg_0062_0002.14	hypothetical protein	0	0	0	0	8	10	1.37945	0	2.75889	Inf	Inf	0.388235	1
evm.model.sctg_0570_0001.3	hypothetical protein	2	0	2	18	14	6	4.90606	1.99014	7.82198	3.93037	1.97467	0.38983	1
evm.model.sctg_0039_0002.21	hypothetical protein	0	0	0	8	2	2	1.43204	0	2.86407	Inf	Inf	0.393798	1
evm.model.sctg_0053_0004.9	hypothetical protein	0	0	0	8	2	2	1.43204	0	2.86407	Inf	Inf	0.393798	1
evm.model.sctg_0431_0001.5	hypothetical protein	0	0	0	8	2	2	1.43204	0	2.86407	Inf	Inf	0.393798	1
evm.model.sctg_0029_0001.42	hypothetical protein	0	4	4	0	6	0	2.85036	5.00387	0.696859	0.139264	-2.84411	0.395407	1
evm.model.sctg_0262_0002.7	hypothetical protein	4	0	0	0	0	0	1.29021	2.58043	0	0	(-)Inf	0.396103	1
evm.model.sctg_0017_0003.5	hypothetical protein	14	6	22	82	104	50	33.2946	22.1367	44.4524	2.00809	1.00582	0.397629	1
evm.model.sctg_0074_0003.9	hypothetical protein	0	0	0	2	12	4	1.34604	0	2.69207	Inf	Inf	0.400026	1
evm.model.sctg_0070_0005.8	hypothetical protein	0	0	4	16	14	10	4.69363	1.39985	7.98742	5.70592	2.51246	0.405982	1
evm.model.sctg_0032_0003.16	hypothetical protein	2	0	4	0	2	2	1.64415	2.69006	0.598235	0.222387	-2.16885	0.406877	1
evm.model.sctg_0008_0004.8	hypothetical protein	0	0	0	4	4	6	1.34767	0	2.69534	Inf	Inf	0.409731	1
evm.model.sctg_0072_0002.8	hypothetical protein	4	0	6	8	34	38	8.92397	4.6802	13.1677	2.8135	1.49237	0.410282	1
evm.model.sctg_0034_0005.9	hypothetical protein	4	2	4	32	20	12	9.68209	5.78229	13.5819	2.34888	1.23197	0.411134	1
evm.model.sctg_0218_0001.2	hypothetical protein	0	2	2	8	20	12	4.64316	2.50194	6.78439	2.71166	1.43918	0.412438	1
evm.model.sctg_0015_0003.41	hypothetical protein	40	16	48	18	128	58	43.7978	57.0185	30.577	0.536264	-0.898985	0.41522	1
evm.model.sctg_0014_0003.36	hypothetical protein	0	0	6	26	14	12	6.64272	2.09977	11.1857	5.32709	2.41335	0.41615	1
evm.model.sctg_0001_0003.28	hypothetical protein	2	0	4	2	0	2	1.81123	2.69006	0.932408	0.346612	-1.52861	0.417038	1
evm.model.sctg_0752_0001.1	hypothetical protein	0	2	0	4	12	10	3.0792	1.80201	4.35638	2.41751	1.27352	0.421052	1
evm.model.sctg_0003_0002.14	hypothetical protein	14	8	10	0	24	26	13.642	19.7392	7.54477	0.382224	-1.38751	0.421788	1
evm.model.sctg_0410_0002.5	hypothetical protein	0	0	4	14	22	6	4.50903	1.39985	7.61821	5.44217	2.44418	0.421891	1
evm.model.sctg_0032_0001.12	hypothetical protein	0	2	4	0	2	2	1.90005	3.20186	0.598235	0.18684	-2.42012	0.422052	1
evm.model.sctg_0050_0006.5	hypothetical protein	0	4	10	24	42	28	11.9512	7.10364	16.7988	2.36482	1.24173	0.424087	1
evm.model.sctg_0137_0002.16	hypothetical protein	8	8	10	52	62	28	21.4603	15.8685	27.0521	1.70476	0.769573	0.424484	1
evm.model.sctg_0180_0002.7	hypothetical protein	0	0	6	0	4	0	1.28217	2.09977	0.464573	0.221249	-2.17626	0.424532	1
evm.model.sctg_0189_0001.13	hypothetical protein	0	0	0	2	14	2	1.27921	0	2.55841	Inf	Inf	0.425158	1
evm.model.sctg_0235_0002.9	hypothetical protein	0	2	4	0	0	4	1.96688	3.20186	0.731898	0.228585	-2.12919	0.425667	1
evm.model.sctg_0015_0003.35	hypothetical protein	0	0	2	6	20	6	2.91001	0.699924	5.12009	7.31521	2.8709	0.426143	1
evm.model.sctg_0148_0002.11	hypothetical protein	8	4	20	90	56	42	27.7219	15.7641	39.6796	2.51708	1.33175	0.431064	1
evm.model.sctg_0014_0003.2	hypothetical protein	2	0	4	70	16	6	12.7361	2.69006	22.7822	8.46903	3.0822	0.435164	1
evm.model.sctg_0060_0002.27	hypothetical protein	0	2	8	18	28	26	8.85459	4.60171	13.1075	2.8484	1.51015	0.440799	1
evm.model.sctg_0125_0001.23	hypothetical protein	0	4	0	0	0	0	1.80201	3.60402	0	0	(-)Inf	0.441251	1
evm.model.sctg_0175_0002.8	hypothetical protein	0	4	0	0	0	0	1.80201	3.60402	0	0	(-)Inf	0.441251	1
evm.model.sctg_0037_0002.2	hypothetical protein	0	0	0	0	18	2	1.22826	0	2.45653	Inf	Inf	0.444291	1
evm.model.sctg_0090_0005.1	hypothetical protein	0	0	0	0	18	2	1.22826	0	2.45653	Inf	Inf	0.444291	1
evm.model.sctg_0248_0002.17	hypothetical protein	0	0	0	0	18	2	1.22826	0	2.45653	Inf	Inf	0.444291	1
evm.model.sctg_0004_0004.36	hypothetical protein	4	6	24	8	32	24	13.3797	16.3855	10.3738	0.633107	-0.659478	0.444544	1
evm.model.sctg_0116_0005.6	hypothetical protein	2	4	10	8	6	8	6.41017	8.39385	4.42649	0.527349	-0.92317	0.446479	1
evm.model.sctg_0528_0001.8	hypothetical protein	0	0	0	2	10	4	1.22989	0	2.45979	Inf	Inf	0.447805	1
evm.model.sctg_0413_0001.4	hypothetical protein	0	2	8	18	32	22	8.72093	4.60171	12.8402	2.7903	1.48042	0.451857	1
evm.model.sctg_0056_0003.35	hypothetical protein	2	0	10	18	50	22	9.86028	4.78983	14.9307	3.11717	1.64024	0.452002	1
evm.model.sctg_0069_0001.50	hypothetical protein	4	8	16	54	56	40	22.2526	15.3879	29.1174	1.89223	0.920088	0.453154	1
evm.model.sctg_0171_0001.18	hypothetical protein	6	12	30	6	52	36	19.7537	25.1816	14.3259	0.568905	-0.813741	0.455393	1
evm.model.sctg_0067_0006.10	hypothetical protein	2	0	0	10	12	2	2.94109	1.29021	4.59196	3.55907	1.8315	0.458228	1
evm.model.sctg_0103_0003.8	hypothetical protein	0	0	0	4	2	6	1.23153	0	2.46305	Inf	Inf	0.459469	1
evm.model.sctg_0583_0001.3	hypothetical protein	4	0	4	4	2	2	2.85571	3.98027	1.73115	0.434933	-1.20113	0.459854	1
evm.model.sctg_0035_0002.27	hypothetical protein	0	2	2	8	16	12	4.41088	2.50194	6.31982	2.52597	1.33684	0.463547	1
evm.model.sctg_0070_0005.9	hypothetical protein	2	2	4	0	2	6	2.9111	4.49207	1.33013	0.296107	-1.75581	0.464174	1
evm.model.sctg_0096_0003.8	hypothetical protein	12	2	6	4	8	18	8.49933	11.6431	5.35561	0.459983	-1.12035	0.46984	1
evm.model.sctg_0205_0001.24	hypothetical protein	4	6	12	4	18	14	8.98557	12.186	5.78514	0.474736	-1.0748	0.470716	1
evm.model.sctg_0084_0004.5	hypothetical protein	0	2	0	0	32	4	3.12525	1.80201	4.44848	2.46862	1.3037	0.470999	1
evm.model.sctg_0073_0003.34	hypothetical protein	0	0	0	6	6	0	1.19812	0	2.39624	Inf	Inf	0.472093	1
evm.model.sctg_0326_0002.11	hypothetical protein	2	6	14	2	20	16	8.70631	11.5957	5.81692	0.501644	-0.995265	0.474885	1
evm.model.sctg_0062_0002.4	hypothetical protein	0	0	6	0	6	0	1.39831	2.09977	0.696859	0.331874	-1.59129	0.477262	1
evm.model.sctg_0131_0002.2	hypothetical protein	0	0	6	0	6	0	1.39831	2.09977	0.696859	0.331874	-1.59129	0.477262	1
evm.model.sctg_0355_0001.6	hypothetical protein	0	0	4	0	2	0	0.816067	1.39985	0.232286	0.165937	-2.59129	0.477926	1
evm.model.sctg_0072_0001.8	hypothetical protein	0	0	0	6	0	4	1.21564	0	2.43127	Inf	Inf	0.478213	1
evm.model.sctg_0565_0001.4	hypothetical protein	50	10	6	0	22	48	27.3515	43.3652	11.3379	0.261453	-1.93538	0.479883	1
evm.model.sctg_0106_0004.20	hypothetical protein	0	0	0	4	4	4	1.16469	0	2.32939	Inf	Inf	0.48528	1
evm.model.sctg_0047_0004.15	hypothetical protein	28	2	16	8	30	34	18.7178	25.4644	11.9713	0.470118	-1.08891	0.48557	1
evm.model.sctg_0003_0001.26	hypothetical protein	0	0	4	2	0	0	0.983153	1.39985	0.566459	0.404658	-1.30523	0.486416	1
evm.model.sctg_0358_0001.3	hypothetical protein	20	6	18	18	44	20	19.2377	24.6075	13.8679	0.563565	-0.827346	0.486936	1
evm.model.sctg_0433_0001.3	hypothetical protein	2	0	0	28	0	4	4.97627	1.29021	8.66232	6.71387	2.74714	0.487309	1
evm.model.sctg_0475_0001.8	hypothetical protein	0	0	2	6	16	6	2.67772	0.699924	4.65551	6.65146	2.73367	0.490816	1
evm.model.sctg_0063_0001.1	hypothetical protein	0	0	0	0	10	6	1.12964	0	2.25928	Inf	Inf	0.491232	1
evm.model.sctg_0564_0001.2	hypothetical protein	18	4	26	78	104	64	35.0981	24.3149	45.8812	1.88695	0.916058	0.491459	1
evm.model.sctg_0007_0001.149	hypothetical protein	6	12	6	22	68	36	18.7492	16.7825	20.7159	1.23437	0.30378	0.493473	1
evm.model.sctg_0144_0001.13	hypothetical protein	2	0	8	54	30	6	11.9832	4.08991	19.8765	4.8599	2.28093	0.494592	1
evm.model.sctg_0022_0002.88	hypothetical protein	6	4	6	10	68	24	12.3479	9.57443	15.1214	1.57935	0.659334	0.496781	1
evm.model.sctg_0016_0007.10	hypothetical protein	12	4	24	136	90	28	36.9199	19.7444	54.0954	2.73978	1.45406	0.497459	1
evm.model.sctg_0011_0002.27	hypothetical protein	0	0	0	2	2	8	1.13127	0	2.26254	Inf	Inf	0.499056	1
evm.model.sctg_0183_0002.4	hypothetical protein	8	6	18	6	20	34	13.5548	16.8662	10.2434	0.607332	-0.719444	0.50159	1
evm.model.sctg_0089_0002.22	hypothetical protein	10	4	16	4	30	24	12.3315	15.6545	9.0086	0.575465	-0.7972	0.502223	1
evm.model.sctg_0012_0003.39	hypothetical protein	4	6	12	40	36	38	17.3247	12.186	22.4634	1.84337	0.882349	0.502835	1
evm.model.sctg_0015_0003.20	hypothetical protein	0	0	0	6	2	2	1.14881	0	2.29761	Inf	Inf	0.502858	1
evm.model.sctg_0027_0002.103	hypothetical protein	0	2	2	0	0	2	1.43394	2.50194	0.365949	0.146266	-2.77333	0.502979	1
evm.model.sctg_0430_0003.3	hypothetical protein	8	0	2	24	18	16	8.83823	5.86078	11.8157	2.01606	1.01154	0.503716	1
evm.model.sctg_0394_0003.8	hypothetical protein	8	8	4	0	16	14	9.09434	13.7687	4.41993	0.321012	-1.6393	0.50401	1
evm.model.sctg_0087_0002.23	hypothetical protein	12	4	14	22	92	56	21.7038	16.2448	27.1628	1.67209	0.741657	0.50822	1
evm.model.sctg_0152_0002.22	hypothetical protein	0	0	8	2	0	8	2.41497	2.79969	2.03026	0.72517	-0.463608	0.508943	1
evm.model.sctg_0010_0002.84	hypothetical protein	8	0	6	64	28	12	15.4175	7.26062	23.5744	3.24688	1.69905	0.509563	1
evm.model.sctg_0248_0002.15	hypothetical protein	2	0	2	12	8	12	4.25686	1.99014	6.52359	3.27796	1.7128	0.510265	1
evm.model.sctg_0394_0003.6	hypothetical protein	6	0	0	2	0	0	2.21855	3.87064	0.566459	0.146348	-2.77253	0.511644	1
evm.model.sctg_0005_0002.32	hypothetical protein	36	40	78	58	158	108	70.5501	86.5611	54.5392	0.630066	-0.666426	0.514799	1
evm.model.sctg_0416_0001.16	hypothetical protein	0	0	0	8	2	0	1.24906	0	2.49812	Inf	Inf	0.518467	1
evm.model.sctg_0604_0001.1	hypothetical protein	100	106	346	164	502	606	248.37	281.104	215.636	0.767104	-0.382506	0.520102	1
evm.model.sctg_0061_0002.3	hypothetical protein	4	0	18	0	42	4	7.24482	8.87974	5.60991	0.631765	-0.662539	0.520239	1
evm.model.sctg_0287_0001.9	hypothetical protein	0	0	6	0	6	2	1.58129	2.09977	1.06281	0.506154	-0.982351	0.520829	1
evm.model.sctg_0135_0001.5	hypothetical protein	0	2	0	8	2	8	2.88196	1.80201	3.96192	2.19861	1.13659	0.522707	1
evm.model.sctg_0247_0001.3	hypothetical protein	2	2	8	0	12	8	4.37472	5.89192	2.85751	0.484989	-1.04398	0.527664	1
evm.model.sctg_0415_0001.7	hypothetical protein	0	0	6	0	8	0	1.51446	2.09977	0.929145	0.442498	-1.17626	0.529333	1
evm.model.sctg_0193_0002.16	hypothetical protein	166	36	106	22	250	332	136.317	176.62	96.0144	0.543622	-0.879325	0.529807	1
evm.model.sctg_0043_0004.19	hypothetical protein	0	2	0	0	22	4	2.54453	1.80201	3.28705	1.8241	0.867184	0.530835	1
evm.model.sctg_0089_0002.9	hypothetical protein	4	6	0	2	0	8	5.00836	7.98646	2.03026	0.254212	-1.9759	0.531692	1
evm.model.sctg_0160_0004.2	hypothetical protein	68	20	56	228	282	130	101.3	81.4852	121.115	1.48635	0.571771	0.533451	1
evm.model.sctg_0110_0002.4	hypothetical protein	38	10	30	34	48	74	36.3839	44.023	28.7448	0.65295	-0.614956	0.5346	1
evm.model.sctg_0148_0002.12	hypothetical protein	0	2	0	2	12	8	2.61299	1.80201	3.42397	1.90008	0.926063	0.538575	1
evm.model.sctg_0259_0002.12	hypothetical protein	0	2	0	2	12	8	2.61299	1.80201	3.42397	1.90008	0.926063	0.538575	1
evm.model.sctg_0585_0002.3	hypothetical protein	0	4	8	12	50	16	9.26861	6.40372	12.1335	1.89476	0.922015	0.538911	1
evm.model.sctg_0091_0003.15	hypothetical protein	0	0	0	4	2	4	1.04855	0	2.0971	Inf	Inf	0.544093	1
evm.model.sctg_0036_0002.23	hypothetical protein	0	0	0	4	8	0	1.03103	0	2.06206	Inf	Inf	0.544273	1
evm.model.sctg_0290_0001.7	hypothetical protein	0	0	0	4	8	0	1.03103	0	2.06206	Inf	Inf	0.544273	1
evm.model.sctg_0011_0002.11	hypothetical protein	2	0	6	16	30	10	6.61785	3.38998	9.84571	2.90435	1.53822	0.544611	1
evm.model.sctg_0233_0003.2	hypothetical protein	0	12	16	28	72	44	20.3775	16.4115	24.3436	1.48333	0.56884	0.545645	1
evm.model.sctg_0211_0002.3	hypothetical protein	0	0	8	4	34	26	6.31941	2.79969	9.83912	3.51436	1.81326	0.549697	1
evm.model.sctg_0327_0003.1	hypothetical protein	6	0	8	16	52	20	10.4505	6.67033	14.2306	2.13342	1.09317	0.550716	1
evm.model.sctg_0017_0002.45	hypothetical protein	0	0	2	4	14	8	2.46132	0.699924	4.22272	6.03311	2.5929	0.551338	1
evm.model.sctg_0082_0001.33	hypothetical protein	4	2	8	4	12	8	5.58628	7.18213	3.99043	0.555605	-0.847867	0.552143	1
evm.model.sctg_0174_0001.19	hypothetical protein	8	2	16	10	96	50	17.8465	12.5623	23.1308	1.84129	0.880718	0.555356	1
evm.model.sctg_0717_0001.1	hypothetical protein	22	20	48	70	176	182	61.2896	49.0106	73.5686	1.50107	0.585996	0.555379	1
evm.model.sctg_0054_0001.48	hypothetical protein	2	0	6	0	2	10	2.72601	3.38998	2.06203	0.608272	-0.717212	0.556034	1
evm.model.sctg_0109_0001.15	hypothetical protein	14	4	18	48	96	38	25.3163	18.9348	31.6978	1.67405	0.74334	0.559265	1
evm.model.sctg_0089_0002.15	hypothetical protein	0	2	10	0	8	14	4.39621	5.30163	3.49079	0.658437	-0.602882	0.559793	1
evm.model.sctg_0089_0001.5	hypothetical protein	0	0	0	2	6	4	0.997608	0	1.99522	Inf	Inf	0.560787	1
evm.model.sctg_0128_0003.2	hypothetical protein	0	0	0	2	6	4	0.997608	0	1.99522	Inf	Inf	0.560787	1
evm.model.sctg_0247_0001.2	hypothetical protein	0	0	0	2	6	4	0.997608	0	1.99522	Inf	Inf	0.560787	1
evm.model.sctg_0079_0007.3	hypothetical protein	0	2	4	14	18	8	5.36072	3.20186	7.51958	2.34851	1.23174	0.565592	1
evm.model.sctg_0063_0001.3	hypothetical protein	2	0	0	4	18	2	2.43983	1.29021	3.58944	2.78205	1.47615	0.566764	1
evm.model.sctg_0327_0004.4	hypothetical protein	2	0	0	0	0	0	0.645107	1.29021	0	0	(-)Inf	0.567414	1
evm.model.sctg_0388_0001.4	hypothetical protein	2	0	0	0	0	0	0.645107	1.29021	0	0	(-)Inf	0.567414	1
evm.model.sctg_0503_0001.1	hypothetical protein	2	0	0	0	0	0	0.645107	1.29021	0	0	(-)Inf	0.567414	1
evm.model.sctg_0148_0002.10	hypothetical protein	4	0	14	8	20	10	6.94917	7.47989	6.41844	0.858093	-0.220794	0.567476	1
evm.model.sctg_0238_0001.5	hypothetical protein	0	0	2	10	4	6	2.54732	0.699924	4.39471	6.27885	2.6505	0.568903	1
evm.model.sctg_0274_0001.2	hypothetical protein	0	0	4	0	4	0	0.93221	1.39985	0.464573	0.331874	-1.59129	0.569256	1
evm.model.sctg_0027_0001.3	hypothetical protein	6	14	14	4	108	66	23.5684	21.3842	25.7527	1.20429	0.26818	0.569688	1
evm.model.sctg_0276_0001.11	hypothetical protein	2	0	2	0	30	10	3.65209	1.99014	5.31404	2.67019	1.41694	0.571059	1
evm.model.sctg_0115_0001.3	hypothetical protein	0	0	0	4	4	2	0.98172	0	1.96344	Inf	Inf	0.574855	1
evm.model.sctg_0279_0001.5	hypothetical protein	0	0	0	0	4	8	0.964185	0	1.92837	Inf	Inf	0.578095	1
evm.model.sctg_0023_0002.4	hypothetical protein	14	0	8	46	28	34	17.1664	11.8312	22.5017	1.9019	0.927439	0.57813	1
evm.model.sctg_0067_0005.6	hypothetical protein	6	0	0	4	16	20	5.26067	3.87064	6.6507	1.71824	0.780934	0.578771	1
evm.model.sctg_0019_0005.3	hypothetical protein	0	0	4	0	2	2	0.999041	1.39985	0.598235	0.427358	-1.22648	0.581362	1
evm.model.sctg_0116_0005.21	hypothetical protein	0	0	2	2	8	14	2.37859	0.699924	4.05725	5.7967	2.53523	0.582425	1
evm.model.sctg_0019_0004.1	hypothetical protein	0	2	0	0	0	0	0.901006	1.80201	0	0	(-)Inf	0.587092	1
evm.model.sctg_0320_0003.1	hypothetical protein	10	0	6	22	52	14	11.6915	8.55084	14.8321	1.73458	0.794589	0.590547	1
evm.model.sctg_0048_0001.14	hypothetical protein	0	0	4	0	0	4	1.06587	1.39985	0.731898	0.522842	-0.935554	0.592783	1
evm.model.sctg_0150_0001.21	hypothetical protein	4	8	20	66	38	38	23.4237	16.7877	30.0596	1.79057	0.840421	0.59513	1
evm.model.sctg_0100_0002.10	hypothetical protein	0	0	0	6	2	0	0.965831	0	1.93166	Inf	Inf	0.5957	1
evm.model.sctg_0432_0001.4	hypothetical protein	0	0	0	6	2	0	0.965831	0	1.93166	Inf	Inf	0.5957	1
evm.model.sctg_0120_0001.7	hypothetical protein	0	0	0	2	8	2	0.930777	0	1.86155	Inf	Inf	0.596242	1
evm.model.sctg_0152_0002.3	hypothetical protein	4	18	6	2	18	14	13.0585	20.8983	5.21868	0.249718	-2.00163	0.59663	1
evm.model.sctg_0009_0002.65	hypothetical protein	6	6	6	22	44	22	13.3716	11.3764	15.3668	1.35075	0.433766	0.602351	1
evm.model.sctg_0143_0002.2	hypothetical protein	8	2	8	24	24	40	13.3332	9.76256	16.9039	1.73151	0.792027	0.604849	1
evm.model.sctg_0514_0003.1	hypothetical protein	4	0	0	0	0	2	1.47319	2.58043	0.365949	0.141817	-2.81789	0.606091	1
evm.model.sctg_0358_0004.1	hypothetical protein	2	4	4	0	14	2	4.14302	6.29408	1.99195	0.31648	-1.65981	0.606643	1
evm.model.sctg_0084_0004.11	hypothetical protein	0	0	2	0	8	16	2.27833	0.699924	3.85674	5.51023	2.46211	0.609379	1
evm.model.sctg_0008_0004.7	hypothetical protein	0	2	0	6	12	0	2.44755	1.80201	3.09309	1.71647	0.779443	0.610379	1
evm.model.sctg_0082_0001.39	hypothetical protein	6	0	14	14	14	14	8.46148	8.7701	8.15286	0.929619	-0.105288	0.61156	1
evm.model.sctg_0061_0002.26	hypothetical protein	6	4	4	20	36	14	10.6409	8.87451	12.4074	1.39809	0.48346	0.611628	1
evm.model.sctg_0233_0003.3	hypothetical protein	0	12	32	18	48	36	19.6355	22.0108	17.2601	0.784163	-0.350775	0.614488	1
evm.model.sctg_0268_0002.8	hypothetical protein	12	0	6	18	66	14	12.5831	9.84105	15.3252	1.55727	0.639024	0.616998	1
evm.model.sctg_0005_0003.29	hypothetical protein	0	0	2	0	0	0	0.349962	0.699924	0	0	(-)Inf	0.617397	1
evm.model.sctg_0023_0002.31	hypothetical protein	0	0	2	0	0	0	0.349962	0.699924	0	0	(-)Inf	0.617397	1
evm.model.sctg_0045_0001.55	hypothetical protein	0	0	2	0	0	0	0.349962	0.699924	0	0	(-)Inf	0.617397	1
evm.model.sctg_0048_0004.1	hypothetical protein	0	0	2	0	0	0	0.349962	0.699924	0	0	(-)Inf	0.617397	1
evm.model.sctg_0112_0001.5	hypothetical protein	0	0	2	0	0	0	0.349962	0.699924	0	0	(-)Inf	0.617397	1
evm.model.sctg_0284_0001.16	hypothetical protein	0	0	2	0	0	0	0.349962	0.699924	0	0	(-)Inf	0.617397	1
evm.model.sctg_0001_0002.43	hypothetical protein	14	2	26	20	48	32	18.5136	19.9325	17.0946	0.857626	-0.221579	0.620335	1
evm.model.sctg_0034_0004.5	hypothetical protein	2	4	18	12	16	24	10.421	11.1935	9.64843	0.861964	-0.214301	0.620697	1
evm.model.sctg_0041_0003.1	hypothetical protein	16	20	14	20	40	38	25.2523	33.2413	17.2633	0.519335	-0.945264	0.621299	1
evm.model.sctg_0057_0001.42	hypothetical protein	22	12	24	46	42	32	28.5826	33.4035	23.7618	0.711355	-0.491358	0.623084	1
evm.model.sctg_0098_0001.25	hypothetical protein	6	2	8	26	44	12	11.5712	8.47235	14.67	1.73151	0.792031	0.624636	1
evm.model.sctg_0035_0002.38	hypothetical protein	0	0	0	2	4	4	0.881465	0	1.76293	Inf	Inf	0.626802	1
evm.model.sctg_0021_0002.77	hypothetical protein	0	0	4	0	16	20	3.45881	1.39985	5.51778	3.9417	1.97882	0.626954	1
evm.model.sctg_0005_0002.37	hypothetical protein	2	0	2	0	32	6	3.40228	1.99014	4.81443	2.41914	1.2745	0.630325	1
evm.model.sctg_0258_0001.7	hypothetical protein	2	4	6	0	14	8	5.0419	6.99401	3.0898	0.441778	-1.17861	0.630422	1
evm.model.sctg_0533_0001.7	hypothetical protein	4	4	8	32	36	8	11.8462	8.98414	14.7083	1.63714	0.711177	0.633336	1
evm.model.sctg_0110_0004.3	hypothetical protein	42	22	70	164	282	132	87.3843	71.4139	103.355	1.44726	0.533326	0.634453	1
evm.model.sctg_0036_0002.30	hypothetical protein	2	0	0	2	16	4	2.22343	1.29021	3.15665	2.44661	1.29078	0.635485	1
evm.model.sctg_0034_0005.8	hypothetical protein	8	6	4	54	20	10	15.7069	11.9667	19.447	1.62509	0.700518	0.636182	1
evm.model.sctg_0053_0001.6	hypothetical protein	0	0	4	0	6	0	1.04835	1.39985	0.696859	0.497811	-1.00633	0.639522	1
evm.model.sctg_0326_0002.12	hypothetical protein	2	0	0	0	20	4	2.17249	1.29021	3.05476	2.36764	1.24345	0.639732	1
evm.model.sctg_0149_0001.4	hypothetical protein	4	2	2	16	10	14	6.66855	5.08236	8.25475	1.62419	0.699725	0.640313	1
evm.model.sctg_0338_0003.3	hypothetical protein	8	6	10	42	28	32	17.5347	14.0665	21.0028	1.49311	0.57832	0.640429	1
evm.model.sctg_0014_0002.12	hypothetical protein	2	8	0	16	18	12	8.6581	8.49826	8.81794	1.03762	0.0532746	0.64053	1
evm.model.sctg_0074_0003.4	hypothetical protein	0	0	6	4	4	2	2.03161	2.09977	1.96344	0.935073	-0.0968489	0.642472	1
evm.model.sctg_0149_0001.23	hypothetical protein	2	0	0	0	14	8	2.19001	1.29021	3.0898	2.3948	1.2599	0.644934	1
evm.model.sctg_0033_0002.3	hypothetical protein	8	4	6	2	22	12	8.09097	10.8646	5.3173	0.489413	-1.03087	0.645192	1
evm.model.sctg_0637_0001.5	hypothetical protein	4	0	4	0	6	8	3.07046	3.98027	2.16066	0.542841	-0.881399	0.645295	1
evm.model.sctg_0165_0001.13	hypothetical protein	0	0	0	0	2	8	0.848041	0	1.69608	Inf	Inf	0.645881	1
evm.model.sctg_0164_0004.5	hypothetical protein	0	0	0	0	18	0	1.04529	0	2.09058	Inf	Inf	0.646527	1
evm.model.sctg_0153_0001.4	hypothetical protein	0	0	6	0	34	16	4.48812	2.09977	6.87646	3.27486	1.71143	0.649592	1
evm.model.sctg_0011_0002.89	hypothetical protein	4	8	24	44	84	40	23.8623	18.1876	29.5371	1.62403	0.699577	0.652319	1
evm.model.sctg_0070_0005.7	hypothetical protein	0	0	2	4	12	6	2.1622	0.699924	3.62448	5.1784	2.37251	0.652947	1
evm.model.sctg_0044_0001.30	hypothetical protein	0	0	8	6	8	2	2.89708	2.79969	2.99447	1.06957	0.0970317	0.655001	1
evm.model.sctg_0414_0001.3	hypothetical protein	22	34	56	40	132	94	54.142	64.4244	43.8597	0.680793	-0.554712	0.656292	1
evm.model.sctg_0149_0001.10	hypothetical protein	2	2	4	16	6	18	6.50707	4.49207	8.52207	1.89714	0.923823	0.657875	1
evm.model.sctg_0418_0001.9	hypothetical protein	16	10	32	22	74	46	26.8865	30.5305	23.2425	0.761286	-0.39349	0.660296	1
evm.model.sctg_0237_0001.19	hypothetical protein	0	0	0	2	0	6	0.832153	0	1.66431	Inf	Inf	0.661495	1
evm.model.sctg_0417_0001.11	hypothetical protein	8	4	12	42	34	28	16.9661	12.9644	20.9678	1.61733	0.693617	0.661705	1
evm.model.sctg_0062_0002.27	hypothetical protein	4	6	4	0	18	8	6.47034	9.38631	3.55437	0.378676	-1.40096	0.663868	1
evm.model.sctg_0116_0005.10	hypothetical protein	0	2	0	8	4	2	2.44918	1.80201	3.09636	1.71828	0.780964	0.664216	1
evm.model.sctg_0090_0003.23	hypothetical protein	8	12	16	8	28	42	17.3875	21.5723	13.2028	0.612024	-0.708339	0.665879	1
evm.model.sctg_0193_0002.10	hypothetical protein	0	2	4	8	22	8	4.74332	3.20186	6.28478	1.96285	0.972953	0.666648	1
evm.model.sctg_0220_0007.8	hypothetical protein	2	0	4	0	14	32	5.08563	2.69006	7.48119	2.78105	1.47563	0.666935	1
evm.model.sctg_0067_0004.4	hypothetical protein	2	2	10	4	10	16	5.90689	6.59184	5.22194	0.792183	-0.336095	0.667624	1
evm.model.sctg_0109_0001.13	hypothetical protein	2	2	2	0	0	8	2.62797	3.79215	1.4638	0.386007	-1.3733	0.66914	1
evm.model.sctg_0022_0002.76	hypothetical protein	0	0	4	0	10	30	4.02526	1.39985	6.65067	4.751	2.24823	0.671623	1
evm.model.sctg_0085_0002.42	hypothetical protein	18	10	30	72	92	78	38.2353	31.1208	45.3497	1.45721	0.543213	0.675851	1
evm.model.sctg_0119_0005.2	hypothetical protein	4	2	10	28	32	16	11.2283	7.88206	14.5746	1.84909	0.886812	0.680005	1
evm.model.sctg_0056_0003.23	hypothetical protein	0	0	0	4	4	0	0.798745	0	1.59749	Inf	Inf	0.680061	1
evm.model.sctg_0015_0003.26	hypothetical protein	6	2	16	2	34	26	10.2724	11.272	9.27267	0.822625	-0.281693	0.685548	1
evm.model.sctg_0584_0001.5	hypothetical protein	0	0	2	0	22	4	1.99349	0.699924	3.28705	4.6963	2.23152	0.688795	1
evm.model.sctg_0175_0002.10	hypothetical protein	0	0	4	14	14	0	3.49553	1.39985	5.59122	3.99416	1.99789	0.689347	1
evm.model.sctg_0024_0002.37	hypothetical protein	0	2	4	0	6	4	2.31531	3.20186	1.42876	0.446227	-1.16415	0.690945	1
evm.model.sctg_0148_0003.6	hypothetical protein	2	2	2	6	16	12	4.77276	3.79215	5.75336	1.51718	0.60139	0.692279	1
evm.model.sctg_0172_0003.9	hypothetical protein	6	12	26	22	54	30	20.8869	23.7817	17.992	0.756548	-0.402496	0.693307	1
evm.model.sctg_0305_0001.5	hypothetical protein	16	28	22	32	70	42	34.0637	43.249	24.8783	0.575234	-0.79778	0.693439	1
evm.model.sctg_0122_0003.11	hypothetical protein	0	6	14	2	26	20	8.77559	10.3055	7.24567	0.703088	-0.508223	0.694713	1
evm.model.sctg_0037_0001.18	hypothetical protein	4	6	8	0	14	24	8.40177	10.7862	6.01739	0.557881	-0.84197	0.695162	1
evm.model.sctg_0062_0002.26	hypothetical protein	6	0	2	0	10	4	3.23195	4.57056	1.89333	0.414244	-1.27145	0.69544	1
evm.model.sctg_0162_0002.2	hypothetical protein	0	0	4	2	2	2	1.28227	1.39985	1.16469	0.832015	-0.265318	0.696384	1
evm.model.sctg_0159_0006.5	hypothetical protein	0	0	0	0	14	0	0.813002	0	1.626	Inf	Inf	0.6966	1
evm.model.sctg_0568_0001.9	hypothetical protein	0	0	0	6	0	0	0.849688	0	1.69938	Inf	Inf	0.698884	1
evm.model.sctg_0026_0003.3	hypothetical protein	0	0	0	2	2	4	0.765322	0	1.53064	Inf	Inf	0.69961	1
evm.model.sctg_0033_0004.5	hypothetical protein	0	0	0	2	2	4	0.765322	0	1.53064	Inf	Inf	0.69961	1
evm.model.sctg_0101_0002.6	hypothetical protein	2	6	22	18	34	22	13.7339	14.3954	13.0724	0.908098	-0.13908	0.701662	1
evm.model.sctg_0132_0001.1	hypothetical protein	0	0	0	0	10	2	0.76369	0	1.52738	Inf	Inf	0.701791	1
evm.model.sctg_0191_0003.3	hypothetical protein	8	8	18	8	24	48	16.2521	18.6682	13.8361	0.741156	-0.432151	0.70601	1
evm.model.sctg_0281_0002.11	hypothetical protein	0	0	0	2	8	0	0.747802	0	1.4956	Inf	Inf	0.709283	1
evm.model.sctg_0054_0001.46	hypothetical protein	0	6	0	0	2	2	3.00213	5.40603	0.598235	0.110661	-3.17579	0.709926	1
evm.model.sctg_0025_0003.12	hypothetical protein	0	10	6	4	16	6	7.59944	11.1098	4.08906	0.368057	-1.442	0.713861	1
evm.model.sctg_0072_0002.19	hypothetical protein	6	8	12	36	42	28	17.7379	15.2782	20.1976	1.32198	0.402704	0.715261	1
evm.model.sctg_0225_0001.9	hypothetical protein	2	0	2	10	8	6	3.42471	1.99014	4.85929	2.44168	1.28788	0.717899	1
evm.model.sctg_0109_0001.10	hypothetical protein	14	4	12	82	40	10	23.2677	16.8351	29.7003	1.76419	0.819008	0.71811	1
evm.model.sctg_0001_0002.205	hypothetical protein	6	2	4	6	14	4	5.56489	7.0725	4.05728	0.57367	-0.801708	0.719008	1
evm.model.sctg_0003_0001.62	hypothetical protein	6	16	22	6	128	66	27.314	25.9859	28.642	1.10221	0.140405	0.719735	1
evm.model.sctg_0018_0008.4	hypothetical protein	4	2	12	16	10	14	8.41836	8.58198	8.25475	0.96187	-0.0560867	0.720152	1
evm.model.sctg_0299_0001.6	hypothetical protein	0	0	0	0	0	8	0.731898	0	1.4638	Inf	Inf	0.720207	1
evm.model.sctg_0287_0001.6	hypothetical protein	4	8	12	6	32	18	11.3488	13.988	8.7095	0.62264	-0.683529	0.722379	1
evm.model.sctg_0064_0008.2	hypothetical protein	0	0	0	4	0	2	0.749433	0	1.49887	Inf	Inf	0.722576	1
evm.model.sctg_0167_0005.5	hypothetical protein	0	0	0	4	0	2	0.749433	0	1.49887	Inf	Inf	0.722576	1
evm.model.sctg_0101_0003.7	hypothetical protein	0	2	0	4	6	4	2.18184	1.80201	2.56167	1.42156	0.507479	0.723695	1
evm.model.sctg_0153_0001.8	hypothetical protein	4	0	0	0	4	0	1.5225	2.58043	0.464573	0.180037	-2.47363	0.724707	1
evm.model.sctg_0155_0004.14	hypothetical protein	62	14	42	24	502	96	74.988	67.3091	82.6669	1.22817	0.296509	0.725549	1
evm.model.sctg_0388_0002.1	hypothetical protein	0	0	6	8	24	8	4.30842	2.09977	6.51707	3.1037	1.63399	0.727207	1
evm.model.sctg_0032_0001.6	hypothetical protein	0	0	0	0	6	4	0.714379	0	1.42876	Inf	Inf	0.732738	1
evm.model.sctg_0270_0002.13	hypothetical protein	0	0	0	0	6	4	0.714379	0	1.42876	Inf	Inf	0.732738	1
evm.model.sctg_0162_0001.4	hypothetical protein	0	0	0	2	4	2	0.69849	0	1.39698	Inf	Inf	0.741921	1
evm.model.sctg_0019_0006.4	hypothetical protein	4	2	2	2	2	10	3.85543	5.08236	2.62849	0.517179	-0.951264	0.745254	1
evm.model.sctg_0082_0001.35	hypothetical protein	6	4	6	12	30	28	10.7904	9.57443	12.0063	1.254	0.326537	0.748664	1
evm.model.sctg_0168_0004.3	hypothetical protein	2	2	2	12	8	8	4.79192	3.79215	5.79169	1.52729	0.61097	0.750624	1
evm.model.sctg_0058_0002.49	hypothetical protein	12	18	30	22	60	68	30.0501	34.4582	25.6419	0.744145	-0.426345	0.751423	1
evm.model.sctg_0233_0003.18	hypothetical protein	8	2	16	8	94	30	15.6174	12.5623	18.6725	1.4864	0.571822	0.752106	1
evm.model.sctg_0087_0002.22	hypothetical protein	0	0	0	0	12	0	0.696859	0	1.39372	Inf	Inf	0.752261	1
evm.model.sctg_0089_0002.24	hypothetical protein	0	0	10	6	34	20	6.40368	3.49962	9.30774	2.65964	1.41123	0.754495	1
evm.model.sctg_0014_0001.13	hypothetical protein	2	0	2	6	16	4	3.13985	1.99014	4.28957	2.15541	1.10796	0.756517	1
evm.model.sctg_0364_0002.9	hypothetical protein	0	2	20	8	32	24	9.58753	8.80125	10.3738	1.17867	0.237165	0.758357	1
evm.model.sctg_0307_0001.6	hypothetical protein	4	6	20	16	94	32	18.145	14.9857	21.3043	1.42164	0.507559	0.75969	1
evm.model.sctg_0005_0005.11	hypothetical protein	0	0	0	4	2	0	0.682602	0	1.3652	Inf	Inf	0.759767	1
evm.model.sctg_0289_0002.17	hypothetical protein	0	0	2	8	8	0	1.94745	0.699924	3.19498	4.56476	2.19054	0.761125	1
evm.model.sctg_0300_0001.5	hypothetical protein	0	0	10	0	20	10	3.82611	3.49962	4.15261	1.18659	0.246821	0.761178	1
evm.model.sctg_0089_0002.6	hypothetical protein	4	0	12	8	40	34	9.95633	6.77997	13.1327	1.93699	0.953813	0.763613	1
evm.model.sctg_0083_0002.47	hypothetical protein	56	30	44	84	144	92	67.952	78.5545	57.3495	0.730061	-0.453911	0.764638	1
evm.model.sctg_0099_0004.7	hypothetical protein	0	0	0	0	2	6	0.665067	0	1.33013	Inf	Inf	0.76486	1
evm.model.sctg_0019_0010.1	hypothetical protein	0	0	2	0	2	0	0.466105	0.699924	0.232286	0.331874	-1.59129	0.765238	1
evm.model.sctg_0215_0001.1	hypothetical protein	0	6	28	32	50	10	15.9526	15.205	16.7002	1.09834	0.135327	0.768193	1
evm.model.sctg_0176_0001.2	hypothetical protein	0	0	2	0	4	14	1.86307	0.699924	3.02622	4.32364	2.11225	0.770762	1
evm.model.sctg_0586_0003.2	hypothetical protein	0	6	4	6	10	2	5.01632	6.80588	3.22676	0.474113	-1.0767	0.771916	1
evm.model.sctg_0203_0001.6	hypothetical protein	0	2	8	2	18	6	4.17829	4.60171	3.75488	0.815976	-0.293401	0.772826	1
evm.model.sctg_0305_0001.15	hypothetical protein	2	0	16	28	28	26	11.4147	6.8896	15.9398	2.3136	1.21014	0.775433	1
evm.model.sctg_0066_0001.44	hypothetical protein	0	0	0	2	0	4	0.649179	0	1.29836	Inf	Inf	0.779924	1
evm.model.sctg_0321_0001.9	hypothetical protein	0	0	0	2	0	4	0.649179	0	1.29836	Inf	Inf	0.779924	1
evm.model.sctg_0077_0001.7	hypothetical protein	4	2	2	14	12	8	5.95254	5.08236	6.82273	1.34243	0.424849	0.781865	1
evm.model.sctg_0176_0001.24	hypothetical protein	6	6	26	54	62	36	23.729	18.3757	29.0823	1.58265	0.662346	0.783292	1
evm.model.sctg_0042_0007.2	hypothetical protein	0	0	0	0	8	2	0.647547	0	1.29509	Inf	Inf	0.783644	1
evm.model.sctg_0104_0005.5	hypothetical protein	0	0	2	0	0	2	0.532936	0.699924	0.365949	0.522842	-0.935554	0.78397	1
evm.model.sctg_0742_0001.2	hypothetical protein	0	0	2	0	0	2	0.532936	0.699924	0.365949	0.522842	-0.935554	0.78397	1
evm.model.sctg_0166_0004.9	hypothetical protein	0	4	2	8	0	0	3.28489	4.30395	2.26584	0.526455	-0.925617	0.784282	1
evm.model.sctg_0270_0002.16	hypothetical protein	6	0	0	4	22	6	4.32828	3.87064	4.78591	1.23647	0.306223	0.785937	1
evm.model.sctg_0176_0001.15	hypothetical protein	4	4	4	0	22	6	5.61865	7.5843	3.653	0.481653	-1.05393	0.787238	1
evm.model.sctg_0104_0006.7	hypothetical protein	0	0	0	2	6	0	0.631659	0	1.26332	Inf	Inf	0.7891	1
evm.model.sctg_0021_0002.71	hypothetical protein	0	2	6	2	16	24	5.35896	3.90178	6.81614	1.74693	0.804822	0.790024	1
evm.model.sctg_0261_0001.2	hypothetical protein	2	2	4	4	20	16	5.43772	4.49207	6.38337	1.42103	0.506938	0.793246	1
evm.model.sctg_0216_0001.3	hypothetical protein	4	2	6	14	20	18	8.03191	6.48221	9.58162	1.47814	0.563784	0.79604	1
evm.model.sctg_0448_0001.4	hypothetical protein	0	0	2	8	4	2	1.89814	0.699924	3.09636	4.42385	2.1453	0.798142	1
evm.model.sctg_0116_0005.16	hypothetical protein	4	0	0	0	6	0	1.63864	2.58043	0.696859	0.270056	-1.88867	0.805006	1
evm.model.sctg_0101_0001.5	hypothetical protein	0	0	2	12	2	0	2.16548	0.699924	3.63104	5.18776	2.37511	0.806441	1
evm.model.sctg_0684_0001.6	hypothetical protein	4	0	6	8	10	6	4.60266	4.6802	4.52511	0.966864	-0.0486152	0.807722	1
evm.model.sctg_0063_0002.3	hypothetical protein	0	0	4	2	8	16	2.91152	1.39985	4.4232	3.15977	1.65982	0.808261	1
evm.model.sctg_0263_0002.11	hypothetical protein	0	0	4	2	22	6	2.80965	1.39985	4.21946	3.01423	1.59179	0.808399	1
evm.model.sctg_0030_0003.74	hypothetical protein	0	0	2	2	0	0	0.633191	0.699924	0.566459	0.809315	-0.305227	0.808816	1
evm.model.sctg_0071_0003.1	hypothetical protein	0	0	2	2	0	0	0.633191	0.699924	0.566459	0.809315	-0.305227	0.808816	1
evm.model.sctg_1102_0001.1	hypothetical protein	0	0	2	2	0	0	0.633191	0.699924	0.566459	0.809315	-0.305227	0.808816	1
evm.model.sctg_0101_0002.10	hypothetical protein	4	4	2	2	20	0	4.88685	6.88437	2.88932	0.419693	-1.25259	0.811103	1
evm.model.sctg_0386_0001.6	hypothetical protein	0	0	2	2	4	10	1.78035	0.699924	2.86078	4.08727	2.03114	0.813233	1
evm.model.sctg_0012_0002.4	hypothetical protein	0	4	0	0	2	2	2.10113	3.60402	0.598235	0.165991	-2.59082	0.81356	1
evm.model.sctg_0067_0004.9	hypothetical protein	0	0	0	0	4	4	0.598235	0	1.19647	Inf	Inf	0.81477	1
evm.model.sctg_0024_0001.8	hypothetical protein	2	0	4	2	6	6	2.52561	2.69006	2.36117	0.877737	-0.18814	0.814801	1
evm.model.sctg_0596_0002.2	hypothetical protein	4	0	2	14	6	6	4.52013	3.28035	5.75992	1.75589	0.812198	0.814988	1
evm.model.sctg_0003_0004.21	hypothetical protein	12	0	8	20	16	12	10.1298	10.541	9.71857	0.921981	-0.117192	0.818463	1
evm.model.sctg_0035_0001.19	hypothetical protein	4	6	18	4	58	22	13.0902	14.2858	11.8947	0.832623	-0.264265	0.818599	1
evm.model.sctg_0110_0001.16	hypothetical protein	4	2	2	4	4	8	4.07182	5.08236	3.06129	0.602336	-0.731361	0.822562	1
evm.model.sctg_0070_0005.21	hypothetical protein	2	0	2	4	6	12	3.0078	1.99014	4.02547	2.02271	1.01629	0.822906	1
evm.model.sctg_0003_0004.3	hypothetical protein	0	0	0	2	2	2	0.582347	0	1.16469	Inf	Inf	0.823786	1
evm.model.sctg_0009_0002.91	hypothetical protein	0	0	0	2	2	2	0.582347	0	1.16469	Inf	Inf	0.823786	1
evm.model.sctg_0250_0002.4	hypothetical protein	0	0	0	2	2	2	0.582347	0	1.16469	Inf	Inf	0.823786	1
evm.model.sctg_0258_0001.6	hypothetical protein	0	0	4	0	4	6	1.48113	1.39985	1.56242	1.11614	0.158513	0.826317	1
evm.model.sctg_0174_0002.3	hypothetical protein	0	12	4	0	18	12	8.24909	12.2119	4.28627	0.350991	-1.51049	0.830598	1
evm.model.sctg_0139_0002.9	hypothetical protein	6	0	0	8	22	0	4.34581	3.87064	4.82098	1.24553	0.316756	0.831208	1
evm.model.sctg_0002_0009.46	hypothetical protein	0	0	10	14	24	12	6.22398	3.49962	8.94834	2.55695	1.35442	0.831984	1
evm.model.sctg_0003_0001.79	hypothetical protein	0	2	2	2	20	2	2.8786	2.50194	3.25527	1.3011	0.379733	0.832178	1
evm.model.sctg_0058_0002.39	hypothetical protein	2	0	6	4	14	4	3.4404	3.38998	3.49082	1.02975	0.0422875	0.83358	1
evm.model.sctg_0089_0002.16	hypothetical protein	6	2	6	8	24	4	6.7788	7.77242	5.78517	0.74432	-0.426005	0.834391	1
evm.model.sctg_0354_0001.12	hypothetical protein	2	6	16	10	26	30	11.8184	12.2956	11.3413	0.92238	-0.116566	0.837252	1
evm.model.sctg_0308_0002.8	hypothetical protein	2	2	6	16	18	8	6.63902	5.192	8.08604	1.55741	0.639145	0.838928	1
evm.model.sctg_0487_0001.4	hypothetical protein	16	6	22	28	80	64	26.1796	23.4269	28.9322	1.235	0.304512	0.83974	1
evm.model.sctg_0104_0005.7	hypothetical protein	0	0	0	0	10	0	0.580716	0	1.16143	Inf	Inf	0.840605	1
evm.model.sctg_0264_0001.11	hypothetical protein	0	0	0	0	10	0	0.580716	0	1.16143	Inf	Inf	0.840605	1
evm.model.sctg_0076_0001.9	hypothetical protein	0	4	0	0	12	8	3.23077	3.60402	2.85751	0.792868	-0.334847	0.840621	1
evm.model.sctg_0348_0001.11	hypothetical protein	0	0	2	0	4	0	0.582248	0.699924	0.464573	0.663748	-0.591293	0.842285	1
evm.model.sctg_1371_0001.2	hypothetical protein	0	0	2	0	4	0	0.582248	0.699924	0.464573	0.663748	-0.591293	0.842285	1
evm.model.sctg_0118_0002.8	hypothetical protein	2	4	0	0	0	10	3.36199	4.89424	1.82975	0.373857	-1.41944	0.842898	1
evm.model.sctg_0018_0008.41	hypothetical protein	8	8	20	16	44	40	18.1645	19.3681	16.961	0.875714	-0.191468	0.842944	1
evm.model.sctg_0321_0001.2	hypothetical protein	0	2	4	0	6	8	2.68126	3.20186	2.16066	0.674813	-0.56744	0.844755	1
evm.model.sctg_0133_0001.9	hypothetical protein	8	4	20	18	96	26	18.3847	15.7641	21.0052	1.33247	0.414103	0.845162	1
evm.model.sctg_0104_0004.14	hypothetical protein	0	0	2	4	10	2	1.68011	0.699924	2.6603	3.80084	1.92632	0.84732	1
evm.model.sctg_0049_0006.33	hypothetical protein	0	0	0	0	0	6	0.548924	0	1.09785	Inf	Inf	0.847707	1
evm.model.sctg_0438_0002.5	hypothetical protein	2	0	0	0	0	2	0.828081	1.29021	0.365949	0.283635	-1.81789	0.848597	1
evm.model.sctg_0011_0002.116	hypothetical protein	18	12	34	24	76	84	32.6585	34.3227	30.9942	0.903025	-0.147162	0.851928	1
evm.model.sctg_0021_0002.12	hypothetical protein	0	0	0	4	0	0	0.566459	0	1.13292	Inf	Inf	0.852694	1
evm.model.sctg_0067_0006.7	hypothetical protein	0	0	0	4	0	0	0.566459	0	1.13292	Inf	Inf	0.852694	1
evm.model.sctg_0086_0003.5	hypothetical protein	0	0	0	4	0	0	0.566459	0	1.13292	Inf	Inf	0.852694	1
evm.model.sctg_0371_0003.2	hypothetical protein	0	0	0	4	0	0	0.566459	0	1.13292	Inf	Inf	0.852694	1
evm.model.sctg_0011_0002.18	hypothetical protein	20	6	20	36	38	48	24.3499	25.3074	23.3925	0.924333	-0.113515	0.855909	1
evm.model.sctg_0068_0003.23	hypothetical protein	2	0	4	0	16	2	2.45715	2.69006	2.22424	0.826836	-0.274326	0.856286	1
evm.model.sctg_0210_0002.4	hypothetical protein	2	0	2	2	2	4	1.76039	1.99014	1.53064	0.769115	-0.378729	0.857203	1
evm.model.sctg_0435_0002.6	hypothetical protein	0	0	6	2	10	6	2.46275	2.09977	2.82574	1.34574	0.428396	0.857621	1
evm.model.sctg_0405_0003.2	hypothetical protein	4	6	4	20	26	4	9.40126	9.38631	9.41621	1.00319	0.00458836	0.858393	1
evm.model.sctg_0252_0001.15	hypothetical protein	0	0	2	4	4	6	1.69763	0.699924	2.69534	3.8509	1.9452	0.859394	1
evm.model.sctg_0428_0002.5	hypothetical protein	4	0	4	14	14	6	5.33467	3.98027	6.68906	1.68055	0.748936	0.861696	1
evm.model.sctg_0074_0003.30	hypothetical protein	8	0	4	4	18	10	5.80697	6.5607	5.05324	0.770229	-0.376641	0.861907	1
evm.model.sctg_0043_0002.5	hypothetical protein	6	4	14	24	24	16	12.4433	12.3741	12.5125	1.01119	0.0160472	0.868261	1
evm.model.sctg_0116_0005.5	hypothetical protein	4	2	2	2	6	10	4.08771	5.08236	3.09306	0.608588	-0.716463	0.869634	1
evm.model.sctg_0023_0003.4	hypothetical protein	0	0	0	0	6	2	0.531404	0	1.06281	Inf	Inf	0.870842	1
evm.model.sctg_0386_0001.4	hypothetical protein	0	0	2	0	2	2	0.64908	0.699924	0.598235	0.854715	-0.226484	0.872888	1
evm.model.sctg_0029_0001.37	hypothetical protein	0	0	0	2	4	0	0.515516	0	1.03103	Inf	Inf	0.873097	1
evm.model.sctg_0240_0001.13	hypothetical protein	0	0	0	2	4	0	0.515516	0	1.03103	Inf	Inf	0.873097	1
evm.model.sctg_0072_0002.11	hypothetical protein	2	0	6	6	10	6	3.67432	3.38998	3.95866	1.16775	0.223732	0.874544	1
evm.model.sctg_0218_0004.5	hypothetical protein	4	2	4	12	20	8	6.48385	5.78229	7.18541	1.24266	0.313431	0.876235	1
evm.model.sctg_0338_0003.6	hypothetical protein	0	8	10	6	24	18	9.24401	10.7077	7.78035	0.726616	-0.460736	0.877115	1
evm.model.sctg_0110_0004.2	hypothetical protein	24	2	4	44	46	16	19.7083	18.6844	20.7323	1.1096	0.150043	0.879358	1
evm.model.sctg_0062_0002.25	hypothetical protein	0	0	2	2	10	4	1.57986	0.699924	2.45979	3.51437	1.81327	0.88376	1
evm.model.sctg_0264_0001.6	hypothetical protein	2	0	4	2	6	8	2.70859	2.69006	2.72711	1.01377	0.0197366	0.885071	1
evm.model.sctg_0164_0007.1	hypothetical protein	0	2	6	6	24	8	4.9262	3.90178	5.95061	1.5251	0.608904	0.88649	1
evm.model.sctg_0016_0007.28	hypothetical protein	0	0	4	0	6	6	1.59728	1.39985	1.79471	1.28207	0.358479	0.887395	1
evm.model.sctg_0011_0002.85	hypothetical protein	0	2	2	4	14	2	2.8134	2.50194	3.12487	1.24898	0.320752	0.888259	1
evm.model.sctg_0003_0003.7	hypothetical protein	22	10	10	12	66	38	22.3596	26.702	18.0172	0.674752	-0.567571	0.88877	1
evm.model.sctg_0006_0001.3	hypothetical protein	2	0	0	0	16	0	1.57425	1.29021	1.85829	1.4403	0.526366	0.888971	1
evm.model.sctg_0076_0001.1	hypothetical protein	6	0	2	8	10	14	5.27974	4.57056	5.98891	1.31032	0.389922	0.891039	1
evm.model.sctg_0021_0002.27	hypothetical protein	6	8	26	22	52	46	20.4325	20.1777	20.6873	1.02526	0.0359857	0.892358	1
evm.model.sctg_0139_0002.6	hypothetical protein	12	14	34	52	80	40	31.7962	32.2541	31.3384	0.97161	-0.041551	0.895466	1
evm.model.sctg_0022_0002.33	hypothetical protein	0	0	6	14	4	8	3.99668	2.09977	5.89358	2.80677	1.48891	0.897287	1
evm.model.sctg_0481_0001.2	hypothetical protein	6	14	4	10	26	42	15.7108	17.8846	13.5369	0.756907	-0.401813	0.897873	1
evm.model.sctg_0178_0001.3	hypothetical protein	0	0	4	6	10	6	2.67925	1.39985	3.95866	2.82792	1.49974	0.897927	1
evm.model.sctg_0373_0001.4	hypothetical protein	0	6	2	4	6	6	4.51679	6.10596	2.92762	0.47947	-1.06049	0.899968	1
evm.model.sctg_0017_0003.47	hypothetical protein	0	0	0	0	2	4	0.482092	0	0.964185	Inf	Inf	0.900117	1
evm.model.sctg_0277_0002.11	hypothetical protein	0	0	0	0	2	4	0.482092	0	0.964185	Inf	Inf	0.900117	1
evm.model.sctg_0281_0002.9	hypothetical protein	0	0	0	0	2	4	0.482092	0	0.964185	Inf	Inf	0.900117	1
evm.model.sctg_0319_0002.8	hypothetical protein	0	0	0	0	2	4	0.482092	0	0.964185	Inf	Inf	0.900117	1
evm.model.sctg_0748_0002.1	hypothetical protein	0	0	0	0	2	4	0.482092	0	0.964185	Inf	Inf	0.900117	1
evm.model.sctg_0043_0002.2	hypothetical protein	2	2	12	10	20	18	7.87023	7.29177	8.4487	1.15866	0.212461	0.9005	1
evm.model.sctg_0105_0006.6	hypothetical protein	2	0	0	2	6	4	1.64271	1.29021	1.99522	1.54642	0.628935	0.901577	1
evm.model.sctg_0184_0001.23	hypothetical protein	2	0	10	8	18	12	5.67097	4.78983	6.55211	1.36792	0.451984	0.906593	1
evm.model.sctg_0356_0002.7	hypothetical protein	12	8	6	12	30	26	14.3447	17.0491	11.6404	0.682757	-0.550556	0.909637	1
evm.model.sctg_0112_0001.29	hypothetical protein	2	2	6	12	10	16	6.33989	5.192	7.48778	1.44218	0.528248	0.913722	1
evm.model.sctg_0659_0001.4	hypothetical protein	8	2	2	2	18	12	6.25776	7.66279	4.85273	0.633285	-0.659073	0.915133	1
evm.model.sctg_0594_0002.2	hypothetical protein	0	2	2	4	4	0	2.04971	2.50194	1.59749	0.638502	-0.647237	0.91524	1
evm.model.sctg_0066_0001.8	hypothetical protein	16	14	52	56	148	98	46.0577	41.1338	50.9815	1.23941	0.309651	0.91751	1
evm.model.sctg_0013_0001.49	hypothetical protein	8	0	4	0	20	16	5.90558	6.5607	5.25046	0.800289	-0.321407	0.918195	1
evm.model.sctg_0844_0002.1	hypothetical protein	0	0	4	2	6	4	1.69753	1.39985	1.99522	1.42531	0.511276	0.918227	1
evm.model.sctg_0258_0001.10	hypothetical protein	0	0	6	8	8	12	3.74522	2.09977	5.39068	2.56727	1.36023	0.92071	1
evm.model.sctg_0085_0002.23	hypothetical protein	0	0	6	4	18	10	3.57651	2.09977	5.05324	2.40657	1.26698	0.921085	1
evm.model.sctg_0016_0002.6	hypothetical protein	4	10	4	16	14	12	10.6719	12.9903	8.35337	0.643045	-0.637008	0.921284	1
evm.model.sctg_0089_0002.19	hypothetical protein	2	0	0	2	8	2	1.57588	1.29021	1.86155	1.44283	0.528897	0.922806	1
evm.model.sctg_0030_0003.9	hypothetical protein	6	0	4	12	14	12	6.24547	5.27049	7.22045	1.36998	0.454153	0.925266	1
evm.model.sctg_0034_0005.23	hypothetical protein	0	0	2	2	0	10	1.54806	0.699924	2.3962	3.42352	1.77548	0.931929	1
evm.model.sctg_0016_0002.5	hypothetical protein	0	0	0	0	8	0	0.464573	0	0.929145	Inf	Inf	0.934188	1
evm.model.sctg_0105_0005.3	hypothetical protein	0	0	0	0	8	0	0.464573	0	0.929145	Inf	Inf	0.934188	1
evm.model.sctg_0113_0006.3	hypothetical protein	0	0	0	0	8	0	0.464573	0	0.929145	Inf	Inf	0.934188	1
evm.model.sctg_0202_0002.10	hypothetical protein	0	0	0	0	8	0	0.464573	0	0.929145	Inf	Inf	0.934188	1
evm.model.sctg_0554_0002.8	hypothetical protein	0	0	0	0	8	0	0.464573	0	0.929145	Inf	Inf	0.934188	1
evm.model.sctg_0089_0002.27	hypothetical protein	10	6	8	18	32	16	13.1995	14.6568	11.7423	0.801151	-0.319854	0.937263	1
evm.model.sctg_0011_0002.21	hypothetical protein	0	2	4	10	12	2	3.89691	3.20186	4.59196	1.43415	0.520201	0.939519	1
evm.model.sctg_0021_0003.27	hypothetical protein	0	2	0	0	6	4	1.61538	1.80201	1.42876	0.792868	-0.334847	0.943924	1
evm.model.sctg_0329_0001.16	hypothetical protein	0	2	0	0	6	4	1.61538	1.80201	1.42876	0.792868	-0.334847	0.943924	1
evm.model.sctg_0329_0001.4	hypothetical protein	2	0	4	4	10	4	2.85815	2.69006	3.02625	1.12497	0.169891	0.94551	1
evm.model.sctg_0162_0002.7	hypothetical protein	2	6	12	10	26	36	11.6674	10.8958	12.4391	1.14164	0.191112	0.947664	1
evm.model.sctg_0052_0004.31	hypothetical protein	0	0	2	0	4	2	0.765223	0.699924	0.830522	1.18659	0.246821	0.948407	1
evm.model.sctg_0258_0002.2	hypothetical protein	2	0	2	0	8	4	1.82559	1.99014	1.66104	0.834638	-0.260778	0.955223	1
evm.model.sctg_0030_0003.20	hypothetical protein	0	0	0	2	2	0	0.399373	0	0.798745	Inf	Inf	0.959026	1
evm.model.sctg_0043_0004.2	hypothetical protein	0	0	0	2	2	0	0.399373	0	0.798745	Inf	Inf	0.959026	1
evm.model.sctg_0130_0003.7	hypothetical protein	0	0	0	2	2	0	0.399373	0	0.798745	Inf	Inf	0.959026	1
evm.model.sctg_0364_0002.12	hypothetical protein	0	0	0	2	2	0	0.399373	0	0.798745	Inf	Inf	0.959026	1
evm.model.sctg_0418_0001.10	hypothetical protein	0	0	0	2	2	0	0.399373	0	0.798745	Inf	Inf	0.959026	1
evm.model.sctg_0004_0003.70	hypothetical protein	0	0	0	0	4	2	0.415261	0	0.830522	Inf	Inf	0.959627	1
evm.model.sctg_0033_0004.8	hypothetical protein	0	0	0	0	4	2	0.415261	0	0.830522	Inf	Inf	0.959627	1
evm.model.sctg_0034_0005.36	hypothetical protein	0	0	0	0	4	2	0.415261	0	0.830522	Inf	Inf	0.959627	1
evm.model.sctg_0086_0003.30	hypothetical protein	0	0	0	0	4	2	0.415261	0	0.830522	Inf	Inf	0.959627	1
evm.model.sctg_0397_0001.2	hypothetical protein	0	0	0	0	4	2	0.415261	0	0.830522	Inf	Inf	0.959627	1
evm.model.sctg_0480_0001.7	hypothetical protein	0	0	0	0	4	2	0.415261	0	0.830522	Inf	Inf	0.959627	1
evm.model.sctg_0234_0001.21	hypothetical protein	8	0	0	4	22	6	4.97338	5.16085	4.78591	0.927349	-0.108815	0.963937	1
evm.model.sctg_0027_0002.97	hypothetical protein	0	4	2	2	4	8	3.39939	4.30395	2.49483	0.579661	-0.78672	0.964026	1
evm.model.sctg_1089_0001.2	hypothetical protein	0	2	0	2	0	6	1.73316	1.80201	1.66431	0.923583	-0.114687	0.967906	1
evm.model.sctg_0262_0002.11	hypothetical protein	2	0	0	2	4	4	1.52657	1.29021	1.76293	1.36639	0.450365	0.969691	1
evm.model.sctg_0198_0002.17	hypothetical protein	8	2	12	18	40	12	11.551	11.1624	11.9395	1.06962	0.0971004	0.969851	1
evm.model.sctg_0070_0005.10	hypothetical protein	10	4	8	24	34	14	13.0814	12.8548	13.308	1.03526	0.0499902	0.970637	1
evm.model.sctg_0053_0001.13	hypothetical protein	6	0	24	36	52	24	16.4484	12.2697	20.6271	1.68114	0.749438	0.971939	1
evm.model.sctg_0278_0003.3	hypothetical protein	0	0	2	2	4	6	1.4144	0.699924	2.12888	3.04159	1.60482	0.978287	1
evm.model.sctg_0002_0008.36	hypothetical protein	20	10	24	64	70	24	30.4797	30.3113	30.6481	1.01111	0.0159428	0.980658	1
evm.model.sctg_0031_0004.27	hypothetical protein	2	2	8	12	28	6	6.82026	5.89192	7.74861	1.31512	0.3952	0.980839	1
evm.model.sctg_0260_0001.10	hypothetical protein	0	0	2	0	2	4	0.832054	0.699924	0.964185	1.37756	0.462112	0.980965	1
evm.model.sctg_0647_0002.3	hypothetical protein	0	0	2	0	2	4	0.832054	0.699924	0.964185	1.37756	0.462112	0.980965	1
evm.model.sctg_0005_0003.8	hypothetical protein	8	0	4	6	20	18	6.93824	6.5607	7.31578	1.11509	0.157162	0.983876	1
evm.model.sctg_0017_0003.35	hypothetical protein	0	0	0	0	0	4	0.365949	0	0.731898	Inf	Inf	0.984795	1
evm.model.sctg_0028_0008.21	hypothetical protein	0	0	0	0	0	4	0.365949	0	0.731898	Inf	Inf	0.984795	1
evm.model.sctg_0055_0003.3	hypothetical protein	0	0	0	0	0	4	0.365949	0	0.731898	Inf	Inf	0.984795	1
evm.model.sctg_0132_0004.6	hypothetical protein	0	0	0	0	0	4	0.365949	0	0.731898	Inf	Inf	0.984795	1
evm.model.sctg_0267_0001.5	hypothetical protein	0	0	0	0	0	4	0.365949	0	0.731898	Inf	Inf	0.984795	1
evm.model.sctg_0329_0001.5	hypothetical protein	0	0	0	0	0	4	0.365949	0	0.731898	Inf	Inf	0.984795	1
evm.model.sctg_0409_0005.9	hypothetical protein	0	0	0	0	0	4	0.365949	0	0.731898	Inf	Inf	0.984795	1
evm.model.sctg_0467_0001.8	hypothetical protein	0	6	0	2	14	4	4.1652	5.40603	2.92436	0.540944	-0.886449	0.986394	1
evm.model.sctg_0012_0001.41	hypothetical protein	2	2	6	6	18	14	5.7718	5.192	6.3516	1.22334	0.29083	0.986435	1
evm.model.sctg_0060_0002.22	hypothetical protein	0	0	4	4	10	6	2.39602	1.39985	3.3922	2.42326	1.27695	0.988788	1
evm.model.sctg_0235_0002.7	hypothetical protein	2	0	10	4	36	14	6.33277	4.78983	7.87572	1.64426	0.717436	0.990133	1
evm.model.sctg_0169_0002.25	hypothetical protein	0	0	2	4	8	0	1.38099	0.699924	2.06206	2.94613	1.55882	0.990568	1
evm.model.sctg_0144_0001.25	hypothetical protein	0	0	4	6	6	6	2.44696	1.39985	3.49408	2.49605	1.31964	0.997816	1
evm.model.sctg_0005_0002.68	hypothetical protein	0	0	0	0	0	2	0.182975	0	0.365949	Inf	Inf	1	1
evm.model.sctg_0016_0007.17	hypothetical protein	0	0	0	0	0	2	0.182975	0	0.365949	Inf	Inf	1	1
evm.model.sctg_0030_0003.50	hypothetical protein	0	0	0	0	0	2	0.182975	0	0.365949	Inf	Inf	1	1
evm.model.sctg_0032_0003.18	hypothetical protein	0	0	0	0	0	2	0.182975	0	0.365949	Inf	Inf	1	1
evm.model.sctg_0042_0005.13	hypothetical protein	0	0	0	0	0	2	0.182975	0	0.365949	Inf	Inf	1	1
evm.model.sctg_0072_0002.13	hypothetical protein	0	0	0	0	0	2	0.182975	0	0.365949	Inf	Inf	1	1
evm.model.sctg_0086_0006.2	hypothetical protein	0	0	0	0	0	2	0.182975	0	0.365949	Inf	Inf	1	1
evm.model.sctg_0129_0004.1	hypothetical protein	0	0	0	0	0	2	0.182975	0	0.365949	Inf	Inf	1	1
evm.model.sctg_0147_0002.2	hypothetical protein	0	0	0	0	0	2	0.182975	0	0.365949	Inf	Inf	1	1
evm.model.sctg_0162_0004.3	hypothetical protein	0	0	0	0	0	2	0.182975	0	0.365949	Inf	Inf	1	1
evm.model.sctg_0221_0001.5	hypothetical protein	0	0	0	0	0	2	0.182975	0	0.365949	Inf	Inf	1	1
evm.model.sctg_0264_0001.8	hypothetical protein	0	0	0	0	0	2	0.182975	0	0.365949	Inf	Inf	1	1
evm.model.sctg_0280_0002.1	hypothetical protein	0	0	0	0	0	2	0.182975	0	0.365949	Inf	Inf	1	1
evm.model.sctg_0282_0002.11	hypothetical protein	0	0	0	0	0	2	0.182975	0	0.365949	Inf	Inf	1	1
evm.model.sctg_0297_0002.7	hypothetical protein	0	0	0	0	0	2	0.182975	0	0.365949	Inf	Inf	1	1
evm.model.sctg_0370_0002.7	hypothetical protein	0	0	0	0	0	2	0.182975	0	0.365949	Inf	Inf	1	1
evm.model.sctg_0372_0002.11	hypothetical protein	0	0	0	0	0	2	0.182975	0	0.365949	Inf	Inf	1	1
evm.model.sctg_0385_0001.13	hypothetical protein	0	0	0	0	0	2	0.182975	0	0.365949	Inf	Inf	1	1
evm.model.sctg_0400_0001.3	hypothetical protein	0	0	0	0	0	2	0.182975	0	0.365949	Inf	Inf	1	1
evm.model.sctg_0594_0002.4	hypothetical protein	0	0	0	0	0	2	0.182975	0	0.365949	Inf	Inf	1	1
evm.model.sctg_0692_0001.6	hypothetical protein	0	0	0	0	0	2	0.182975	0	0.365949	Inf	Inf	1	1
evm.model.sctg_0002_0005.32	hypothetical protein	0	0	0	0	2	0	0.116143	0	0.232286	Inf	Inf	1	1
evm.model.sctg_0011_0002.20	hypothetical protein	0	0	0	0	2	0	0.116143	0	0.232286	Inf	Inf	1	1
evm.model.sctg_0017_0002.37	hypothetical protein	0	0	0	0	2	0	0.116143	0	0.232286	Inf	Inf	1	1
evm.model.sctg_0021_0002.5	hypothetical protein	0	0	0	0	2	0	0.116143	0	0.232286	Inf	Inf	1	1
evm.model.sctg_0029_0001.34	hypothetical protein	0	0	0	0	2	0	0.116143	0	0.232286	Inf	Inf	1	1
evm.model.sctg_0030_0003.2	hypothetical protein	0	0	0	0	2	0	0.116143	0	0.232286	Inf	Inf	1	1
evm.model.sctg_0033_0004.2	hypothetical protein	0	0	0	0	2	0	0.116143	0	0.232286	Inf	Inf	1	1
evm.model.sctg_0035_0002.42	hypothetical protein	0	0	0	0	2	0	0.116143	0	0.232286	Inf	Inf	1	1
evm.model.sctg_0045_0001.30	hypothetical protein	0	0	0	0	2	0	0.116143	0	0.232286	Inf	Inf	1	1
evm.model.sctg_0046_0002.14	hypothetical protein	0	0	0	0	2	0	0.116143	0	0.232286	Inf	Inf	1	1
evm.model.sctg_0055_0005.1	hypothetical protein	0	0	0	0	2	0	0.116143	0	0.232286	Inf	Inf	1	1
evm.model.sctg_0067_0006.8	hypothetical protein	0	0	0	0	2	0	0.116143	0	0.232286	Inf	Inf	1	1
evm.model.sctg_0068_0003.39	hypothetical protein	0	0	0	0	2	0	0.116143	0	0.232286	Inf	Inf	1	1
evm.model.sctg_0075_0002.8	hypothetical protein	0	0	0	0	2	0	0.116143	0	0.232286	Inf	Inf	1	1
evm.model.sctg_0079_0006.16	hypothetical protein	0	0	0	0	2	0	0.116143	0	0.232286	Inf	Inf	1	1
evm.model.sctg_0086_0003.23	hypothetical protein	0	0	0	0	2	0	0.116143	0	0.232286	Inf	Inf	1	1
evm.model.sctg_0096_0003.41	hypothetical protein	0	0	0	0	2	0	0.116143	0	0.232286	Inf	Inf	1	1
evm.model.sctg_0110_0002.6	hypothetical protein	0	0	0	0	2	0	0.116143	0	0.232286	Inf	Inf	1	1
evm.model.sctg_0130_0003.16	hypothetical protein	0	0	0	0	2	0	0.116143	0	0.232286	Inf	Inf	1	1
evm.model.sctg_0252_0001.7	hypothetical protein	0	0	0	0	2	0	0.116143	0	0.232286	Inf	Inf	1	1
evm.model.sctg_0270_0002.10	hypothetical protein	0	0	0	0	2	0	0.116143	0	0.232286	Inf	Inf	1	1
evm.model.sctg_0285_0001.8	hypothetical protein	0	0	0	0	2	0	0.116143	0	0.232286	Inf	Inf	1	1
evm.model.sctg_0493_0001.7	hypothetical protein	0	0	0	0	2	0	0.116143	0	0.232286	Inf	Inf	1	1
evm.model.sctg_0497_0003.2	hypothetical protein	0	0	0	0	2	0	0.116143	0	0.232286	Inf	Inf	1	1
evm.model.sctg_0512_0002.4	hypothetical protein	0	0	0	0	2	0	0.116143	0	0.232286	Inf	Inf	1	1
evm.model.sctg_0565_0001.7	hypothetical protein	0	0	0	0	2	0	0.116143	0	0.232286	Inf	Inf	1	1
evm.model.sctg_0604_0001.3	hypothetical protein	0	0	0	0	2	0	0.116143	0	0.232286	Inf	Inf	1	1
evm.model.sctg_0716_0001.1	hypothetical protein	0	0	0	0	2	0	0.116143	0	0.232286	Inf	Inf	1	1
evm.model.sctg_0801_0001.1	hypothetical protein	0	0	0	0	2	0	0.116143	0	0.232286	Inf	Inf	1	1
evm.model.sctg_0157_0003.7	hypothetical protein	0	0	0	0	2	2	0.299118	0	0.598235	Inf	Inf	1	1
evm.model.sctg_0181_0001.11	hypothetical protein	0	0	0	0	2	2	0.299118	0	0.598235	Inf	Inf	1	1
evm.model.sctg_0228_0004.8	hypothetical protein	0	0	0	0	2	2	0.299118	0	0.598235	Inf	Inf	1	1
evm.model.sctg_0008_0002.31	hypothetical protein	0	0	0	0	4	0	0.232286	0	0.464573	Inf	Inf	1	1
evm.model.sctg_0027_0001.2	hypothetical protein	0	0	0	0	4	0	0.232286	0	0.464573	Inf	Inf	1	1
evm.model.sctg_0033_0007.1	hypothetical protein	0	0	0	0	4	0	0.232286	0	0.464573	Inf	Inf	1	1
evm.model.sctg_0090_0005.2	hypothetical protein	0	0	0	0	4	0	0.232286	0	0.464573	Inf	Inf	1	1
evm.model.sctg_0184_0001.12	hypothetical protein	0	0	0	0	4	0	0.232286	0	0.464573	Inf	Inf	1	1
evm.model.sctg_0210_0001.4	hypothetical protein	0	0	0	0	4	0	0.232286	0	0.464573	Inf	Inf	1	1
evm.model.sctg_0282_0002.4	hypothetical protein	0	0	0	0	4	0	0.232286	0	0.464573	Inf	Inf	1	1
evm.model.sctg_0305_0001.14	hypothetical protein	0	0	0	0	4	0	0.232286	0	0.464573	Inf	Inf	1	1
evm.model.sctg_0338_0002.1	hypothetical protein	0	0	0	0	4	0	0.232286	0	0.464573	Inf	Inf	1	1
evm.model.sctg_0377_0003.1	hypothetical protein	0	0	0	0	4	0	0.232286	0	0.464573	Inf	Inf	1	1
evm.model.sctg_0530_0001.5	hypothetical protein	0	0	0	0	4	0	0.232286	0	0.464573	Inf	Inf	1	1
evm.model.sctg_0028_0008.1	hypothetical protein	0	0	0	0	6	0	0.348429	0	0.696859	Inf	Inf	1	1
evm.model.sctg_0051_0002.3	hypothetical protein	0	0	0	0	6	0	0.348429	0	0.696859	Inf	Inf	1	1
evm.model.sctg_0167_0005.7	hypothetical protein	0	0	0	0	6	0	0.348429	0	0.696859	Inf	Inf	1	1
evm.model.sctg_0172_0002.2	hypothetical protein	0	0	0	0	6	0	0.348429	0	0.696859	Inf	Inf	1	1
evm.model.sctg_0175_0002.9	hypothetical protein	0	0	0	0	6	0	0.348429	0	0.696859	Inf	Inf	1	1
evm.model.sctg_0243_0001.1	hypothetical protein	0	0	0	0	6	0	0.348429	0	0.696859	Inf	Inf	1	1
evm.model.sctg_0299_0002.6	hypothetical protein	0	0	0	0	6	0	0.348429	0	0.696859	Inf	Inf	1	1
evm.model.sctg_0299_0002.7	hypothetical protein	0	0	0	0	6	0	0.348429	0	0.696859	Inf	Inf	1	1
evm.model.sctg_0002_0005.23	hypothetical protein	0	0	0	2	0	0	0.283229	0	0.566459	Inf	Inf	1	1
evm.model.sctg_0016_0004.9	hypothetical protein	0	0	0	2	0	0	0.283229	0	0.566459	Inf	Inf	1	1
evm.model.sctg_0041_0003.27	hypothetical protein	0	0	0	2	0	0	0.283229	0	0.566459	Inf	Inf	1	1
evm.model.sctg_0044_0001.1	hypothetical protein	0	0	0	2	0	0	0.283229	0	0.566459	Inf	Inf	1	1
evm.model.sctg_0075_0002.14	hypothetical protein	0	0	0	2	0	0	0.283229	0	0.566459	Inf	Inf	1	1
evm.model.sctg_0080_0005.7	hypothetical protein	0	0	0	2	0	0	0.283229	0	0.566459	Inf	Inf	1	1
evm.model.sctg_0116_0005.4	hypothetical protein	0	0	0	2	0	0	0.283229	0	0.566459	Inf	Inf	1	1
evm.model.sctg_0165_0001.20	hypothetical protein	0	0	0	2	0	0	0.283229	0	0.566459	Inf	Inf	1	1
evm.model.sctg_0193_0002.3	hypothetical protein	0	0	0	2	0	0	0.283229	0	0.566459	Inf	Inf	1	1
evm.model.sctg_0210_0002.7	hypothetical protein	0	0	0	2	0	0	0.283229	0	0.566459	Inf	Inf	1	1
evm.model.sctg_0295_0001.2	hypothetical protein	0	0	0	2	0	0	0.283229	0	0.566459	Inf	Inf	1	1
evm.model.sctg_0433_0001.6	hypothetical protein	0	0	0	2	0	0	0.283229	0	0.566459	Inf	Inf	1	1
evm.model.sctg_0437_0004.4	hypothetical protein	0	0	0	2	0	0	0.283229	0	0.566459	Inf	Inf	1	1
evm.model.sctg_0531_0001.3	hypothetical protein	0	0	0	2	0	0	0.283229	0	0.566459	Inf	Inf	1	1
evm.model.sctg_0533_0001.6	hypothetical protein	0	0	0	2	0	0	0.283229	0	0.566459	Inf	Inf	1	1
evm.model.sctg_0613_0001.2	hypothetical protein	0	0	0	2	0	0	0.283229	0	0.566459	Inf	Inf	1	1
evm.model.sctg_0051_0003.10	hypothetical protein	0	0	2	0	2	6	1.01503	0.699924	1.33013	1.9004	0.926302	1	1
evm.model.sctg_0415_0001.4	hypothetical protein	0	0	2	0	4	4	0.948197	0.699924	1.19647	1.70943	0.773516	1	1
evm.model.sctg_0173_0004.1	hypothetical protein	0	0	2	0	6	4	1.06434	0.699924	1.42876	2.0413	1.02949	1	1
evm.model.sctg_0211_0002.1	hypothetical protein	0	0	2	0	8	0	0.814534	0.699924	0.929145	1.3275	0.408707	1	1
evm.model.sctg_0157_0001.2	hypothetical protein	0	0	2	0	10	0	0.930678	0.699924	1.16143	1.65937	0.730635	1	1
evm.model.sctg_0103_0001.3	hypothetical protein	0	0	2	0	10	2	1.11365	0.699924	1.52738	2.18221	1.12579	1	1
evm.model.sctg_0185_0001.12	hypothetical protein	0	0	2	0	14	0	1.16296	0.699924	1.626	2.32312	1.21606	1	1
evm.model.sctg_0055_0001.5	hypothetical protein	0	0	2	2	0	4	0.99914	0.699924	1.29836	1.855	0.891418	1	1
evm.model.sctg_0140_0001.4	hypothetical protein	0	0	2	2	8	2	1.28074	0.699924	1.86155	2.65965	1.41124	1	1
evm.model.sctg_0009_0002.121	hypothetical protein	0	0	2	4	2	2	1.21554	0.699924	1.73115	2.47335	1.30646	1	1
evm.model.sctg_0236_0001.2	hypothetical protein	0	0	2	4	4	2	1.33168	0.699924	1.96344	2.80522	1.48811	1	1
evm.model.sctg_0144_0001.14	hypothetical protein	0	0	2	4	6	0	1.26485	0.699924	1.82978	2.61425	1.3864	1	1
evm.model.sctg_0024_0001.11	hypothetical protein	0	0	4	0	6	12	2.1462	1.39985	2.89255	2.06634	1.04707	1	1
evm.model.sctg_0081_0002.22	hypothetical protein	0	0	4	0	10	8	2.01254	1.39985	2.62523	1.87537	0.907174	1	1
evm.model.sctg_0030_0003.73	hypothetical protein	0	0	4	0	12	8	2.12868	1.39985	2.85751	2.0413	1.02949	1	1
evm.model.sctg_0715_0001.2	hypothetical protein	0	0	4	2	6	6	1.88051	1.39985	2.36117	1.68673	0.75423	1	1
evm.model.sctg_0099_0001.4	hypothetical protein	0	0	4	2	8	4	1.81367	1.39985	2.2275	1.59125	0.670158	1	1
evm.model.sctg_0130_0001.4	hypothetical protein	0	0	4	2	8	4	1.81367	1.39985	2.2275	1.59125	0.670158	1	1
evm.model.sctg_0054_0001.45	hypothetical protein	0	0	4	4	14	0	2.07938	1.39985	2.75892	1.97087	0.978835	1	1
evm.model.sctg_0042_0008.5	hypothetical protein	0	0	6	0	8	12	2.61231	2.09977	3.12484	1.48818	0.573551	1	1
evm.model.sctg_0280_0001.8	hypothetical protein	0	0	6	10	8	2	3.11358	2.09977	4.12739	1.96564	0.974997	1	1
evm.model.sctg_0026_0002.3	hypothetical protein	0	0	10	2	16	16	4.42598	3.49962	5.35234	1.52941	0.612973	1	1
evm.model.sctg_0033_0002.10	hypothetical protein	0	0	10	8	26	2	4.57556	3.49962	5.65151	1.61489	0.691438	1	1
evm.model.sctg_0250_0003.1	hypothetical protein	0	2	0	0	2	2	1.20012	1.80201	0.598235	0.331982	-1.59082	1	1
evm.model.sctg_0564_0001.1	hypothetical protein	0	2	0	0	4	4	1.49924	1.80201	1.19647	0.663964	-0.590823	1	1
evm.model.sctg_1120_0001.2	hypothetical protein	0	2	0	0	6	2	1.43241	1.80201	1.06281	0.58979	-0.761727	1	1
evm.model.sctg_0052_0004.5	hypothetical protein	0	2	0	2	2	0	1.30038	1.80201	0.798745	0.443252	-1.1738	1	1
evm.model.sctg_0262_0002.6	hypothetical protein	0	2	0	2	4	0	1.41652	1.80201	1.03103	0.572156	-0.80552	1	1
evm.model.sctg_0030_0003.77	hypothetical protein	0	2	2	0	6	8	2.3313	2.50194	2.16066	0.863594	-0.211575	1	1
evm.model.sctg_0191_0003.1	hypothetical protein	0	2	2	2	2	8	2.38224	2.50194	2.26254	0.904317	-0.1451	1	1
evm.model.sctg_0304_0003.1	hypothetical protein	0	2	2	4	2	8	2.66547	2.50194	2.829	1.13073	0.177248	1	1
evm.model.sctg_0096_0003.13	hypothetical protein	0	2	4	4	8	6	3.18088	3.20186	3.15991	0.986899	-0.019026	1	1
evm.model.sctg_0268_0001.8	hypothetical protein	0	2	4	4	14	6	3.52931	3.20186	3.85677	1.20454	0.268483	1	1
evm.model.sctg_0090_0003.12	hypothetical protein	0	4	12	24	20	6	9.01089	7.80356	10.2182	1.30943	0.388938	1	1
evm.model.sctg_1171_0001.1	hypothetical protein	0	6	0	2	6	6	3.8836	5.40603	2.36117	0.436765	-1.19507	1	1
evm.model.sctg_0070_0005.13	hypothetical protein	2	0	0	0	0	4	1.01106	1.29021	0.731898	0.567269	-0.817894	1	1
evm.model.sctg_0064_0001.15	hypothetical protein	2	0	0	0	0	6	1.19403	1.29021	1.09785	0.850904	-0.232932	1	1
evm.model.sctg_0020_0001.45	hypothetical protein	2	0	0	0	2	6	1.31017	1.29021	1.33013	1.03094	0.0439618	1	1
evm.model.sctg_0058_0002.54	hypothetical protein	2	0	0	2	2	0	1.04448	1.29021	0.798745	0.61908	-0.691803	1	1
evm.model.sctg_0029_0001.5	hypothetical protein	2	0	0	2	2	4	1.41043	1.29021	1.53064	1.18635	0.246529	1	1
evm.model.sctg_0105_0004.3	hypothetical protein	2	0	0	4	0	4	1.57751	1.29021	1.86482	1.44535	0.531424	1	1
evm.model.sctg_0152_0002.21	hypothetical protein	2	0	2	0	6	8	2.0754	1.99014	2.16066	1.08568	0.118601	1	1
evm.model.sctg_0028_0008.8	hypothetical protein	2	0	2	2	4	6	2.05951	1.99014	2.12888	1.06971	0.0972262	1	1
evm.model.sctg_0054_0001.6	hypothetical protein	2	0	4	0	20	6	3.05539	2.69006	3.42071	1.27161	0.346657	1	1
evm.model.sctg_0089_0002.20	hypothetical protein	2	0	4	2	2	16	3.2082	2.69006	3.72634	1.38522	0.47012	1	1
evm.model.sctg_0023_0001.54	hypothetical protein	2	0	4	2	16	6	3.10633	2.69006	3.5226	1.30949	0.389001	1	1
evm.model.sctg_0077_0002.5	hypothetical protein	2	0	4	4	6	14	3.54074	2.69006	4.39142	1.63246	0.707049	1	1
evm.model.sctg_0005_0002.94	hypothetical protein	2	0	6	2	16	10	3.82224	3.38998	4.2545	1.25502	0.327709	1	1
evm.model.sctg_0101_0003.22	hypothetical protein	2	0	6	8	10	12	4.50647	3.38998	5.62296	1.6587	0.730052	1	1
evm.model.sctg_0018_0008.38	hypothetical protein	2	2	0	0	4	8	2.5103	3.09222	1.92837	0.623619	-0.681264	1	1
evm.model.sctg_0088_0001.12	hypothetical protein	2	2	0	0	12	2	2.42595	3.09222	1.75967	0.569062	-0.813343	1	1
evm.model.sctg_0304_0003.2	hypothetical protein	2	2	2	0	10	10	3.39166	3.79215	2.99118	0.788782	-0.342302	1	1
evm.model.sctg_0289_0002.6	hypothetical protein	2	2	2	14	2	0	3.99482	3.79215	4.1975	1.10689	0.146514	1	1
evm.model.sctg_0025_0001.24	hypothetical protein	2	2	6	4	18	16	5.67154	5.192	6.15109	1.18473	0.244552	1	1
evm.model.sctg_0029_0001.35	hypothetical protein	2	2	6	10	20	2	5.35655	5.192	5.52111	1.06339	0.0886682	1	1
evm.model.sctg_0287_0002.6	hypothetical protein	2	4	14	4	30	38	10.682	9.7937	11.5702	1.1814	0.240493	1	1
evm.model.sctg_0058_0002.46	hypothetical protein	2	10	16	16	38	38	15.8989	15.8997	15.8981	0.999905	-0.000137476	1	1
evm.model.sctg_0101_0001.3	hypothetical protein	4	0	0	4	4	4	2.45491	2.58043	2.32939	0.902714	-0.147658	1	1
evm.model.sctg_0198_0002.13	hypothetical protein	4	0	8	6	18	18	6.23181	5.38012	7.0835	1.31661	0.396823	1	1
evm.model.sctg_0066_0001.14	hypothetical protein	4	0	10	8	24	16	7.03045	6.08004	7.98086	1.31263	0.392463	1	1
evm.model.sctg_0074_0003.3	hypothetical protein	4	4	0	12	4	8	5.75579	6.18445	5.32712	0.861374	-0.215289	1	1
evm.model.sctg_0079_0007.1	hypothetical protein	6	2	8	16	24	12	8.99357	8.47235	9.5148	1.12304	0.167412	1	1
evm.model.sctg_0085_0002.7	hypothetical protein	8	0	0	4	12	12	4.94159	5.16085	4.72233	0.915029	-0.128111	1	1
evm.model.sctg_0258_0001.5	hypothetical protein	8	0	8	12	30	14	8.70262	7.96055	9.44469	1.18644	0.246636	1	1
evm.model.sctg_0023_0002.32	hypothetical protein	8	0	16	8	40	38	12.3124	10.7602	13.8646	1.2885	0.365695	1	1
evm.model.sctg_0017_0002.46	hypothetical protein	10	4	24	22	58	48	20.1022	18.4542	21.7501	1.1786	0.237077	1	1
evm.model.sctg_0244_0001.12	hypothetical protein	10	6	10	8	38	36	14.3115	15.3567	13.2664	0.86388	-0.211097	1	1
evm.model.sctg_0004_0002.11	hypothetical protein	18	10	2	14	46	32	18.2424	21.3219	15.163	0.711146	-0.491782	1	1
evm.model.sctg_0039_0002.62	hypothetical protein	30	28	40	92	110	86	56.5742	58.5798	54.5687	0.931526	-0.102331	1	1
evm.model.sctg_0217_0001.8	hypotheticial protein	2	10	16	2	22	26	11.8893	15.8997	7.87895	0.495542	-1.01292	0.497651	1
evm.model.sctg_0091_0003.1	integral membrane protein	6	0	0	60	114	42	20.8948	3.87064	37.919	9.79658	3.29228	0.00363209	0.146122
evm.model.sctg_0393_0001.8	integral membrane protein	0	0	0	10	18	8	3.19333	0	6.38667	Inf	Inf	0.080301	0.780117
evm.model.sctg_0092_0002.22	integral membrane protein	2	4	18	4	18	10	8.12339	11.1935	5.05324	0.451442	-1.14739	0.293993	1
evm.model.sctg_0092_0002.20	integral membrane protein	0	0	0	0	6	14	1.62925	0	3.2585	Inf	Inf	0.311136	1
evm.model.sctg_0097_0001.11	integral membrane protein	12	4	12	154	86	36	37.8688	15.5448	60.1927	3.8722	1.95315	0.318632	1
evm.model.sctg_0535_0001.1	integral membrane protein	0	0	4	2	6	2	1.51456	1.39985	1.62927	1.16389	0.218954	0.83627	1
evm.model.sctg_0002_0010.51	isochorismatase hydrolase	2	6	4	2	4	14	5.84439	8.09609	3.59268	0.443754	-1.17217	0.666402	1
evm.model.sctg_0231_0001.20	isoflavone reductase family protein	0	0	2	8	8	0	1.94745	0.699924	3.19498	4.56476	2.19054	0.761125	1
evm.model.sctg_0015_0001.8	killer kp4	0	0	4	0	34	672	64.1538	1.39985	126.908	90.6583	6.50237	0.236946	1
evm.model.sctg_0088_0001.8	lactam utilization protein	0	0	0	16	60	86	13.618	0	27.2361	Inf	Inf	0.000687987	0.0475679
evm.model.sctg_0023_0001.50	lea domain protein	0	0	6	8	260	228	38.1405	2.09977	74.1813	35.3283	5.14275	0.0206453	0.411978
evm.model.sctg_0178_0001.5	lea domain-containing protein	0	0	0	0	194	80	18.5849	0	37.1697	Inf	Inf	0.00900721	0.257969
evm.model.sctg_0005_0005.46	lipoprotein	0	0	2	0	28	12	3.07381	0.699924	5.4477	7.78328	2.96038	0.372772	1
evm.model.sctg_0002_0010.48	major facilitator superfamily transporter	0	0	0	0	0	0	0	0	0	NA	NA	NA	NA
evm.model.sctg_0240_0001.1	major royal jelly protein	0	0	8	2	0	4	2.04903	2.79969	1.29836	0.46375	-1.10858	0.395303	1
evm.model.sctg_0023_0002.33	mannitol-1-phosphate 5-dehydrogenase	80	142	450	188	540	538	275.719	337.034	214.405	0.636151	-0.652558	0.318177	1
evm.model.sctg_0158_0002.2	metal dependent phosphohydrolase	4	18	34	8	30	64	24.0789	30.6972	17.4605	0.568797	-0.814013	0.470413	1
evm.model.sctg_0081_0002.17	nad-binding phosphogluconate dehydrogenase-like protein	38	48	128	14	86	92	71.6723	112.557	30.7872	0.273524	-1.87026	0.042774	0.609323
evm.model.sctg_0110_0001.5	nad-binding phosphogluconate dehydrogenase-like protein	0	0	0	0	0	2	0.182975	0	0.365949	Inf	Inf	1	1
evm.model.sctg_0406_0002.4	necrosis inducing-like protein npp1 type	2	4	12	1360	996	860	333.661	9.09378	658.229	72.3823	6.17757	0.00015044	0.0168284
evm.model.sctg_0062_0002.32	nmra-like protein	2	0	4	2	10	4	2.57492	2.69006	2.45979	0.914399	-0.129104	0.857267	1
evm.model.sctg_0214_0001.16	pectate lyase	2	0	2	4	12	2	2.44136	1.99014	2.89258	1.45346	0.539491	0.999178	1
evm.model.sctg_0026_0001.19	pectate lyase	0	0	0	0	4	0	0.232286	0	0.464573	Inf	Inf	1	1
evm.model.sctg_0401_0001.5	pectate lyase	0	0	6	0	14	6	2.41181	2.09977	2.72385	1.29721	0.375416	1	1
evm.model.sctg_0767_0001.3	phenylacrylic acid decarboxylase	2	16	18	10	76	62	22.5046	22.0056	23.0036	1.04535	0.0639877	0.782957	1
evm.model.sctg_0049_0006.9	phosphoglycerate mutase family	0	0	0	0	16	2	1.11212	0	2.22424	Inf	Inf	0.498398	1
evm.model.sctg_0049_0006.8	phosphoglycerate mutase family	4	4	2	2	34	0	5.69985	6.88437	4.51533	0.65588	-0.608495	1	1
evm.model.sctg_0584_0001.2	pi-plc x domain-containing protein 3	0	0	0	0	4	0	0.232286	0	0.464573	Inf	Inf	1	1
evm.model.sctg_0194_0001.15	plasmid p 4b orf-3 family protein	30	4	16	58	34	36	27.7599	28.5566	26.9633	0.944204	-0.08283	0.894918	1
evm.model.sctg_0287_0001.3	pleurotolysin a	0	0	0	2	2	0	0.399373	0	0.798745	Inf	Inf	0.959026	1
evm.model.sctg_0094_0005.7	P-loopcontaining nucleoside triphosphate hydrolase protein	0	0	0	0	0	2	0.182975	0	0.365949	Inf	Inf	1	1
evm.model.sctg_0616_0001.3	poly polymerase	16	6	6	52	92	28	24.1819	17.8275	30.5364	1.71288	0.776424	0.344	1
evm.model.sctg_0014_0004.25	poxa3b laccase small subunit	0	8	6	26	14	6	9.69782	9.30782	10.0878	1.0838	0.116099	0.909106	1
evm.model.sctg_0162_0004.8	proline racemase	0	2	2	0	2	0	1.36711	2.50194	0.232286	0.0928427	-3.42907	0.500936	1
evm.model.sctg_0018_0002.9	proline-specific peptidase	12	0	20	14	46	18	13.6709	14.7405	12.6013	0.854878	-0.22621	0.628632	1
evm.model.sctg_0089_0002.36	protein tprxl	10	4	16	4	22	6	10.2202	15.6545	4.78591	0.305722	-1.70971	0.198203	0.977479
evm.model.sctg_0122_0004.1	proteophosphoglycan ppg4	38	52	66	102	218	84	82.0211	94.4638	69.5785	0.736562	-0.441121	0.802162	1
evm.model.sctg_0159_0004.4	purine nucleoside	0	0	0	14	8	4	2.81313	0	5.62625	Inf	Inf	0.119719	0.872878
evm.model.sctg_0767_0001.2	putative 3-octaprenyl-4-hydroxybenzoate carboxy- protein	134	274	592	124	638	708	389.632	540.497	238.766	0.441752	-1.17869	0.178193	0.957034
evm.model.sctg_0022_0002.64	putative zinc metallopeptidase protein	16	16	14	4	34	26	19.7382	29.6373	9.83912	0.331985	-1.59081	0.330752	1
evm.model.sctg_0582_0001.3	pyk10-binding protein 1	0	0	0	6	16	0	1.77883	0	3.55767	Inf	Inf	0.268766	1
evm.model.sctg_0582_0001.2	pyk10-binding protein 1	0	0	2	2	10	6	1.76283	0.699924	2.82574	4.03721	2.01336	0.804562	1
evm.model.sctg_0100_0003.5	related to tol protein	0	4	2	0	4	0	2.38426	4.30395	0.464573	0.107941	-3.21168	0.537063	1
evm.model.sctg_0253_0002.1	secreted protein	0	0	0	0	0	0	0	0	0	NA	NA	NA	NA
evm.model.sctg_0003_0001.46	secreted protein	8	4	8	24	86	42	18.0177	11.5646	24.4707	2.11601	1.08135	0.301148	1
evm.model.sctg_0031_0004.12	secreted protein	6	2	10	36	80	8	15.0619	9.17227	20.9515	2.28422	1.1917	0.392352	1
evm.model.sctg_0031_0004.8	secreted protein	8	2	24	12	38	14	12.8679	15.3619	10.3738	0.675294	-0.566412	0.418137	1
evm.model.sctg_0296_0003.9	serine threonine sps1	0	0	0	0	2	2	0.299118	0	0.598235	Inf	Inf	1	1
evm.model.sctg_0020_0001.61	serine threonine sps1	2	0	0	0	2	4	1.1272	1.29021	0.964185	0.747306	-0.420228	1	1
evm.model.sctg_0217_0001.20	surface cell-adhesion protein	0	4	2	0	2	8	3.00001	4.30395	1.69608	0.394076	-1.34345	0.811715	1
evm.model.sctg_0756_0001.4	terpene synthase family protein	588	84	304	4	132	86	296.798	561.396	32.1996	0.0573564	-4.1239	0.0564041	0.686593
evm.model.sctg_0462_0001.3	tetravalentMprotein,partial	0	6	26	22	74	64	20.5205	14.505	26.536	1.82943	0.871397	0.668924	1
evm.model.sctg_0105_0006.2	thaumatin-like protein	0	0	0	6	132	106	18.2128	0	36.4256	Inf	Inf	0.00181866	0.0926775
evm.model.sctg_0100_0003.7	tol-like protein	0	4	8	0	12	14	5.17954	6.40372	3.95536	0.617667	-0.6951	0.707755	1
evm.model.sctg_0098_0001.12	transcription regulator	20	16	74	34	100	62	42.902	53.2154	32.5885	0.612389	-0.707479	0.306853	1
evm.model.sctg_0093_0001.28	transferase family protein	6	0	4	56	124	58	23.0728	5.27049	40.8751	7.75547	2.95521	0.0112587	0.289008
evm.model.sctg_0016_0005.17	transposon en spm sub-class	0	0	0	0	0	0	0	0	0	NA	NA	NA	NA
evm.model.sctg_0188_0001.3	twin-arginine translocation pathway signal	0	4	0	0	0	4	2.16796	3.60402	0.731898	0.203078	-2.29989	0.817302	1
evm.model.sctg_0272_0004.2	unnamed protein product [Aspergillus oryzae RIB40]	2	8	10	6	42	38	12.7641	11.9979	13.5304	1.12773	0.173428	0.781891	1
evm.model.sctg_0041_0004.5	urea hydro-lyase cyanamide	8	6	18	56	350	392	72.5516	16.8662	128.237	7.60319	2.92661	0.0221198	0.427487
evm.model.sctg_0440_0001.1	uroporphyrin-iii c tetrapyrrole (corrin porphyrin) methyltransferase	6	0	8	2	22	12	5.99382	6.67033	5.3173	0.797157	-0.327064	0.744786	1
evm.model.sctg_0079_0008.3	variable surface lipoprotein d1	64	62	192	284	952	376	212.073	164.342	259.804	1.58087	0.660723	0.515361	1
evm.model.sctg_0122_0001.3	ww rsp5 wwp	20	4	16	72	58	42	28.4596	22.1055	34.8138	1.57489	0.655249	0.608941	1

## Sheet: ABC Intersect
RNA-Seq data for the M. roreri Bi directional BLAST Analysis ABC Intersect							RNA-Seq data for the 30 and 60 DPI samples
M. roreri Gene Id	M. roreri Gene Annotation	r30a	r30b	r30c	r60a	r60b	r60c	baseMean	baseMean 30	baseMean 60	foldChange	log2FoldChange	pval	padj
evm.model.sctg_0063_0001.9	alpha- -mannosylglycoprotein 6-beta-n-acetylglucosaminyltransferase a	8	14	60	10	50	42	27.5485	38.7726	16.3244	0.421028	-1.24801	0.133292	0.89062
evm.model.sctg_0124_0001.10	aminoglycoside phosphotransferase	0	2	0	14	14	26	6.07528	1.80201	10.3486	5.74278	2.52175	0.0847914	0.788813
evm.model.sctg_0007_0001.162	dolichol phosphate-mannose biosynthesis regulatory protein	4	0	6	6	8	32	6.58195	4.6802	8.48371	1.81268	0.858126	0.812705	1
evm.model.sctg_0112_0002.7	dolichyl-phosphate mannosyltransferase polypeptide 3	0	10	8	8	14	12	8.94864	11.8098	6.08753	0.515467	-0.956049	0.739542	1
evm.model.sctg_0037_0001.62	family protein	20	28	80	72	74	62	53.2294	66.1272	40.3315	0.609908	-0.713336	0.305413	1
evm.model.sctg_0040_0002.2	gas1-like protein	0	0	6	102	44	30	20.7944	2.09977	39.4889	18.8063	4.23314	0.157298	0.935697
evm.model.sctg_0016_0002.4	glycoside hydrolase family 61 protein	14	0	4	4	18	12	7.92526	10.4313	5.41919	0.51951	-0.944776	0.712922	1
evm.model.sctg_0063_0002.2	glycoside hydrolase family 95 protein	30	14	28	106	128	88	51.3783	41.7662	60.9904	1.46028	0.546246	0.54603	1
evm.model.sctg_0001_0002.138	hydantoinase	40	42	96	16	92	108	66.1105	97.2428	34.9781	0.359698	-1.47514	0.127849	0.880751
evm.model.sctg_0919_0001.1	hypothetical proline-rich protein	0	0	0	0	0	0	0	0	0	NA	NA	NA	NA
evm.model.sctg_0002_0006.33	hypothetical protein	2	6	16	0	26	22	9.6704	12.2956	7.04516	0.572981	-0.803441	0.532627	1
evm.model.sctg_0003_0001.5	hypothetical protein	2	0	0	10	12	4	3.12406	1.29021	4.95791	3.84271	1.94212	0.413318	1
evm.model.sctg_0005_0001.13	hypothetical protein	0	0	0	10	4	10	2.56331	0	5.12661	Inf	Inf	0.144349	0.920738
evm.model.sctg_0005_0005.27	hypothetical protein	30	26	110	48	162	166	72.0296	81.2751	62.784	0.772487	-0.372418	0.495885	1
evm.model.sctg_0005_0005.43	hypothetical protein	0	0	0	0	2	2	0.299118	0	0.598235	Inf	Inf	1	1
evm.model.sctg_0010_0002.34	hypothetical protein	20	2	16	54	76	34	25.323	20.3035	30.3424	1.49444	0.579605	0.677485	1
evm.model.sctg_0013_0001.6	hypothetical protein	24	4	36	30	36	46	26.39	31.6852	21.0949	0.665764	-0.586918	0.378699	1
evm.model.sctg_0015_0001.32	hypothetical protein	0	0	0	4	4	12	1.89659	0	3.79319	Inf	Inf	0.248527	1
evm.model.sctg_0015_0003.21	hypothetical protein	10	10	20	14	182	34	26.8924	22.4604	31.3244	1.39465	0.479906	0.577037	1
evm.model.sctg_0022_0001.13	hypothetical protein	0	8	14	10	42	46	14.1173	12.1075	16.1271	1.33199	0.413588	0.751816	1
evm.model.sctg_0024_0002.11	hypothetical protein	16	4	24	2	34	32	16.3477	22.3248	10.3705	0.464529	-1.10616	0.300074	1
evm.model.sctg_0027_0002.35	hypothetical protein	12	0	10	46	30	20	15.7066	11.2409	20.1723	1.79455	0.843621	0.715644	1
evm.model.sctg_0027_0002.76	hypothetical protein	14	12	22	58	154	100	40.0768	27.5427	52.6108	1.91015	0.933688	0.302747	1
evm.model.sctg_0032_0003.20	hypothetical protein	2	2	4	2	8	8	3.72574	4.49207	2.9594	0.658805	-0.602076	0.818913	1
evm.model.sctg_0034_0005.6	hypothetical protein	2	0	0	2	20	4	2.45572	1.29021	3.62122	2.80668	1.48887	0.552757	1
evm.model.sctg_0038_0008.18	hypothetical protein	4	8	14	6	18	8	9.97084	14.6879	5.25375	0.357691	-1.48321	0.303853	1
evm.model.sctg_0041_0003.12	hypothetical protein	0	0	2	42	30	20	9.86967	0.699924	19.0394	27.2021	4.76565	0.0362214	0.555597
evm.model.sctg_0044_0001.16	hypothetical protein	4	0	10	10	20	14	6.89842	6.08004	7.7168	1.2692	0.343921	0.92799	1
evm.model.sctg_0053_0004.2	hypothetical protein	6	0	0	4	20	16	5.12701	3.87064	6.38337	1.64918	0.721747	0.59703	1
evm.model.sctg_0054_0001.14	hypothetical protein	8	4	20	96	76	44	29.9159	15.7641	44.0678	2.79545	1.48308	0.317954	1
evm.model.sctg_0057_0001.12	hypothetical protein	0	2	6	10	26	12	5.97475	3.90178	8.04771	2.06257	1.04445	0.665037	1
evm.model.sctg_0061_0002.19	hypothetical protein	0	2	0	6	8	4	2.58122	1.80201	3.36042	1.86482	0.899033	0.581044	1
evm.model.sctg_0064_0001.10	hypothetical protein	0	6	10	24	58	46	15.4281	8.90565	21.9506	2.4648	1.30147	0.277966	1
evm.model.sctg_0064_0001.6	hypothetical protein	38	22	62	422	546	218	144.43	66.0338	222.825	3.37441	1.75464	0.055565	0.682201
evm.model.sctg_0068_0003.32	hypothetical protein	26	18	46	8	26	72	33.7744	49.0891	18.4597	0.376045	-1.41102	0.153478	0.931201
evm.model.sctg_0069_0001.22	hypothetical protein	0	4	10	10	46	28	10.2009	7.10364	13.2982	1.87202	0.904597	0.585582	1
evm.model.sctg_0069_0001.3	hypothetical protein	0	0	4	2	32	6	3.39037	1.39985	5.38089	3.84391	1.94257	0.625312	1
evm.model.sctg_0073_0003.20	hypothetical protein	0	2	16	44	60	24	15.6117	7.4014	23.8221	3.21859	1.68643	0.35773	1
evm.model.sctg_0082_0001.25	hypothetical protein	18	18	52	104	176	148	61.5027	46.028	76.9773	1.6724	0.74192	0.519354	1
evm.model.sctg_0084_0003.10	hypothetical protein	0	0	0	0	2	4	0.482092	0	0.964185	Inf	Inf	0.900117	1
evm.model.sctg_0105_0002.6	hypothetical protein	0	0	0	0	0	0	0	0	0	NA	NA	NA	NA
evm.model.sctg_0119_0004.5	hypothetical protein	0	0	0	0	0	0	0	0	0	NA	NA	NA	NA
evm.model.sctg_0145_0003.11	hypothetical protein	2	0	0	8	6	0	2.12645	1.29021	2.96269	2.29628	1.1993	0.737233	1
evm.model.sctg_0156_0002.7	hypothetical protein	34	26	112	18	104	60	56.3555	84.5555	28.1555	0.332982	-1.58648	0.0644921	0.724094
evm.model.sctg_0167_0005.9	hypothetical protein	0	0	0	0	14	4	1.17895	0	2.3579	Inf	Inf	0.467154	1
evm.model.sctg_0169_0002.20	hypothetical protein	10	10	44	86	100	82	40.9177	30.8594	50.976	1.65188	0.724105	0.702721	1
evm.model.sctg_0182_0003.11	hypothetical protein	0	0	0	0	0	12	1.09785	0	2.1957	Inf	Inf	0.623612	1
evm.model.sctg_0198_0001.1	hypothetical protein	0	0	0	0	0	0	0	0	0	NA	NA	NA	NA
evm.model.sctg_0198_0002.6	hypothetical protein	4	12	38	66	70	110	36.8207	26.691	46.9504	1.75903	0.814781	0.602292	1
evm.model.sctg_0201_0002.1	hypothetical protein	0	0	0	2	0	2	0.466204	0	0.932408	Inf	Inf	0.912427	1
evm.model.sctg_0202_0002.1	hypothetical protein	10	4	2	2	50	20	10.3941	10.755	10.0331	0.932877	-0.100241	0.771169	1
evm.model.sctg_0209_0002.24	hypothetical protein	2	0	6	8	8	2	3.47546	3.38998	3.56093	1.05043	0.0709753	0.781062	1
evm.model.sctg_0239_0001.6	hypothetical protein	0	0	4	4	4	6	2.04759	1.39985	2.69534	1.92545	0.945197	1	1
evm.model.sctg_0247_0001.4	hypothetical protein	0	0	0	16	52	10	6.20043	0	12.4009	Inf	Inf	0.00817966	0.245264
evm.model.sctg_0331_0001.2	hypothetical protein	0	0	0	0	0	0	0	0	0	NA	NA	NA	NA
evm.model.sctg_0389_0001.1	hypothetical protein	108	102	172	84	378	352	176.934	221.768	132.1	0.595671	-0.747413	0.512166	1
evm.model.sctg_0440_0001.6	hypothetical protein	0	0	4	0	8	6	1.71342	1.39985	2.02699	1.44801	0.534072	1	1
evm.model.sctg_0453_0002.3	hypothetical protein	44	2	18	0	30	14	21.266	36.486	6.04594	0.165706	-2.59331	0.340975	1
evm.model.sctg_0469_0001.8	hypothetical protein	2	0	0	2	0	2	1.11131	1.29021	0.932408	0.722677	-0.468576	1	1
evm.model.sctg_0541_0001.8	hypothetical protein	0	0	0	0	0	0	0	0	0	NA	NA	NA	NA
evm.model.sctg_0941_0001.1	hypothetical protein	0	0	0	0	0	0	0	0	0	NA	NA	NA	NA
evm.model.sctg_0166_0004.8	nuclear fusion protein kar5	0	0	0	2	0	0	0.283229	0	0.566459	Inf	Inf	1	1
evm.model.sctg_0041_0003.8	proteophosphoglycan 5	0	0	2	2	4	2	1.04845	0.699924	1.39698	1.9959	0.997043	1	1
evm.model.sctg_0231_0001.2	response regulator receiver domain-containing protein	4	12	86	120	154	130	59.5747	43.4892	75.6603	1.73975	0.798878	0.822622	1
evm.model.sctg_0229_0001.10	ribosomal protein l36 containing protein	26	14	22	22	38	26	26.2439	37.086	15.4018	0.4153	-1.26777	0.294113	1
evm.model.sctg_0243_0004.11	transcription factor iib	6	2	22	24	30	44	15.8522	13.3718	18.3327	1.37099	0.455223	1	1
evm.model.sctg_0005_0002.50	transcriptional family alpha beta fold family protein	0	4	4	1850	1514	360	385.345	5.00387	765.686	153.019	7.25756	0.0028532	0.12345
evm.model.sctg_0096_0003.37	transmembrane protein 167a	0	0	0	0	6	0	0.348429	0	0.696859	Inf	Inf	1	1
evm.model.sctg_0312_0004.1	uncharacterized protein loc100843344	0	0	0	0	0	0	0	0	0	NA	NA	NA	NA
evm.model.sctg_0003_0004.13	vacuolar h+-atpase assembly protein	30	8	66	28	86	86	41.6566	49.6587	33.6545	0.677717	-0.561246	0.363398	1

## Sheet: ABE Intersect
RNA-Seq data for the M. roreri Bi directional BLAST Analysis ABE Intersect				RNA seq data for the 30 and 60 DPI samples
M. roreri Gene Id	M. roreri Gene Annotation	r30a	r30b	r30c	r60a	r60b	r60c	baseMean	baseMean 30	baseMean 60	foldChange	log2FoldChange	pval	padj
evm.model.sctg_0099_0004.5	3-dehydroquinate dehydratase	10	2	2	4	20	8	6.93629	8.953	4.91958	0.549489	-0.863837	0.79971	1
evm.model.sctg_0005_0001.15	4-carboxymuconolactone decarboxylase	0	0	0	4	12	0	1.26332	0	2.52664	Inf	Inf	0.434547	1
evm.model.sctg_0024_0002.8	4-hydroxyphenylpyruvate	2	2	2	2	2	4	2.6614	3.79215	1.53064	0.403635	-1.30888	0.672929	1
evm.model.sctg_0108_0002.26	arylsulfatase	2	18	10	2	34	32	15.6892	21.0079	10.3705	0.493647	-1.01845	0.838394	1
evm.model.sctg_0002_0010.39	cupin domain protein	32	86	208	42	136	192	116.872	170.922	62.8222	0.367549	-1.44399	0.0914364	0.806957
evm.model.sctg_0004_0002.40	cytochrome c oxidase assembly protein	12	4	6	18	40	26	13.9731	13.4451	14.5012	1.07855	0.109094	0.831311	1
evm.model.sctg_0029_0001.27	extracellular invertase	62	64	210	216	762	424	199.206	171.153	227.26	1.32782	0.409057	0.753722	1
evm.model.sctg_0220_0007.7	family	18	52	66	86	170	86	70.6998	81.5617	59.8379	0.733652	-0.446833	0.771433	1
evm.model.sctg_0040_0001.46	flavin-containing amine oxidasedehydrogenase	0	6	8	6	50	18	9.5029	8.20573	10.8001	1.31616	0.396338	0.689601	1
evm.model.sctg_0006_0005.98	formate nitrite	16	10	32	26	36	10	21.9527	30.5305	13.3749	0.438081	-1.19073	0.204831	0.982472
evm.model.sctg_0084_0003.26	gaf domain nucleotide-binding protein	44	32	98	24	110	74	62.3133	91.5131	33.1134	0.361843	-1.46656	0.111757	0.861777
evm.model.sctg_0289_0002.8	glycoside hydrolase family 45 protein	0	0	0	0	2	0	0.116143	0	0.232286	Inf	Inf	1	1
evm.model.sctg_0089_0002.33	gnat family	2	4	4	2	8	22	5.90756	6.29408	5.52104	0.87718	-0.189055	1	1
evm.model.sctg_0185_0001.1	gpi-anchored protein	0	0	0	0	0	0	0	0	0	NA	NA	NA	NA
evm.model.sctg_0040_0003.2	haloacid type ii	10	10	44	52	90	74	34.7902	30.8594	38.7209	1.25475	0.327402	1	1
evm.model.sctg_0019_0005.8	hypothetical protein	0	0	4	6	2	2	1.84873	1.39985	2.29761	1.64133	0.714866	0.926049	1
evm.model.sctg_0026_0005.35	hypothetical protein	0	0	4	2	14	10	2.71103	1.39985	4.02221	2.87332	1.52272	0.857899	1
evm.model.sctg_0036_0002.3	hypothetical protein	10	2	14	32	46	36	17.0728	13.1525	20.993	1.59612	0.674567	0.719123	1
evm.model.sctg_0087_0003.5	hypothetical protein	0	0	0	0	0	0	0	0	0	NA	NA	NA	NA
evm.model.sctg_0011_0002.41	iron permease ftr1	42	62	150	62	182	246	109.581	135.451	83.71	0.618009	-0.6943	0.392845	1
evm.model.sctg_0309_0002.8	minor histocompatibility antigen h13	26	22	18	4	80	40	30.3188	42.8942	17.7434	0.413654	-1.2735	0.496607	1
evm.model.sctg_0002_0009.45	nitrilase 4	16	16	30	54	82	46	34.2358	35.2367	33.235	0.943193	-0.0843754	0.956117	1
evm.model.sctg_0018_0008.47	nucleoside-diphosphate-sugar	24	26	60	68	84	80	51.78	59.9064	43.6536	0.728696	-0.45661	0.557062	1
evm.model.sctg_0018_0007.18	phytanoyl- dioxygenase family protein	2	4	12	158	136	52	39.5771	9.09378	70.0604	7.70421	2.94565	0.0871001	0.797346
evm.model.sctg_0042_0011.14	related to transposase	0	0	0	0	0	0	0	0	0	NA	NA	NA	NA
evm.model.sctg_0046_0002.12	rpel repeat protein	4	4	26	0	44	36	13.4904	15.2835	11.6974	0.765362	-0.385785	0.543206	1
evm.model.sctg_0073_0003.11	secreted hydrolase	0	2	0	2	6	2	1.71564	1.80201	1.62927	0.904138	-0.145385	0.916613	1
evm.model.sctg_0354_0001.6	sirq protein	8	0	0	2	4	6	3.64487	5.16085	2.12888	0.412505	-1.27752	0.772538	1
evm.model.sctg_0020_0001.23	spherulin 4-like cell surface	0	2	24	50	78	50	21.2852	10.2011	32.3694	3.17313	1.66591	0.361906	1
evm.model.sctg_0162_0003.2	taurine catabolism dioxygenase	0	0	4	4	14	12	3.17723	1.39985	4.95462	3.5394	1.8235	0.719761	1
evm.model.sctg_0105_0006.1	thaumatin-like protein 1-like	2	0	4	4	8	6	2.92499	2.69006	3.15991	1.17466	0.232245	0.959211	1
evm.model.sctg_0006_0005.105	transcriptional	44	22	62	98	106	182	71.6367	69.9044	73.369	1.04956	0.0697869	0.982482	1
evm.model.sctg_0346_0003.4	tubulin gamma chain	0	0	4	0	0	4	1.06587	1.39985	0.731898	0.522842	-0.935554	0.592783	1
evm.model.sctg_0138_0001.17	upf0132 domain protein	14	10	16	6	26	32	17.1076	23.6409	10.5743	0.447287	-1.16073	0.407957	1
