# Supplementary material for: Genome and secretome analysis of the hemibiotrophic fungal pathogen, Moniliophthora roreri, which causes frosty pod rot disease of cacao: mechanisms of the biotrophic and necrotrophic phases
Source: BMC Genomics. 2014 Feb 27;15:164. doi: 10.1186/1471-2164-15-164 (PMC3948071; doi:10.1186/1471-2164-15-164)
Supplement: Additional file 2 — This file contains the complete list of the 1535 secreted genes and the 125 GPI-anchor containing proteins identified in the M. roreri genome. The file contains RNA-Seq data for each gene and RT-qPCR data for a number of selected genes. The corresponding M. perniciosa homolog is also listed with the homology E-value. [file 1471-2164-15-164-S2.xlsx]

## Sheet: Secreted proteins
	M. roreri Secreted proteins and proteins with GPI anchors																	QPCR validation of the RNA-seq data
																				QPCR		QPCR				Gene homolgy to M. perniciosa
M. roreri secreted proteins			RNA seq data for the 30 and 60 DPI samples for Secreted and GPI anchor proteins													primer	30 DAI	60 DAI	P value	%MrAct	%MrAct	60/30	30/60					# indicates GPI anchor proteins
M. roreri Gene id	M. roreri Gene Annotation	r30a	r30b	r30c	r60a	r60b	r60c	baseMean	baseMeanA	baseMeanB	foldChange	log2FoldChange	pval	padj			QPCR			30 DAI	60 DAI	Fold Change			E value	Mp Gene id	Mp annotation
evm.model.sctg_0593_0001.1	14-3-3 protein	0	0	0	0	0	0	0	0	0	NA	NA	NA	NA											1.6	evm.model.sctg_0014_0002.24	glycosidehydrolasefamily20protein
evm.model.sctg_0025_0003.30	3-carboxymuconate cyclase	0	2	0	6	8	2	2.39824	1.80201	2.99447	1.66174	0.732693	0.644878	1											0	evm.model.sctg_0004_0002.12	3-carboxymuconatecyclase
evm.model.sctg_0620_0001.2	ac transposase	0	0	0	0	0	0	0	0	0	NA	NA	NA	NA											1.2	evm.model.sctg_0199_0001.14	carbohydrateesterasefamily4protein
evm.model.sctg_0834_0002.3	ac transposase	0	0	0	0	0	0	0	0	0	NA	NA	NA	NA											0.58	evm.model.sctg_0014_0002.48	polysaccharidelyasefamily3protein
evm.model.sctg_0369_0002.3	acetyl xylan esterase	2	0	4	6	22	14	4.75312	2.69006	6.81617	2.53384	1.34132	0.640812	1											1e-107	evm.model.sctg_0099_0001.2	---NA---
evm.model.sctg_0354_0003.1	acetylcholinesterase precursor	0	0	4	10	16	8	3.77711	1.39985	6.15438	4.39647	2.13634	0.575548	1											0	evm.model.sctg_0487_0001.7	acetylcholinesteraseprecursor
evm.model.sctg_0019_0003.14	achain crystal structure analysis of fungal versatile peroxidase from pleurotus eryngii	2	0	0	8	6	2	2.30943	1.29021	3.32864	2.57992	1.36732	0.665346	1											0	evm.model.sctg_0046_0001.7	achaincrystalstructureanalysisoffungalversatileperoxidasefrompleurotuseryngii
evm.model.sctg_0008_0002.41	acid phosphatase	4	12	38	18	40	58	23.5237	26.691	20.3564	0.762667	-0.390875	0.536844	1											2e-167	evm.model.sctg_0043_0002.14	acidphosphatase
evm.model.sctg_0008_0002.43	acid phosphatase	2	0	4	6	32	24	6.2487	2.69006	9.80735	3.64577	1.86622	0.369196	1											9e-160	evm.model.sctg_0043_0002.16	acidphosphatase
evm.model.sctg_0008_0002.46	acid phosphatase	0	4	0	10	28	10	5.75904	3.60402	7.91405	2.19589	1.13481	0.26599	1											2e-96	evm.model.sctg_0043_0002.14	acidphosphatase
evm.model.sctg_0383_0001.13	actin filament organization protein App1-like, putative	0	0	2	10	46	12	5.53525	0.699924	10.3706	14.8167	3.88915	0.094624	0.813708											0	evm.model.sctg_0006_0001.86	actinfilamentorganizationproteinapp1-
evm.model.sctg_0032_0001.15	adagio protein 1-like	30	6	18	34	144	54	33.6468	31.0585	36.235	1.16667	0.222395	0.728926	1											0	evm.model.sctg_0076_0001.32	circadianclock-associatedfkf1
evm.model.sctg_0024_0002.16	adp-ribose pyrophosphatase	64	26	80	134	316	136	96.1242	92.7099	99.5385	1.07366	0.102531	0.934027	1											0	evm.model.sctg_0078_0001.26	adp-ribosepyrophosphatase
evm.model.sctg_0022_0002.19	adp-ribosylation factor-like 8b	10	0	12	36	68	42	18.2148	10.6506	25.7789	2.42042	1.27526	0.382495	1											3e-104	evm.model.sctg_0013_0002.40	adp-ribosylationfactor-likeprotein8a
evm.model.sctg_0399_0001.6	agmatinase	0	0	0	6	2	0	0.965831	0	1.93166	Inf	Inf	0.5957	1											0	evm.model.sctg_0428_0001.7	agmatinase
evm.model.sctg_0228_0004.2	agmatinase 1	12	2	24	12	136	100	27.717	17.9424	37.4917	2.08956	1.0632	0.431814	1											0	evm.model.sctg_0187_0003.4	agmatinase
evm.model.sctg_0399_0001.7	agmatinase 1	18	22	50	14	140	102	43.9104	48.9321	38.8887	0.794747	-0.331433	0.781538	1											0	evm.model.sctg_0428_0001.6	agmatinase1
evm.model.sctg_0027_0002.19	aldose 1-epimerase	40	54	228	14	90	180	100.802	154.25	47.3535	0.306992	-1.70373	0.039329	0.582341											0	evm.model.sctg_0003_0001.129	aldose1-
evm.model.sctg_0067_0004.8	alginate_lyase domain-containing protein	0	0	0	0	4	0	0.232286	0	0.464573	Inf	Inf	1	1											0	evm.model.sctg_0143_0001.21	alginate_lyasedomain-containingprotein
evm.model.sctg_0025_0001.26	alkaline phosphatase	84	126	298	198	646	504	247.666	272.004	223.327	0.821043	-0.284471	0.706894	1											0	evm.model.sctg_0040_0001.18	alkalinephosphatase
evm.model.sctg_0045_0001.72	alkaline phosphatase	2	0	6	0	12	4	2.7578	3.38998	2.12562	0.627028	-0.673397	0.631581	1											0	evm.model.sctg_0001_0003.96	alkalinephosphatase
evm.model.sctg_0058_0002.19	allergen asp f 15 precursor	0	0	0	32	46	10	8.11784	0	16.2357	Inf	Inf	0.00318114	0.131923											1e-70	evm.model.sctg_0578_0001.7	allergeniccerato-plataninaspf13
evm.model.sctg_0192_0001.2	allergenic cerato-platanin asp f13	0	0	0	36	68	14	10.3278	0	20.6556	Inf	Inf	0.000754641	0.0504034											1e-69	evm.model.sctg_0365_0001.5	allergeniccerato-plataninaspf13
evm.model.sctg_0192_0001.3	allergenic cerato-platanin asp f13	212	54	80	230	1288	1678	367.59	213.414	521.766	2.44486	1.28975	0.194317	0.975551											3e-59	evm.model.sctg_0365_0001.2	faciogenitaldysplasiapartial
evm.model.sctg_0192_0001.6	allergenic cerato-platanin asp f13	0	0	0	1194	848	318	247.426	0	494.851	Inf	Inf	0.000215354	0.0217871											1e-70	evm.model.sctg_0365_0001.5	allergeniccerato-plataninaspf13
evm.model.sctg_0228_0004.4	alpha beta hydrolase	0	2	4	70	70	36	18.8725	3.20186	34.5432	10.7885	3.43142	0.0140142	0.326262											9e-109	evm.model.sctg_0187_0003.6	alphabetahydrolase
evm.model.sctg_0074_0003.21	alpha beta hydrolase fold family	0	0	0	12	1066	48	67.9951	0	135.99	Inf	Inf	0.0658848	0.727535											0	evm.model.sctg_0342_0002.5	alphabetahydrolasefoldfamily
evm.model.sctg_0074_0003.27	alpha beta hydrolase fold family	0	0	0	8	1326	76	85.0889	0	170.178	Inf	Inf	0.0556168	0.682201											0	evm.model.sctg_0342_0002.7	alphabetahydrolasefoldfamily
evm.model.sctg_0074_0003.7	alpha beta hydrolase fold family	8	2	20	10	74	24	14.8902	13.9621	15.8183	1.13294	0.180076	1	1											0	evm.model.sctg_0342_0002.7	alphabetahydrolasefoldfamily
evm.model.sctg_0092_0002.7	alpha beta hydrolase fold family	0	0	2	4	18	4	2.32766	0.699924	3.95539	5.65118	2.49855	0.586568	1											0	evm.model.sctg_0019_0001.53	alphabetahydrolasefoldfamily
evm.model.sctg_0245_0001.13	alpha- -glucanase	0	0	2	428	300	86	86.2504	0.699924	171.801	245.457	7.93932	0.00829546	0.246281											0	evm.model.sctg_0251_0001.5	alpha--glucanase
evm.model.sctg_0355_0001.7	alpha- -glucanase	4	2	2	0	14	10	4.26906	5.08236	3.45575	0.67995	-0.5565	0.998507	1											0	evm.model.sctg_0251_0001.5	alpha--glucanase
evm.model.sctg_0426_0002.7	alpha herpes virus glycoproteinE domain-containing protein	60	4	24	32	148	100	47.6297	50.7095	44.55	0.878533	-0.186831	0.965645	1											7e-173	evm.model.sctg_0344_0002.7	protein
evm.model.sctg_0038_0008.3	alpha-amylase	4	0	2	10	22	6	4.88282	3.28035	6.48529	1.97701	0.983321	0.645446	1											0.74	evm.model.sctg_0276_0001.11	hypotheticalproteinAOL_s00080g321[ArthrobotrysoligosporaATCC24927]
evm.model.sctg_0009_0002.118	alpha-galactosidase	22	12	58	12	84	82	36.7304	45.3022	28.1587	0.621575	-0.686001	0.371292	1											0	evm.model.sctg_0049_0001.48	alpha-galactosidase
evm.model.sctg_0007_0001.48	alpha-glucosidase	4	0	6	16	20	32	8.69496	4.6802	12.7097	2.71564	1.44129	0.468867	1											0	evm.model.sctg_0001_0003.153	alpha-glucosidase
evm.model.sctg_0057_0002.4	alpha-l-arabinofuranosidase a	0	0	6	2	14	22	4.15884	2.09977	6.2179	2.96123	1.5662	0.766219	1											0	evm.model.sctg_0359_0001.1	alpha-l-arabinofuranosidasea
evm.model.sctg_0148_0002.2	alpha-l-fucosidase	4	2	10	2	10	32	7.73257	7.88206	7.58308	0.962068	-0.0557886	0.850005	1											0	evm.model.sctg_0138_0001.31	alpha-l-fucosidase
evm.model.sctg_0639_0001.5	alpha-n-arabinofuranosidase	0	0	2	2	2	2	0.932309	0.699924	1.16469	1.66403	0.734682	1	1											0	evm.model.sctg_0111_0001.21	alpha-n-arabinofuranosidase
evm.model.sctg_0063_0001.8	amfr protein	16	8	34	38	84	70	31.3777	29.4285	33.327	1.13247	0.179478	1	1											0.66	evm.model.sctg_0209_0004.5	hydrophobin
evm.model.sctg_0031_0004.52	amidase family protein	8	8	38	48	62	24	25.4274	25.6674	25.1873	0.981293	-0.0272447	0.688163	1											0	evm.model.sctg_0107_0001.16	amidasefamilyprotein
evm.model.sctg_0033_0003.1	amidohydrolase 3	20	20	54	92	82	54	47.6408	49.8202	45.4615	0.912511	-0.132086	0.728362	1											1.1	evm.model.sctg_0137_0001.24	polysaccharidelyasefamily14protein
evm.model.sctg_0096_0003.34	amidohydrolase family protein	0	0	0	0	4	0	0.232286	0	0.464573	Inf	Inf	1	1											0	evm.model.sctg_0070_0002.13	amidohydrolasefamilyprotein
evm.model.sctg_0168_0001.3	amidophosphoribosyltransferase	20	28	76	18	110	84	48.9856	64.7274	33.2437	0.513596	-0.961294	0.292464	1											0	evm.model.sctg_0039_0001.57	amidophosphoribosyltransferase
evm.model.sctg_0003_0001.6	aminopeptidase	0	0	0	12	12	16	3.86003	0	7.72006	Inf	Inf	0.0488501	0.641957											0	evm.model.sctg_0151_0001.8	aminopeptidase
evm.model.sctg_0036_0002.6	aminopeptidase	0	6	14	0	34	34	10.2378	10.3055	10.17	0.986852	-0.0190943	1	1											0	evm.model.sctg_0200_0001.7	aminopeptidase
evm.model.sctg_0019_0007.16	aminopeptidase y	4	0	0	14	26	8	5.51458	2.58043	8.44873	3.27416	1.71112	0.28726	1											0	evm.model.sctg_0261_0001.19	aminopeptidasey
evm.model.sctg_0036_0003.15	aminopeptidase y	4	4	26	20	46	30	15.8899	15.2835	16.4964	1.07936	0.110181	0.777075	1											0	evm.model.sctg_0059_0001.7	aminopeptidasey
evm.model.sctg_0075_0002.5	and tpr domain protein	110	72	224	548	478	304	240.288	214.226	266.35	1.24332	0.314195	0.896926	1		MrTPR	1.0954	1.0471	0.737	12.4566	11.1455	0.894746	1.11764		0	evm.model.sctg_0693_0001.4	andtprdomainprotein
evm.model.sctg_0391_0001.9	aorsin endoprotease precursor	0	0	4	0	6	6	1.59728	1.39985	1.79471	1.28207	0.358479	0.887395	1											0	evm.model.sctg_0245_0001.15	aorsinendoproteaseprecursor
evm.model.sctg_0191_0001.6	arabinan endo- -alpha-l-arabinosidase	80	118	234	38	182	270	160.561	239.818	81.3039	0.339023	-1.56054	0.0940154	0.812166											4e-110	evm.model.sctg_0014_0002.11	arabinanendo--alpha-l-arabinosidase
evm.model.sctg_0191_0003.4	arabinan endo- -alpha-l-arabinosidase	0	2	4	0	0	2	1.7839	3.20186	0.365949	0.114293	-3.12919	0.292958	1											1e-176	evm.model.sctg_0014_0002.11	arabinanendo--alpha-l-arabinosidase
evm.model.sctg_0150_0003.5	arabinofuranosidase	50	2	24	60	194	230	62.0331	42.4564	81.6097	1.9222	0.942757	0.358212	1											2e-168	evm.model.sctg_0323_0001.7	arabinofuranosidase
evm.model.sctg_0009_0002.71	arabinogalactan endo- -beta-galactosidase	2	0	4	0	6	6	2.24238	2.69006	1.79471	0.667162	-0.583891	0.722349	1											3e-55	evm.model.sctg_1092_0001.1	arabinogalactanendo--beta-galactosidase
evm.model.sctg_0211_0001.12	aryl sulfotransferase	2	0	14	30	52	8	11.0949	6.18968	16.0001	2.58497	1.37015	0.629977	1											0	evm.model.sctg_0951_0001.3	hypotheticalproteinSCHCODRAFT_106305[SchizophyllumcommuneH4-8]
evm.model.sctg_0008_0002.12	aryl-alcohol oxidase	14	6	4	2	20	24	11.559	15.8374	7.28071	0.459717	-1.12118	0.63641	1											0	evm.model.sctg_0043_0001.29	aryl-alcoholoxidase
evm.model.sctg_0048_0006.3	aryl-alcohol oxidase	0	0	0	0	4	0	0.232286	0	0.464573	Inf	Inf	1	1											0	evm.model.sctg_0263_0001.7	aryl-alcoholoxidase
evm.model.sctg_0055_0002.6	aryl-alcohol oxidase	0	2	4	0	26	8	3.84269	3.20186	4.48352	1.40029	0.485722	0.852746	1											0	evm.model.sctg_0072_0001.24	aryl-alcoholoxidase
evm.model.sctg_0060_0002.12	aryl-alcohol oxidase	2	2	0	8	8	14	4.42442	3.09222	5.75662	1.86164	0.896578	0.501719	1											0	evm.model.sctg_0543_0001.1	aryl-alcoholoxidase
evm.model.sctg_0065_0001.1	aryl-alcohol oxidase	0	0	0	0	0	2	0.182975	0	0.365949	Inf	Inf	1	1											1e-81	evm.model.sctg_0032_0002.28	aryl-alcoholoxidase
evm.model.sctg_0088_0001.4	aryl-alcohol oxidase	10	6	14	6	42	8	12.3989	16.7566	8.04119	0.479883	-1.05925	0.49057	1											7e-125	evm.model.sctg_0543_0001.1	aryl-alcoholoxidase
evm.model.sctg_0089_0002.2	aryl-alcohol oxidase	4	0	20	8	20	22	9.0969	9.57966	8.61414	0.899211	-0.153268	0.506773	1											0	evm.model.sctg_0387_0001.10	aryl-alcoholoxidase
evm.model.sctg_0124_0001.7	aryl-alcohol oxidase	4	6	4	12	38	18	10.246	9.38631	11.1057	1.18318	0.242675	0.654231	1											0	evm.model.sctg_0023_0001.41	aryl-alcoholoxidase
evm.model.sctg_0124_0001.8	aryl-alcohol oxidase	4	4	0	0	20	32	7.18125	6.18445	8.17805	1.32236	0.403112	0.539102	1											0	evm.model.sctg_0023_0001.40	aryl-alcoholoxidase
evm.model.sctg_0182_0003.3	aryl-alcohol oxidase	2	6	16	2	34	16	9.86928	12.2956	7.44292	0.60533	-0.724206	0.580182	1											0	evm.model.sctg_0401_0001.3	aryl-alcoholoxidase
evm.model.sctg_0185_0001.10	aryl-alcohol oxidase	0	0	0	24	82	28	10.7223	0	21.4445	Inf	Inf	0.000571731	0.0409711											0	evm.model.sctg_0263_0001.13	aryl-alcoholoxidase
evm.model.sctg_0185_0001.5	aryl-alcohol oxidase	2	0	2	6	24	8	3.97037	1.99014	5.95061	2.99005	1.58017	0.521444	1											0	evm.model.sctg_0263_0001.7	aryl-alcoholoxidase
evm.model.sctg_0185_0001.9	aryl-alcohol oxidase	0	0	0	2	34	18	3.90443	0	7.80887	Inf	Inf	0.0420948	0.604324											0	evm.model.sctg_0263_0001.7	aryl-alcoholoxidase
evm.model.sctg_0253_0002.4	aryl-alcohol oxidase	4	0	2	8	14	8	4.31799	3.28035	5.35564	1.63264	0.707208	0.800088	1											0	evm.model.sctg_0460_0001.7	aryl-alcoholoxidase
evm.model.sctg_0253_0002.6	aryl-alcohol oxidase	8	6	10	0	22	6	8.85975	14.0665	3.653	0.259695	-1.94511	0.284262	1											0	evm.model.sctg_0460_0001.7	aryl-alcoholoxidase
evm.model.sctg_0253_0003.1	aryl-alcohol oxidase	0	0	0	0	0	0	0	0	0	NA	NA	NA	NA											0	evm.model.sctg_0460_0001.7	aryl-alcoholoxidase
evm.model.sctg_0274_0001.9	aryl-alcohol oxidase	0	0	0	2	46	20	4.78427	0	9.56854	Inf	Inf	0.0211118	0.416754											0	evm.model.sctg_0258_0001.7	aryl-alcoholoxidase
evm.model.sctg_0342_0001.6	aryl-alcohol oxidase	8	0	6	12	28	24	9.15139	7.26062	11.0422	1.52083	0.604856	0.775835	1											0	evm.model.sctg_0240_0001.14	aryl-alcoholoxidase
evm.model.sctg_0365_0001.5	aryl-alcohol oxidase	2	2	10	20	36	32	11.1464	6.59184	15.7009	2.38187	1.2521	0.497054	1											0	evm.model.sctg_0057_0003.12	aryl-alcoholoxidase
evm.model.sctg_0365_0001.6	aryl-alcohol oxidase	0	0	8	24	28	20	8.25435	2.79969	13.709	4.89661	2.29178	0.335241	1											0	evm.model.sctg_0057_0003.13	aryl-alcoholoxidase
evm.model.sctg_0365_0001.7	aryl-alcohol oxidase	14	2	4	8	22	2	8.71014	12.2334	5.18693	0.423999	-1.23787	0.586878	1											0	evm.model.sctg_0884_0001.2	aryl-alcoholoxidase
evm.model.sctg_0365_0001.8	aryl-alcohol oxidase	18	10	18	20	46	24	21.1599	26.9213	15.3986	0.571985	-0.805952	0.548194	1											0	evm.model.sctg_0057_0003.14	aryl-alcoholoxidase
evm.model.sctg_0491_0001.5	aryl-alcohol oxidase	6	0	0	4	216	194	32.7938	3.87064	61.7169	15.9449	3.99502	0.0303809	0.507228											0	evm.model.sctg_0387_0001.10	aryl-alcoholoxidase
evm.model.sctg_0534_0001.2	aryl-alcohol oxidase	0	0	0	0	0	0	0	0	0	NA	NA	NA	NA											0	evm.model.sctg_0032_0002.28	aryl-alcoholoxidase
evm.model.sctg_0534_0001.3	aryl-alcohol oxidase	0	0	0	6	2	0	0.965831	0	1.93166	Inf	Inf	0.5957	1											0	evm.model.sctg_0032_0002.28	aryl-alcoholoxidase
evm.model.sctg_1018_0001.1	aryl-alcohol oxidase	2	2	4	0	14	0	3.05904	4.49207	1.626	0.361972	-1.46605	0.643686	1											0	evm.model.sctg_0258_0001.7	aryl-alcoholoxidase
evm.model.sctg_1329_0001.1	aryl-alcohol oxidase	0	0	0	2	14	2	1.27921	0	2.55841	Inf	Inf	0.425158	1											0	evm.model.sctg_0032_0002.28	aryl-alcoholoxidase
evm.model.sctg_0100_0003.8	arylsulfatase	4	0	0	12	232	66	22.5004	2.58043	42.4203	16.4393	4.03907	0.0289216	0.492923											0	evm.model.sctg_0055_0001.54	arylsulfataseprecursor
evm.model.sctg_0013_0001.23	aspartic peptidase a1	38	14	44	328	346	162	107.627	52.5265	162.727	3.09799	1.63133	0.119911	0.872878											0	evm.model.sctg_0349_0001.1	asparticpeptidasea1
evm.model.sctg_0056_0003.7	aspartic peptidase a1	2	2	28	10	32	36	13.0136	12.8912	13.136	1.01899	0.0271401	0.596682	1											0	evm.model.sctg_0369_0001.1	asparticpeptidasea1
evm.model.sctg_0092_0001.4	aspartic peptidase a1	0	6	22	8	54	24	13.0171	13.1052	12.929	0.986552	-0.019533	0.823538	1											0	evm.model.sctg_0019_0001.34	asparticpeptidasea1
evm.model.sctg_0092_0001.5	aspartic peptidase a1	28	26	56	248	556	260	121.738	61.087	182.39	2.98574	1.57809	0.0719226	0.752092											0	evm.model.sctg_0019_0001.35	asparticpeptidasea1
evm.model.sctg_0231_0001.3	aspartic peptidase a1	6	0	0	0	24	10	4.24391	3.87064	4.61718	1.19287	0.25444	0.825817	1											0	evm.model.sctg_0216_0001.21	asparticpeptidasea1
evm.model.sctg_0251_0003.2	aspartic peptidase a1	14	2	2	88	102	54	29.0924	11.5334	46.6514	4.04489	2.0161	0.0359796	0.55374											0	evm.model.sctg_0264_0001.16	asparticpeptidasea1
evm.model.sctg_0475_0001.6	aspartic peptidase a1	0	0	2	8	30	18	4.8718	0.699924	9.04367	12.9209	3.69164	0.140208	0.908172											0	evm.model.sctg_0275_0001.16	asparticpeptidasea1
evm.model.sctg_0002_0005.24	aspartic protease	0	0	2	0	20	4	1.87734	0.699924	3.05476	4.36442	2.12579	0.736005	1											0	evm.model.sctg_0266_0001.11	asparticprotease
evm.model.sctg_0004_0004.34	aspartic protease	4	6	4	6	20	12	7.80212	9.38631	6.21793	0.662447	-0.594122	0.963152	1											0	evm.model.sctg_0256_0001.26	asparticprotease
evm.model.sctg_0004_0004.42	aspartic protease	0	0	2	0	12	6	1.59574	0.699924	2.49157	3.55977	1.83178	0.866352	1											0	evm.model.sctg_0256_0001.26	asparticprotease
evm.model.sctg_0056_0003.12	aspartic-type endopeptidase	0	0	2	18	110	42	13.1294	0.699924	25.5588	36.5166	5.19048	0.00250306	0.112548											0	evm.model.sctg_0030_0001.5	aspartic-typeendopeptidase
evm.model.sctg_0098_0001.29	aspartic-type endopeptidase	4	0	16	22	42	38	13.121	8.17982	18.0621	2.20813	1.14282	0.68718	1											0	evm.model.sctg_0117_0001.21	asparticpeptidasea1
evm.model.sctg_0061_0002.18	atp-binding cassette transporter	0	0	0	0	4	2	0.415261	0	0.830522	Inf	Inf	0.959627	1											3e-128	evm.model.sctg_0285_0001.12	atp-bindingcassettetransporter
evm.model.sctg_0209_0002.21	autophagy protein atg27	8	2	12	164	94	50	38.8391	11.1624	66.5158	5.95891	2.57505	0.206921	0.982752											4e-152	evm.model.sctg_0690_0002.2	autophagyproteinatg27
evm.model.sctg_0006_0005.7	autophagy-related protein 27	16	22	32	266	178	114	79.1071	41.3426	116.872	2.8269	1.49922	0.241696	1											6e-154	evm.model.sctg_0517_0001.7	autophagy-relatedprotein27
evm.model.sctg_0006_0006.15	b-(1-6) glucan synthase	4	4	6	2	14	16	6.70214	8.28422	5.12006	0.618049	-0.694206	0.776427	1											8e-124	evm.model.sctg_0155_0002.4	b-(1-6)glucansynthase
evm.model.sctg_0014_0003.9	b-(1-6) glucan synthase	6	2	6	8	30	20	8.59102	7.77242	9.40962	1.21064	0.275772	0.870529	1											0	evm.model.sctg_0155_0002.4	b-(1-6)glucansynthase
evm.model.sctg_0115_0006.2	benzoate 4-monooxygenase cytochrome p450	0	0	0	4	0	0	0.566459	0	1.13292	Inf	Inf	0.852694	1											0	evm.model.sctg_0506_0001.1	benzoate4-monooxygenasecytochromep450
evm.model.sctg_0203_0001.3	benzoate 4-monooxygenase cytochrome p450	6	4	10	6	14	20	8.97958	10.9743	6.98487	0.636477	-0.651821	0.630764	1											0	evm.model.sctg_0639_0001.2	benzoate4-monooxygenasecytochromep450
evm.model.sctg_0203_0001.4	benzoate 4-monooxygenase cytochrome p450	0	0	2	2	4	0	0.865477	0.699924	1.03103	1.47306	0.558819	0.996354	1											0	evm.model.sctg_0639_0001.2	benzoate4-monooxygenasecytochromep450
evm.model.sctg_0238_0001.2	benzoate 4-monooxygenase cytochrome p450	2	2	6	6	18	18	6.13775	5.192	7.0835	1.36431	0.448172	0.901646	1											0	evm.model.sctg_0506_0001.1	benzoate4-monooxygenasecytochromep450
evm.model.sctg_0069_0001.43	beta- -endoglucanase	0	0	0	4	6	0	0.914888	0	1.82978	Inf	Inf	0.608642	1											2e-95	evm.model.sctg_0215_0001.18	glycosidehydrolasefamily45protein
evm.model.sctg_0100_0001.3	beta-ig-h3 fasciclin	102	104	234	114	478	364	197.902	241.397	154.407	0.639642	-0.644664	0.489023	1											2e-146	evm.model.sctg_0055_0001.41	beta-ig-h3fasciclin
evm.model.sctg_0471_0002.11	beta-ig-h3 fasciclin	184	92	282	62	278	370	208.915	300.281	117.549	0.391462	-1.35306	0.121086	0.872878											2e-91	evm.model.sctg_1225_0001.1	beta-ig-h3fasciclin
evm.model.sctg_0548_0001.6	beta-ig-h3 fasciclin	28	4	16	6	30	50	20.7994	27.2664	14.3324	0.525643	-0.927844	0.537095	1											7e-160	evm.model.sctg_0038_0001.29	relatedtotgfbetainducedproteinig-h3precursor
evm.model.sctg_0707_0001.5	beta-ig-h3 fasciclin	2	2	18	0	28	18	7.96854	9.39154	6.54555	0.696963	-0.520847	0.490912	1											9e-109	evm.model.sctg_0683_0001.1	beta-ig-h3fasciclin
evm.model.sctg_0798_0001.2	beta-ig-h3 fasciclin	98	70	176	70	194	358	147.873	187.884	107.863	0.574092	-0.800647	0.349735	1											8e-99	evm.model.sctg_1225_0001.1	beta-ig-h3fasciclin
evm.model.sctg_0040_0001.12	beta-lactamase	0	0	2	6	24	6	3.14229	0.699924	5.58466	7.97896	2.9962	0.370046	1											5e-179	evm.model.sctg_0125_0001.12	hypotheticalproteinSCHCODRAFT_66948[SchizophyllumcommuneH4-8]
evm.model.sctg_0191_0001.3	beta-lactamase	6	0	0	0	110	4	8.68914	3.87064	13.5076	3.48977	1.80313	0.574026	1											0	evm.model.sctg_0014_0002.21	penicillin-bindingprotein
evm.model.sctg_0203_0001.8	beta-lactamase	4	2	8	20	26	6	8.48214	7.18213	9.78216	1.36201	0.44574	0.926748	1											0	evm.model.sctg_0639_0001.7	beta-lactamase
evm.model.sctg_0234_0001.6	beta-lactamase	38	18	40	16	54	66	38.8052	54.7306	22.8797	0.418042	-1.25828	0.245839	1											0	evm.model.sctg_0154_0001.7	beta-lactamase
evm.model.sctg_0290_0001.4	beta-lactamase	0	2	0	2	34	4	3.52462	1.80201	5.24722	2.91187	1.54195	0.3312	1											0	evm.model.sctg_0125_0001.12	hypotheticalproteinSCHCODRAFT_66948[SchizophyllumcommuneH4-8]
evm.model.sctg_1249_0001.1	beta-lactamase	0	0	0	24	28	2	5.20773	0	10.4155	Inf	Inf	0.0506945	0.652484											5e-127	evm.model.sctg_0125_0001.12	hypotheticalproteinSCHCODRAFT_66948[SchizophyllumcommuneH4-8]
evm.model.sctg_0290_0001.6	beta-lactamase class penicillin binding protein	0	0	0	4	2	8	1.4145	0	2.829	Inf	Inf	0.388173	1											0	evm.model.sctg_0125_0001.12	hypotheticalproteinSCHCODRAFT_66948[SchizophyllumcommuneH4-8]
evm.model.sctg_0463_0001.8	beta-lactamase class penicillin binding protein	2	2	10	654	942	164	165.619	6.59184	324.647	49.2498	5.62204	0.00145118	0.0786094											0	evm.model.sctg_0125_0001.12	hypotheticalproteinSCHCODRAFT_66948[SchizophyllumcommuneH4-8]
evm.model.sctg_0143_0003.3	beta-mannosidase	2	6	8	142	120	38	35.3024	9.49594	61.1088	6.43525	2.686	0.107387	0.86003											0.22	evm.model.sctg_0204_0001.17	glycosidehydrolasefamily5protein
evm.model.sctg_0104_0004.11	biotrophy-associated secreted protein 2	0	0	0	4	34	10	3.45577	0	6.91153	Inf	Inf	0.0604783	0.707279											2e-133	evm.model.sctg_0271_0001.12	biotrophy-associatedsecretedprotein2
evm.model.sctg_0066_0001.46	biotrophy-associated secreted protein 2 MrBAS1	4	4	4	1094	1016	376	252.119	7.5843	496.653	65.4844	6.03308	0.00102253	0.062529		MrSP2a	0.6863	1.5292	0.001	4.85624	33.8221	6.96466	0.143582		6e-111	evm.model.sctg_0077_0001.39	protein
evm.model.sctg_0005_0005.16	biotrophy-associated secreted protein 2 MrBAS2	2	0	2	94	1922	1988	307.797	1.99014	613.604	308.323	8.2683	0.000320025	0.02729											3e-107	evm.model.sctg_0010_0001.38	biotrophy-associatedsecretedprotein2
evm.model.sctg_0099_0004.15	c-3 sterol dehydrogenase	0	0	0	0	0	0	0	0	0	NA	NA	NA	NA											0.11	evm.model.sctg_0124_0001.10	nad-bindingrossmannfoldoxidoreductasefamilyprotein
evm.model.sctg_0001_0002.44	c6 transcription	0	2	8	4	2	2	3.16643	4.60171	1.73115	0.376198	-1.41044	0.321286	1											1.8	evm.model.sctg_0025_0002.26	cellulose-bindingfamilyii
evm.model.sctg_0424_0003.3	c-8 sterol isomerase (erg-1)	0	0	0	6	6	8	1.93002	0	3.86003	Inf	Inf	0.242148	1											0.62	evm.model.sctg_0034_0003.27	protein
evm.model.sctg_0227_0001.20	calcineurin-like phosphoesterase	0	2	0	26	50	32	10.4142	1.80201	19.0263	10.5584	3.40032	0.00949181	0.264368											0	evm.model.sctg_0532_0001.9	calcineurin-likephosphoesterase
evm.model.sctg_0227_0001.21	calcineurin-like phosphoesterase	0	0	6	16	32	28	7.73566	2.09977	13.3715	6.36809	2.67086	0.220849	0.998977											0	evm.model.sctg_0532_0001.9	calcineurin-likephosphoesterase
evm.model.sctg_0092_0002.19	calcium channel	18	6	16	18	80	50	23.0778	22.6173	23.5383	1.04072	0.0575813	0.907335	1											0	evm.model.sctg_0019_0001.67	calciumchannel
evm.model.sctg_0134_0002.24	calcium ion transporter	2	6	0	6	2	2	4.49693	6.69625	2.29761	0.343119	-1.54322	0.735537	1											3.6	evm.model.sctg_0116_0001.10	probableextracellularelastinolyticmetalloproteinaseprecursor
evm.model.sctg_0073_0003.9	calcium:hydrogen antiporter	2	0	0	2	8	0	1.39291	1.29021	1.4956	1.15919	0.213119	1	1											0.44	evm.model.sctg_0192_0001.7	glycosidehydrolasefamily92protein
evm.model.sctg_0012_0001.54	calnexin	200	280	666	914	1096	796	573.095	614.377	531.812	0.865612	-0.208208	0.683417	1		MrCALNEX	1.773	1.259	0.009	59.2925	18.1552	0.306196	3.26588		0	evm.model.sctg_0005_0001.110	calnexin
evm.model.sctg_0070_0004.3	candidate carboxylesterase from carbohydrate esterase family ce10	0	2	16	20	30	24	10.4708	7.4014	13.5403	1.82942	0.871387	0.900015	1											0	evm.model.sctg_0225_0001.9	relatedtopara-nitrobenzylesterase
evm.model.sctg_0227_0001.8	carbohydrate esterase	0	6	10	108	96	26	27.7008	8.90565	46.4959	5.22094	2.38431	0.165484	0.941452											4e-72	evm.model.sctg_0294_0001.19	relatedtotriacylglycerollipaseiiprecursor
evm.model.sctg_0022_0002.56	carbohydrate esterase family 1 protein	0	0	0	4	8	0	1.03103	0	2.06206	Inf	Inf	0.544273	1											1e-29	evm.model.sctg_0384_0001.13	carbohydrateesterasefamily1protein
evm.model.sctg_0024_0001.46	carbohydrate esterase family 12 protein	10	0	4	12	8	4	6.45535	7.85091	5.0598	0.644485	-0.633781	0.694848	1											6e-135	evm.model.sctg_0006_0002.25	carbohydrateesterasefamily12protein
evm.model.sctg_0024_0001.47	carbohydrate esterase family 12 protein	0	0	6	2	2	2	1.63223	2.09977	1.16469	0.554677	-0.850281	0.480016	1											7e-73	evm.model.sctg_0006_0002.25	carbohydrateesterasefamily12protein
evm.model.sctg_0025_0003.31	carbohydrate esterase family 12 protein	2	2	8	34	18	22	10.8189	5.89192	15.7458	2.67244	1.41816	0.43598	1											5e-147	evm.model.sctg_0004_0002.14	carbohydrateesterasefamily12protein
evm.model.sctg_0086_0003.12	carbohydrate esterase family 12 protein	0	0	0	0	0	0	0	0	0	NA	NA	NA	NA											1e-120	evm.model.sctg_0032_0002.4	carbohydrateesterasefamily12protein
evm.model.sctg_0039_0002.1	carbohydrate esterase family 15 protein	0	0	0	0	0	2	0.182975	0	0.365949	Inf	Inf	1	1											0	evm.model.sctg_0292_0001.1	carbohydrateesterasefamily15protein
evm.model.sctg_0100_0001.4	carbohydrate esterase family 16 protein	2	0	2	2	12	14	3.25598	1.99014	4.52182	2.27212	1.18404	0.716144	1											0	evm.model.sctg_0055_0001.42	carbohydrateesterasefamily16protein
evm.model.sctg_0100_0001.5	carbohydrate esterase family 16 protein	0	0	0	0	0	4	0.365949	0	0.731898	Inf	Inf	0.984795	1											5e-161	evm.model.sctg_0055_0001.43	fungalcellulosebindingdomain-containingprotein
evm.model.sctg_0121_0001.7	carbohydrate esterase family 16 protein	10	4	20	14	122	54	22.5348	17.0543	28.0153	1.64271	0.716077	0.58674	1											3e-166	evm.model.sctg_0185_0001.7	carbohydrateesterasefamily16protein
evm.model.sctg_0013_0001.35	carbohydrate esterase family 4 protein	0	0	2	4	26	6	2.97521	0.699924	5.25049	7.50151	2.90718	0.401183	1											0	evm.model.sctg_0496_0001.1	carbohydrateesterasefamily4protein
evm.model.sctg_0028_0008.13	carbohydrate esterase family 4 protein	0	0	2	0	14	14	2.44379	0.699924	4.18765	5.98301	2.58087	0.547452	1											0	evm.model.sctg_0109_0001.8	carbohydrateesterasefamily4protein
evm.model.sctg_0066_0001.21	carbohydrate esterase family 4 protein	0	0	2	42	512	68	42.2516	0.699924	83.8032	119.732	6.90366	0.0183575	0.383279											5e-137	evm.model.sctg_0077_0001.14	carbohydrateesterasefamily4protein
evm.model.sctg_0095_0001.1	carbohydrate esterase family 4 protein	0	0	0	2	210	12	13.5761	0	27.1522	Inf	Inf	0.149129	0.925522											4e-123	evm.model.sctg_0191_0001.9	carbohydrateesterasefamily4protein
evm.model.sctg_0155_0002.4	carbohydrate esterase family 4 protein	0	0	0	54	212	58	25.2646	0	50.5293	Inf	Inf	2.07881e-06	0.000866737											3e-129	evm.model.sctg_0374_0001.11	chitindeacetylase
evm.model.sctg_0155_0002.6	carbohydrate esterase family 4 protein	442	252	682	304	1300	1296	612.544	750.865	474.223	0.631569	-0.662987	0.450352	1		MrCE4	2.4725	1.5696	0.001	296.825	37.1193	0.125055	7.9965		1e-113	evm.model.sctg_0374_0001.13	carbohydrateesterasefamily4protein
evm.model.sctg_0297_0001.1	carbohydrate esterase family 4 protein	0	2	2	0	12	18	3.5946	2.50194	4.68726	1.87345	0.905701	0.634233	1											9e-109	evm.model.sctg_0291_0001.4	chitindeacetylase
evm.model.sctg_0383_0001.7	carbohydrate esterase family 4 protein	0	0	0	6	8	2	1.49724	0	2.99447	Inf	Inf	0.355818	1											0	evm.model.sctg_0006_0001.80	carbohydrateesterasefamily4protein
evm.model.sctg_1053_0001.1	carbohydrate esterase family 4 protein	0	0	0	0	0	0	0	0	0	NA	NA	NA	NA											2e-20	evm.model.sctg_0291_0001.5	carbohydrateesterasefamily4protein
evm.model.sctg_0016_0004.39	carbohydrate esterase family 8 protein	8	0	0	0	14	12	4.49128	5.16085	3.8217	0.740517	-0.433395	1	1											0	evm.model.sctg_0014_0002.93	carbohydrateesterasefamily8protein
evm.model.sctg_0461_0001.1	carbohydrate esterase family 8 protein	164	228	574	50	140	200	289.561	512.105	67.0164	0.130865	-2.93385	0.000878013	0.0556757		MrCE8a	2.2083	1.3254	0.006	161.547	21.1544	0.130948	7.6366		2e-112	evm.model.sctg_0220_0001.4	carbohydrateesterasefamily8protein
evm.model.sctg_0461_0001.3	carbohydrate esterase family 8 protein	194	168	480	230	752	736	365.827	444.501	287.152	0.646009	-0.630375	0.410139	1											3e-118	evm.model.sctg_0220_0001.4	carbohydrateesterasefamily8protein
evm.model.sctg_0623_0001.2	carbohydrate esterase family 8 protein	0	2	6	24	34	36	10.6176	3.90178	17.3335	4.44245	2.15135	0.166326	0.941789											0	evm.model.sctg_0325_0001.8	carbohydrateesterasefamily8protein
evm.model.sctg_0623_0001.3	carbohydrate esterase family 8 protein	4	6	24	12	18	14	12.2183	16.3855	8.05097	0.491346	-1.02519	0.256078	1											3e-164	evm.model.sctg_0325_0001.9	carbohydrateesterasefamily8protein
evm.model.sctg_1297_0001.1	carbohydrate esterase family 8 protein	1282	698	1696	952	3768	2962	1649.35	2049.46	1249.23	0.609541	-0.714205	0.451077	1											9e-112	evm.model.sctg_0220_0001.4	carbohydrateesterasefamily8protein
evm.model.sctg_0031_0004.3	carbohydrate-binding module family 1 protein	0	0	0	12	6	2	2.23078	0	4.46156	Inf	Inf	0.220871	0.998977											9e-114	evm.model.sctg_0421_0001.4	carbohydrate-bindingmodulefamily1protein
evm.model.sctg_0093_0001.20	carbohydrate-binding module family 1 protein	2	0	0	4	4	2	1.62683	1.29021	1.96344	1.52179	0.605773	0.940715	1											2e-172	evm.model.sctg_0026_0001.54	carbohydrate-bindingmodulefamily1protein
evm.model.sctg_0270_0002.5	carbohydrate-binding module family 1 protein	6	4	4	2	4	4	5.31872	8.87451	1.76293	0.198651	-2.33169	0.243646	1											1e-125	evm.model.sctg_0033_0001.15	carbohydrate-bindingmodulefamily1protein
evm.model.sctg_0286_0001.15	carbohydrate-binding module family 1 protein	0	0	2	0	2	0	0.466105	0.699924	0.232286	0.331874	-1.59129	0.765238	1											1e-136	evm.model.sctg_0068_0001.48	carbohydrate-bindingmodulefamily1protein
evm.model.sctg_0011_0002.29	carbohydrate-binding module family 19 protein	2	0	6	2	26	16	4.95188	3.38998	6.51377	1.92148	0.942215	0.841346	1											2e-163	evm.model.sctg_0096_0001.26	carbohydrate-bindingmodulefamily19protein
evm.model.sctg_0066_0001.5	carbohydrate-binding module family 50 protein	28	28	56	376	264	122	111.184	62.889	159.479	2.53588	1.34249	0.348077	1											0	evm.model.sctg_0708_0001.4	domain-containingprotein
evm.model.sctg_0008_0001.25	carbonic anhydrase	0	0	2	162	400	158	60.9752	0.699924	121.25	173.234	7.43658	6.97133e-08	5.99491e-05											0	evm.model.sctg_0016_0001.4	carbonicanhydrase
evm.model.sctg_0169_0002.17	carbonic anhydrase	0	2	4	2	60	8	6.10035	3.20186	8.99884	2.81051	1.49083	0.497897	1											1e-145	evm.model.sctg_0424_0001.12	protein
evm.model.sctg_0215_0001.21	carbonic anhydrase	16	2	12	0	0	2	8.3446	16.3233	0.365949	0.0224189	-5.47914	0.00739936	0.237314											4e-129	evm.model.sctg_0391_0001.5	carbonicanhydrase
evm.model.sctg_0284_0001.12	carboxylesterase family protein	2	0	18	0	2	18	5.55768	7.58953	3.52583	0.464565	-1.10605	0.365953	1											0	evm.model.sctg_0098_0001.26	carboxylesterasefamilyprotein
evm.model.sctg_0284_0001.3	carboxylesterase family protein	0	6	24	14	72	46	17.2747	13.8051	20.7443	1.50266	0.587515	0.84437	1											0	evm.model.sctg_0098_0001.35	carboxylesterasefamilyprotein
evm.model.sctg_0284_0001.4	carboxylesterase family protein	2	0	4	8	18	28	6.08488	2.69006	9.4797	3.52397	1.8172	0.411257	1											0	evm.model.sctg_0098_0001.34	carboxylesterasefamilyprotein
evm.model.sctg_0037_0001.14	carboxypeptidase c	0	2	0	8	10	10	3.52951	1.80201	5.25701	2.9173	1.54463	0.340324	1											0	evm.model.sctg_0246_0001.14	carboxypeptidasec
evm.model.sctg_0037_0001.15	carboxypeptidase c	6	0	22	28	68	34	16.8095	11.5698	22.0493	1.90576	0.930369	0.781301	1											0	evm.model.sctg_0246_0001.14	carboxypeptidasec
evm.model.sctg_0058_0002.13	carboxypeptidase c	18	10	24	22	88	68	28.9575	29.0211	28.8939	0.995619	-0.00633448	0.979882	1											0	evm.model.sctg_0614_0001.1	carboxypeptidasec
evm.model.sctg_0720_0001.6	carboxypeptidase c	0	2	2	0	4	0	1.48325	2.50194	0.464573	0.185685	-2.42907	0.652019	1											7e-161	evm.model.sctg_0715_0001.4	carboxypeptidasey
evm.model.sctg_0190_0004.1	carboxypeptidase cpds	2	2	2	198	1808	1060	231.906	3.79215	460.019	121.308	6.92254	4.36345e-07	0.000272894											0	evm.model.sctg_0132_0001.18	carboxypeptidasecpds
evm.model.sctg_0190_0004.2	carboxypeptidase cpds	2	2	0	40	88	38	15.7975	3.09222	28.5028	9.21757	3.20439	0.00513288	0.186311											0	evm.model.sctg_0132_0001.14	carboxypeptidasecpds
evm.model.sctg_0091_0003.5	carboxypeptidase s1	2	0	0	2	14	2	1.92431	1.29021	2.55841	1.98294	0.987639	0.750952	1											0	evm.model.sctg_0743_0002.2	carboxypeptidases1
evm.model.sctg_0133_0001.25	carboxypeptidase s1	0	0	6	4	0	2	1.79932	2.09977	1.49887	0.713824	-0.48636	0.499707	1											0	evm.model.sctg_0211_0001.9	carboxypeptidases1
evm.model.sctg_0058_0002.20	carboxypeptidase y	0	0	2	2	6	0	0.981621	0.699924	1.26332	1.80494	0.851948	1	1											7e-157	evm.model.sctg_0246_0001.14	carboxypeptidasec
evm.model.sctg_0237_0001.2	carboxypeptidase y precursor	16	16	54	76	74	34	39.9884	43.6357	36.3412	0.83283	-0.263906	0.564961	1											0	evm.model.sctg_0082_0001.21	relatedtoprc1-carboxypeptidaseserine-typeprotease
evm.model.sctg_0002_0008.12	carnitine acyl carnitine carrier	56	34	106	240	326	188	122.047	103.856	140.237	1.3503	0.43328	0.741938	1											0	evm.model.sctg_0002_0001.102	carnitineacylcarnitinecarrier
evm.model.sctg_0014_0003.39	carotenoid ester lipase	8	2	18	2	8	8	8.11079	13.2622	2.9594	0.223146	-2.16394	0.0803759	0.780117											0	evm.model.sctg_0118_0001.3	extracellulartriacylglycerollipaseprecursor
evm.model.sctg_0121_0002.3	carotenoid ester lipase	2	0	0	0	2	0	0.76125	1.29021	0.232286	0.180037	-2.47363	0.836026	1											1e-72	evm.model.sctg_0480_0001.11	cephalosporinesterase
evm.model.sctg_0072_0004.5	carotenoid ester lipase precursor	0	2	0	150	48	34	28.0412	1.80201	54.2804	30.1221	4.91275	0.0767535	0.764451											0	evm.model.sctg_0056_0001.42	carotenoidesterlipaseprecursor
evm.model.sctg_0191_0004.2	carotenoid ester lipase precursor	2	0	0	24	30	4	6.15196	1.29021	11.0137	8.53634	3.09362	0.099507	0.831286											0	evm.model.sctg_0014_0002.9	carotenoidesterlipaseprecursor
evm.model.sctg_0341_0001.6	carotenoid ester lipase precursor	0	0	0	2	4	2	0.69849	0	1.39698	Inf	Inf	0.741921	1											4e-135	evm.model.sctg_0014_0002.9	carotenoidesterlipaseprecursor
evm.model.sctg_0341_0002.4	carotenoid ester lipase precursor	2	0	4	40	8	10	8.38906	2.69006	14.0881	5.23708	2.38876	0.486973	1											0	evm.model.sctg_0014_0002.9	carotenoidesterlipaseprecursor
evm.model.sctg_0013_0001.9	cation-transporting atpase	66	42	182	102	214	192	116.494	144.112	88.8752	0.616707	-0.697342	0.283203	1											0	evm.model.sctg_0349_0001.14	cation-transportingatpase
evm.model.sctg_0008_0001.27	ccr4-not complex component	34	6	74	148	378	142	82.5196	53.2368	111.802	2.1001	1.07046	0.402885	1											0	evm.model.sctg_0016_0001.2	hypotheticalproteinSCHCODRAFT_79379[SchizophyllumcommuneH4-8]
evm.model.sctg_0023_0002.25	cell wall glucanase	0	2	6	6	6	6	3.69793	3.90178	3.49408	0.895509	-0.159219	0.814824	1											2e-145	evm.model.sctg_0068_0001.23	cellwallglucanase
evm.model.sctg_0063_0003.8	cell wall glycosyl hydrolase	0	0	0	8	0	2	1.31589	0	2.63178	Inf	Inf	0.465593	1											0	evm.model.sctg_0006_0001.43	cellwallglycosylhydrolase
evm.model.sctg_0063_0003.9	cell wall glycosyl hydrolase	0	2	10	10	14	18	6.52673	5.30163	7.75184	1.46216	0.548103	1	1											0	evm.model.sctg_0006_0001.44	cellwallglycosylhydrolase
evm.model.sctg_0155_0002.9	cell wall glycosyl hydrolase	86	112	208	32	206	226	151.762	229.184	74.3411	0.324373	-1.62427	0.0983245	0.826923											0	evm.model.sctg_0473_0001.8	cellwallglycosylhydrolase
evm.model.sctg_0155_0004.13	cell wall glycosyl hydrolase	164	118	338	16	52	86	178.355	330.403	26.3069	0.0796207	-3.65071	7.37567e-05	0.010571											0	evm.model.sctg_0304_0001.1	cellwallglycosylhydrolase
evm.model.sctg_0030_0003.26	cellobiohydrolase ii	8	2	18	68	70	148	33.866	13.2622	54.4699	4.10716	2.03814	0.0886047	0.800468											0	evm.model.sctg_0017_0001.75	cellobiohydrolaseii
evm.model.sctg_0030_0003.28	cellobiohydrolase ii	0	2	4	16	32	26	8.10372	3.20186	13.0056	4.06189	2.02215	0.203025	0.982472											0	evm.model.sctg_0017_0001.72	cellobiohydrolaseii
evm.model.sctg_0063_0002.9	cellobiose dehydrogenase	0	0	0	0	4	2	0.415261	0	0.830522	Inf	Inf	0.959627	1											2e-102	evm.model.sctg_0006_0001.26	cellobiosedehydrogenase
evm.model.sctg_0120_0002.14	cellobiose dehydrogenase	2	2	2	16	24	18	7.2024	3.79215	10.6126	2.79858	1.4847	0.29762	1											0	evm.model.sctg_0114_0001.22	cellobiosedehydrogenase
evm.model.sctg_0187_0001.11	cellobiose dehydrogenase	10	4	8	6	62	18	12.5243	12.8548	12.1938	0.94858	-0.0761582	0.92814	1											0	evm.model.sctg_0023_0001.55	cellobiosedehydrogenase
evm.model.sctg_0058_0002.31	cellulose -beta-cellobiosidase precursor	0	0	0	2	0	0	0.283229	0	0.566459	Inf	Inf	1	1											0	evm.model.sctg_0205_0001.11	cellulose-beta-cellobiosidaseprecursor
evm.model.sctg_0058_0002.32	cellulose -beta-cellobiosidase precursor	0	8	6	8	12	20	8.31343	9.30782	7.31904	0.786333	-0.346787	1	1											0	evm.model.sctg_0205_0001.10	glycosidehydrolasefamily7protein
evm.model.sctg_0267_0001.1	cellulose-binding family ii	0	0	0	0	2	0	0.116143	0	0.232286	Inf	Inf	1	1											3e-153	evm.model.sctg_0025_0002.26	cellulose-bindingfamilyii
evm.model.sctg_0091_0002.4	cellulose-binding gdsl lipase	2	0	16	4	6	12	5.45754	6.8896	4.02547	0.584282	-0.775263	0.340548	1											1e-132	evm.model.sctg_0358_0001.6	cellulose-bindinggdsllipase
evm.model.sctg_0176_0001.14	cellulose-binding protein	0	0	0	18	72	48	11.1216	0	22.2432	Inf	Inf	0.000468489	0.0360108											0	evm.model.sctg_0064_0001.16	cellulose-bindingprotein
evm.model.sctg_0032_0003.14	cephalosporin esterase	14	6	44	8	28	42	21.5193	29.8358	13.2028	0.442514	-1.17621	0.146572	0.920862											0	evm.model.sctg_0076_0001.10	cephalosporinesterase
evm.model.sctg_0068_0003.31	cephalosporin esterase	2	6	14	52	34	32	18.0638	11.5957	24.532	2.11561	1.08107	0.4562	1											0	evm.model.sctg_0076_0001.10	cephalosporinesterase
evm.model.sctg_0058_0002.14	cerato-platanin-related secreted protein	0	0	0	0	0	2	0.182975	0	0.365949	Inf	Inf	1	1											1e-70	evm.model.sctg_1156_0001.1	epl1protein
evm.model.sctg_0142_0001.8	chaperone protein dnaj	44	26	62	22	140	80	55.3188	73.5085	37.1291	0.505099	-0.985362	0.365768	1											0	evm.model.sctg_0004_0002.33	chaperoneproteindnaj
evm.model.sctg_0065_0001.23	chitin binding	0	0	0	0	2	2	0.299118	0	0.598235	Inf	Inf	1	1											6e-100	evm.model.sctg_0032_0003.5	chitinbinding
evm.model.sctg_0068_0003.6	chitin binding	6	6	12	0	12	24	9.63066	13.4762	5.78511	0.429283	-1.22	0.412071	1											1e-88	evm.model.sctg_0032_0001.2	chitinbinding
evm.model.sctg_0086_0003.11	chitin binding	0	0	0	4	10	8	1.87907	0	3.75815	Inf	Inf	0.247427	1											3e-160	evm.model.sctg_0032_0002.5	chitinbinding
evm.model.sctg_0126_0001.28	chitin deacetylase	0	0	2	0	6	8	1.43029	0.699924	2.16066	3.08699	1.6262	0.95485	1											5e-133	evm.model.sctg_0106_0001.27	chitindeacetylase
evm.model.sctg_0155_0002.3	chitin deacetylase	0	0	0	0	0	2	0.182975	0	0.365949	Inf	Inf	1	1											3e-130	evm.model.sctg_0374_0001.10	chitindeacetylase
evm.model.sctg_0155_0002.7	chitin deacetylase	0	0	0	0	0	0	0	0	0	NA	NA	NA	NA											2e-103	evm.model.sctg_0473_0002.1	carbohydrateesterasefamily4protein
evm.model.sctg_0297_0002.2	chitin deacetylase	0	0	0	0	0	0	0	0	0	NA	NA	NA	NA											2e-139	evm.model.sctg_0291_0001.4	chitindeacetylase
evm.model.sctg_0297_0002.3	chitin deacetylase	0	0	0	106	74	10	20.2233	0	40.4467	Inf	Inf	0.0275688	0.476268		MrCHIDACTb	-2.7888	0.7117	0.001	0.0016263	5.14873	3165.92	0.000315864		3e-148	evm.model.sctg_0291_0001.5	carbohydrateesterasefamily4protein
evm.model.sctg_0245_0001.24	chitin synthase	0	0	0	5560	4198	528	1079.47	0	2158.93	Inf	Inf	0.000283723	0.0256825		MrCHS	-0.2108	2.2921	0.001	0.61546	195.93	318.346	0.00314123		1e-101	evm.model.sctg_0110_0002.7	chitinsynthase
evm.model.sctg_0066_0001.7	chitotriosidase-1 isoform 2	2	6	6	18	30	30	11.4338	8.79602	14.0717	1.59978	0.67787	0.51502	1											0	evm.model.sctg_0708_0001.2	chitotriosidase-1isoform2
evm.model.sctg_0009_0002.100	choline dehydrogenase	0	0	2	4	14	20	3.55917	0.699924	6.41841	9.17016	3.19695	0.29916	1											0	evm.model.sctg_0049_0001.30	cholinedehydrogenase
evm.model.sctg_0172_0002.12	choline dehydrogenase	4	0	2	4	4	4	2.80487	3.28035	2.32939	0.710104	-0.493899	0.821447	1											0	evm.model.sctg_0476_0001.10	cholinedehydrogenase
evm.model.sctg_0172_0003.4	choline dehydrogenase	8	0	22	12	60	20	13.4434	12.86	14.0268	1.09073	0.125297	0.781158	1											0	evm.model.sctg_0426_0001.7	cholinedehydrogenase
evm.model.sctg_0290_0001.10	circumsporozoite protein variant vk210	6	8	16	4	252	76	30.4926	16.6781	44.3071	2.65661	1.40958	0.329703	1											4e-71	evm.model.sctg_0168_0001.20	circumsporozoiteprotein
evm.model.sctg_0377_0001.4	class ii aldolase adducin-like protein	0	0	4	16	22	6	4.79226	1.39985	8.18467	5.84683	2.54765	0.377478	1											4e-146	evm.model.sctg_0072_0001.11	classiialdolaseadducin-likeprotein
evm.model.sctg_0656_0005.2	class ii aldolase adducin-like protein	0	0	0	0	0	0	0	0	0	NA	NA	NA	NA											3e-38	evm.model.sctg_0099_0001.22	classiialdolaseadducin-likeprotein
evm.model.sctg_0122_0001.1	class v	0	4	8	14	32	16	8.50655	6.40372	10.6094	1.65675	0.72836	0.682746	1											0	evm.model.sctg_0463_0001.3	classv
evm.model.sctg_0418_0001.4	Clavaminate synthase-like protein	0	0	2	2	6	24	3.17732	0.699924	5.65471	8.07904	3.01418	0.459142	1											0	evm.model.sctg_0370_0001.3	protein
evm.model.sctg_0290_0001.11	collagen family member (col-135)	0	2	8	2	20	12	4.84336	4.60171	5.08502	1.10503	0.144084	1	1											0.16	evm.model.sctg_0149_0002.16	alphabetahydrolasefoldfamily
evm.model.sctg_0022_0002.42	concanavalin a-like lectin glucanase	2	6	6	2	126	46	16.2067	8.79602	23.6173	2.685	1.42492	0.255886	1											7e-105	evm.model.sctg_0013_0002.20	concanavalina-likelectinglucanase
evm.model.sctg_0084_0003.14	conserved fungal protein	38	34	82	304	304	226	123.303	83.8451	162.762	1.94122	0.956961	0.33165	1											0	evm.model.sctg_0417_0001.5	conservedfungalprotein
evm.model.sctg_0004_0004.104	copii-coated vesicle protein	20	20	70	28	118	100	47.6762	55.4196	39.9328	0.720554	-0.472822	0.505799	1											1e-116	evm.model.sctg_0038_0001.38	copii-coatedvesicleprotein
evm.model.sctg_0008_0004.19	copper amine oxidase	0	4	2	20	242	236	40.6286	4.30395	76.9532	17.8797	4.16025	0.00664976	0.221535											0	evm.model.sctg_0027_0001.36	copperamineoxidase
evm.model.sctg_0065_0001.9	copper radical oxidase	2	0	14	30	588	44	45.5148	6.18968	84.8399	13.7067	3.77681	0.259773	1											0	evm.model.sctg_0032_0002.36	copperradicaloxidase
evm.model.sctg_0337_0002.6	copper radical oxidase	8	2	10	26	48	28	14.2623	10.4625	18.0621	1.72637	0.787742	0.608295	1											0	evm.model.sctg_0015_0001.85	copperradicaloxidase
evm.model.sctg_0409_0005.8	copper radical oxidase	0	0	4	0	2	4	1.18202	1.39985	0.964185	0.688779	-0.537888	0.673177	1											0	evm.model.sctg_0328_0001.5	copperradicaloxidase
evm.model.sctg_0231_0001.9	crp fnr family transcriptional regulator	2	2	2	0	2	0	2.01222	3.79215	0.232286	0.0612545	-4.02904	0.292963	1											1e-154	evm.model.sctg_0216_0001.15	glycosylhydrolase
evm.model.sctg_0030_0003.34	crystal protein	4	4	4	24	54	22	12.3395	7.5843	17.0947	2.25396	1.17246	0.276422	1											0	evm.model.sctg_0017_0001.67	crystalprotein
evm.model.sctg_0192_0003.14	cs antigen /cerato-platanin	2270	1926	4948	578	2228	2984	2949.9	4931.34	968.47	0.196391	-2.3482	0.00719064	0.234446											3e-40	evm.model.sctg_0635_0001.4	heat-stable19kdaantigen
evm.model.sctg_0192_0003.17	cs antigen /cerato-platanin	4222	2780	6784	400	1758	3252	4257.54	7602.58	912.505	0.120026	-3.05858	0.000705757	0.0482347											1e-55	evm.model.sctg_0365_0001.2	faciogenitaldysplasiapartial
evm.model.sctg_0003_0001.85	cutinase	0	0	0	8	34	18	4.75412	0	9.50824	Inf	Inf	0.0226977	0.434954											2e-96	evm.model.sctg_0036_0001.70	cutinase
evm.model.sctg_0057_0001.44	cutinase	2	2	4	2	16	6	4.00733	4.49207	3.5226	0.784181	-0.350742	0.956876	1											5e-94	evm.model.sctg_0047_0001.48	cutinase
evm.model.sctg_0251_0003.9	cyclopropane-fatty-acyl-phospholipid synthase	0	0	0	4	4	4	1.16469	0	2.32939	Inf	Inf	0.48528	1											1.6	evm.model.sctg_0455_0001.5	glycosidehydrolasefamily76protein
evm.model.sctg_0149_0001.2	cysteine-rich secreted protein	0	0	0	0	0	0	0	0	0	NA	NA	NA	NA											2e-118	evm.model.sctg_0136_0001.12	cysteine-richsecretedprotein
evm.model.sctg_0149_0001.3	cysteine-rich secreted protein	0	0	0	6	2	2	1.14881	0	2.29761	Inf	Inf	0.502858	1											7e-140	evm.model.sctg_0136_0001.12	cysteine-richsecretedprotein
evm.model.sctg_0021_0002.33	cytochrome c oxidase assembly protein	0	4	8	4	6	10	5.03162	6.40372	3.65952	0.571468	-0.807254	0.593533	1											1e-39	evm.model.sctg_0169_0001.8	cytochromecoxidaseassemblyprotein
evm.model.sctg_0092_0001.11	cytochrome mitochondrial precursor	4	6	22	26	46	20	16.0258	15.6856	16.366	1.04338	0.0612627	0.859076	1											0	evm.model.sctg_0019_0001.43	cytochromeb2
evm.model.sctg_0011_0002.61	cytochrome p450	2	6	12	2	22	16	8.4725	10.8958	6.0492	0.555187	-0.848954	0.591822	1											0	evm.model.sctg_0377_0001.2	cytochromep450
evm.model.sctg_0012_0001.35	cytochrome p450	2	0	8	14	46	14	7.97967	4.08991	11.8694	2.90213	1.53711	0.513152	1											0	evm.model.sctg_0005_0001.88	cytochromep450
evm.model.sctg_0012_0003.35	cytochrome p450	0	0	10	4	10	16	4.36078	3.49962	5.22194	1.49215	0.577389	0.844398	1											3e-97	evm.model.sctg_0365_0001.11	cytochromep450
evm.model.sctg_0014_0002.28	cytochrome p450	0	0	0	0	10	0	0.580716	0	1.16143	Inf	Inf	0.840605	1											0	evm.model.sctg_0155_0002.12	cytochromep450
evm.model.sctg_0014_0003.11	cytochrome p450	0	6	6	14	14	0	6.54851	7.50581	5.59122	0.744919	-0.424845	0.896564	1											0	evm.model.sctg_0155_0002.2	cytochromep450
evm.model.sctg_0014_0003.5	cytochrome p450	8	0	10	6	24	24	8.76934	8.66047	8.8782	1.02514	0.035822	0.885104	1											0	evm.model.sctg_0273_0001.7	cytochromep450
evm.model.sctg_0014_0003.7	cytochrome p450	10	10	28	8	30	22	17.5178	25.2601	9.77557	0.386997	-1.3696	0.210413	0.986223											0	evm.model.sctg_0155_0002.6	cytochromep450
evm.model.sctg_0017_0003.61	cytochrome p450	0	0	0	4	176	58	16.0933	0	32.1866	Inf	Inf	0.00905816	0.257969											0	evm.model.sctg_0422_0001.6	cytochromep450
evm.model.sctg_0028_0009.3	cytochrome p450	0	0	0	0	0	0	0	0	0	NA	NA	NA	NA											0	evm.model.sctg_0237_0001.21	cytochromep450
evm.model.sctg_0029_0001.18	cytochrome p450	2	6	16	52	34	30	18.2308	12.2956	24.166	1.96542	0.974834	0.54975	1											9e-112	evm.model.sctg_0165_0003.7	cytochromep450
evm.model.sctg_0031_0004.15	cytochrome p450	4	6	8	0	18	12	7.53621	10.7862	4.28627	0.397386	-1.33139	0.523721	1											3e-169	evm.model.sctg_0365_0001.11	cytochromep450
evm.model.sctg_0042_0008.6	cytochrome p450	6	0	6	46	60	34	16.0943	5.97041	26.2183	4.39137	2.13467	0.111405	0.861777											0	evm.model.sctg_0276_0001.1	cytochromep450
evm.model.sctg_0052_0004.10	cytochrome p450	0	0	2	24	38	20	7.78518	0.699924	14.8704	21.2458	4.40911	0.0320741	0.524255											0	evm.model.sctg_0451_0001.8	cytochromep450
evm.model.sctg_0062_0002.11	cytochrome p450	0	2	8	2	44	8	5.87113	4.60171	7.14055	1.55172	0.633867	0.860329	1											0	evm.model.sctg_0115_0001.30	cytochromep450
evm.model.sctg_0062_0002.12	cytochrome p450	26	18	62	28	98	44	41.0259	54.6885	27.3633	0.500349	-0.998994	0.262182	1											0	evm.model.sctg_0115_0001.28	cytochromep450
evm.model.sctg_0062_0002.19	cytochrome p450	4	0	0	0	8	14	3.03561	2.58043	3.49079	1.3528	0.435944	0.831474	1											0	evm.model.sctg_0115_0001.30	cytochromep450
evm.model.sctg_0064_0001.12	cytochrome p450	0	0	0	2	0	2	0.466204	0	0.932408	Inf	Inf	0.912427	1											0	evm.model.sctg_0133_0001.19	cytochromep450
evm.model.sctg_0120_0001.1	cytochrome p450	4	10	22	0	26	8	11.8866	19.2896	4.48352	0.232431	-2.10512	0.138102	0.903972											0	evm.model.sctg_0459_0001.8	cytochromep450
evm.model.sctg_0121_0002.9	cytochrome p450	2	2	6	6	2	0	3.56183	5.192	1.93166	0.372046	-1.42645	0.340911	1											0	evm.model.sctg_0448_0001.4	cytochromep450
evm.model.sctg_0125_0001.36	cytochrome p450	2	2	16	22	60	38	14.4221	8.69161	20.1527	2.31863	1.21328	0.541772	1											0	evm.model.sctg_0204_0001.22	cytochromep450
evm.model.sctg_0146_0001.29	cytochrome p450	6	10	50	922	446	100	180.807	30.3788	331.235	10.9035	3.44672	0.245083	1		MrCp450b	0.8046	1.1625	0.127	6.37676	14.5378	2.27982	0.438632		0	evm.model.sctg_0722_0001.2	cytochromep450
evm.model.sctg_0148_0003.2	cytochrome p450	6	8	36	30	110	62	28.1472	23.6773	32.6171	1.37757	0.462121	0.882599	1											0	evm.model.sctg_0138_0001.15	cytochromep450
evm.model.sctg_0152_0002.7	cytochrome p450	6	0	0	2	6	2	2.74995	3.87064	1.62927	0.42093	-1.24835	0.810139	1											0	evm.model.sctg_0117_0001.24	cytochromep450
evm.model.sctg_0165_0001.1	cytochrome p450	0	0	0	0	0	0	0	0	0	NA	NA	NA	NA											3e-177	evm.model.sctg_0459_0001.8	cytochromep450
evm.model.sctg_0165_0001.7	cytochrome p450	0	0	0	0	0	0	0	0	0	NA	NA	NA	NA											0	evm.model.sctg_0114_0001.1	cytochromep450
evm.model.sctg_0192_0003.5	cytochrome p450	0	0	2	4	2	4	1.39851	0.699924	2.0971	2.99619	1.58313	1	1											0	evm.model.sctg_0365_0001.11	cytochromep450
evm.model.sctg_0207_0001.8	cytochrome p450	4	0	0	4	12	2	2.73651	2.58043	2.89258	1.12097	0.16475	0.931555	1											0	evm.model.sctg_0504_0001.7	cytochromep450
evm.model.sctg_0245_0001.9	cytochrome p450	8	6	12	60	54	36	22.3095	14.7664	29.8526	2.02165	1.01553	0.376562	1											0	evm.model.sctg_0251_0001.9	cytochromep450
evm.model.sctg_0251_0003.4	cytochrome p450	0	0	6	4	6	8	2.69667	2.09977	3.29357	1.56854	0.649422	0.91107	1											0	evm.model.sctg_0264_0001.14	cytochromep450
evm.model.sctg_0265_0001.2	cytochrome p450	14	20	46	60	72	52	39.0103	43.1498	34.8707	0.808131	-0.307338	0.659816	1											5e-180	evm.model.sctg_0784_0001.3	cytochromep450
evm.model.sctg_0277_0002.1	cytochrome p450	30	22	52	30	258	158	62.3726	57.3733	67.3718	1.17427	0.231764	0.747478	1											3e-85	evm.model.sctg_0722_0001.2	cytochromep450
evm.model.sctg_0328_0001.11	cytochrome p450	6	0	4	10	60	30	10.2803	5.27049	15.2901	2.90108	1.53659	0.275163	1											0	evm.model.sctg_0784_0001.3	cytochromep450
evm.model.sctg_0346_0001.1	cytochrome p450	50	0	4	12	292	36	38.7774	33.6552	43.8996	1.30439	0.383381	0.770663	1											2e-71	evm.model.sctg_0165_0003.7	cytochromep450
evm.model.sctg_0364_0002.5	cytochrome p450	4	0	2	0	10	6	2.76981	3.28035	2.25928	0.688731	-0.537987	0.897381	1											0	evm.model.sctg_0440_0001.1	cytochromep450
evm.model.sctg_0364_0002.7	cytochrome p450	0	0	0	0	14	0	0.813002	0	1.626	Inf	Inf	0.6966	1											0	evm.model.sctg_0264_0001.1	cytochromep450
evm.model.sctg_0366_0003.10	cytochrome p450	0	0	0	0	0	0	0	0	0	NA	NA	NA	NA											0	evm.model.sctg_0459_0001.8	cytochromep450
evm.model.sctg_0375_0001.4	cytochrome p450	4	6	10	4	24	0	7.70322	11.4861	3.92035	0.341313	-1.55083	0.396014	1											9e-84	evm.model.sctg_0101_0001.6	glyoxalasefamilyprotein
evm.model.sctg_0376_0004.1	cytochrome p450	0	0	0	0	0	0	0	0	0	NA	NA	NA	NA											7e-74	evm.model.sctg_0072_0001.6	hypotheticalproteinCC1G_13780[Coprinopsiscinereaokayama7#130]
evm.model.sctg_0389_0001.6	cytochrome p450	0	0	0	0	0	0	0	0	0	NA	NA	NA	NA
evm.model.sctg_0389_0001.7	cytochrome p450	2	4	20	10	24	24	10.9523	11.8935	10.0111	0.841732	-0.248567	0.6008	1											0	evm.model.sctg_0316_0001.10	cytochromep450
evm.model.sctg_0389_0001.8	cytochrome p450	4	12	14	66	146	58	32.2773	18.292	46.2626	2.52912	1.33864	0.137016	0.901578											0	evm.model.sctg_0316_0001.10	cytochromep450
evm.model.sctg_0393_0001.7	cytochrome p450	0	0	0	8	28	4	3.12487	0	6.24974	Inf	Inf	0.0815899	0.781207											0	evm.model.sctg_0065_0001.13	cytochromep450
evm.model.sctg_0465_0005.8	cytochrome p450	2	2	4	0	60	2	5.91331	4.49207	7.33454	1.63277	0.707325	0.770046	1											4e-64	evm.model.sctg_0226_0001.15	cytochromep450
evm.model.sctg_0470_0001.6	cytochrome p450	0	4	4	472	1182	750	206.6	5.00387	408.196	81.5761	6.35008	7.00589e-10	1.07105e-06		MrCp450a	0.065	1.2471	0.001	1.16145	17.6644	15.209	0.0657506		8e-179	evm.model.sctg_0784_0001.3	cytochromep450
evm.model.sctg_0536_0003.2	cytochrome p450	0	0	0	0	6	0	0.348429	0	0.696859	Inf	Inf	1	1											0	evm.model.sctg_0114_0001.1	cytochromep450
evm.model.sctg_0572_0001.3	cytochrome p450	0	0	0	0	0	4	0.365949	0	0.731898	Inf	Inf	0.984795	1											0	evm.model.sctg_0146_0001.24	cytochromep450
evm.model.sctg_0669_0005.1	cytochrome p450	0	0	0	0	74	4	4.66325	0	9.32649	Inf	Inf	0.293317	1											0	evm.model.sctg_0459_0001.8	cytochromep450
evm.model.sctg_0869_0001.3	cytochrome p450	0	0	0	0	390	30	25.3925	0	50.7851	Inf	Inf	0.101651	0.839503											3e-111	evm.model.sctg_0165_0003.7	cytochromep450
evm.model.sctg_0258_0001.1	defense-related protein scp domain-containing protein MrPr-1g	3640	8832	18496	340	2612	4376	8989.56	16778.8	1200.36	0.0715405	-3.8051	0.000563321	0.0405797		MrSCP	2.7421	0.9996	0.001	552.205	9.99079	0.0180926	55.2713		4e-52	evm.model.sctg_0407_0001.11	defense-relatedproteinscpdomain-containingprotein
evm.model.sctg_0251_0004.1	defense-related protein scp domain-containing protein Mr-PR-1i2	28	6	26	0	8	8	17.4805	32.568	2.39294	0.0734752	-3.7666	0.00447173	0.169963											6e-18	evm.model.sctg_0086_0001.33	pathogenesis-relatedprotein1
evm.model.sctg_0516_0001.1	defense-related protein scp domain-containing protein MrPR-1n	120	262	530	8	20	50	256.347	498.956	13.7374	0.0275323	-5.18273	2.61165e-06	0.000927375											1e-29	evm.model.sctg_0086_0001.33	pathogenesis-relatedprotein1
evm.model.sctg_0014_0004.19	deuterolysin m35 metalloprotease	0	0	0	0	0	0	0	0	0	NA	NA	NA	NA											0	evm.model.sctg_0118_0001.23	deuterolysinm35metalloprotease
evm.model.sctg_0058_0002.27	deuterolysin m35 metalloprotease	0	2	8	18	56	40	11.7614	4.60171	18.9211	4.11176	2.03976	0.186694	0.970182											3e-95	evm.model.sctg_0005_0001.13	extracellularprotease
evm.model.sctg_0059_0001.14	deuterolysin m35 metalloprotease	0	0	8	348	224	68	69.9109	2.79969	137.022	48.9418	5.613	0.0498525	0.646485											0	evm.model.sctg_0005_0001.13	extracellularprotease
evm.model.sctg_0251_0003.3	deuterolysin m35 metalloprotease	2	0	4	0	14	6	2.70696	2.69006	2.72385	1.01256	0.0180095	1	1											1e-143	evm.model.sctg_0110_0002.14	peptidyl-lysmetalloendopeptidase
evm.model.sctg_0095_0001.5	deuterolysin metalloprotease family protein	0	0	0	0	8	0	0.464573	0	0.929145	Inf	Inf	0.934188	1											0	evm.model.sctg_1117_0001.2	deuterolysinmetalloproteasefamilyprotein
evm.model.sctg_0089_0002.8	di-copper centre-containing protein	0	0	8	62	40	2	12.6858	2.79969	22.5719	8.06227	3.01119	0.427717	1											0	evm.model.sctg_0491_0001.6	di-coppercentre-containingprotein
evm.model.sctg_0040_0001.34	dimethylaniline monooxygenase	0	0	10	4	40	10	5.554	3.49962	7.60839	2.17406	1.12039	0.909843	1											0	evm.model.sctg_0296_0001.11	dimethylanilinemonooxygenase
evm.model.sctg_0040_0001.35	dimethylaniline monooxygenase	14	0	2	18	110	60	19.2919	9.73142	28.8524	2.96487	1.56797	0.116849	0.870527											0	evm.model.sctg_0296_0001.10	faddependentoxidoreductase
evm.model.sctg_0304_0003.8	dimethylaniline monooxygenase	0	12	12	12	58	22	14.5861	15.0116	14.1605	0.943303	-0.0842069	0.876552	1											0	evm.model.sctg_0030_0001.61	faddependentoxidoreductase
evm.model.sctg_0025_0003.27	disulfide isomerase	112	106	224	172	446	268	197.851	246.15	149.552	0.607566	-0.718886	0.438358	1											0	evm.model.sctg_0004_0002.9	proteindisulfideisomerase
evm.model.sctg_0228_0001.13	disulfide isomerase	6	28	64	118	130	102	59.3397	51.4964	67.1831	1.30462	0.383628	0.836248	1											4e-165	evm.model.sctg_0187_0001.2	disulfideisomerase
evm.model.sctg_0047_0003.8	dj-1 family protein	0	0	0	0	4	2	0.415261	0	0.830522	Inf	Inf	0.959627	1											2e-133	evm.model.sctg_0380_0001.2	dj-1familyprotein
evm.model.sctg_0047_0003.9	dj-1 family protein	0	0	0	0	6	2	0.531404	0	1.06281	Inf	Inf	0.870842	1											9e-114	evm.model.sctg_0380_0001.2	dj-1familyprotein
evm.model.sctg_0873_0002.1	DNA breaking-rejoining enzyme	0	0	0	0	0	0	0	0	0	NA	NA	NA	NA											1e-11	evm.model.sctg_0621_0001.4	protein
evm.model.sctg_0864_0001.3	dna polymerase alpha catalytic subunit	0	0	22	2	8	2	4.78036	7.69916	1.86155	0.241787	-2.04819	0.359388	1											1.8	evm.model.sctg_0117_0001.21	asparticpeptidasea1
evm.model.sctg_0029_0002.1	dna repair protein rad51-like 4	2	2	0	2	2	10	2.86036	3.09222	2.62849	0.850032	-0.23441	0.981782	1											3e-177	evm.model.sctg_0135_0001.20	dnarepairproteinrad51-like4
evm.model.sctg_0158_0002.11	dolichyl-diphosphooligosaccharide-protein glycosyltransferase	70	62	180	96	276	242	133.769	164.013	103.525	0.631203	-0.663825	0.392242	1											0	evm.model.sctg_0376_0001.6	dolichyl-diphosphooligosaccharide-proteinglycosyltransferase
evm.model.sctg_0004_0004.12	duf1237 domain protein	18	6	20	20	56	40	21.7524	24.0172	19.4876	0.811402	-0.301512	0.783477	1											2.2	evm.model.sctg_0023_0001.40	aryl-alcoholoxidase
evm.model.sctg_0254_0001.4	duf1620 domain-containing protein	30	14	38	32	116	78	41.0369	45.2658	36.808	0.813151	-0.298404	0.796658	1											0	evm.model.sctg_0408_0001.7	duf1620domain-containingprotein
evm.model.sctg_0044_0002.15	dyp-type peroxidase family protein	2	0	0	4	12	4	2.27437	1.29021	3.25853	2.52558	1.33661	0.635008	1											0	evm.model.sctg_0383_0001.7	fungalperoxidase
evm.model.sctg_0092_0001.3	e3 ubiquitin-protein ligase rnf13-like	18	12	8	126	148	58	44.3561	25.2237	63.4886	2.51702	1.33172	0.104349	0.848813											0	evm.model.sctg_0019_0001.32	ringfingerprotein13
evm.model.sctg_0035_0002.11	ef tu gtp binding domain-containing protein	14	8	26	42	76	68	29.2517	25.3385	33.1648	1.30887	0.388318	0.812355	1											0	evm.model.sctg_0308_0001.16	eftugtpbindingdomain-containingprotein
evm.model.sctg_0018_0003.9	elastinolytic metalloproteinase mep	218	102	338	9266	3752	1130	1808.88	350.823	3266.93	9.3122	3.21912	0.25118	1		MrMEP	1.574	1.909	0.083	37.4973	81.0961	2.16272	0.462381		0	evm.model.sctg_0260_0001.10	elastinolyticmetalloproteinasemep
evm.model.sctg_0049_0006.7	electron transfer flavoprotein-ubiquinone oxidoreductase	24	16	46	88	102	74	48.1539	45.9969	50.3109	1.09379	0.129335	0.996672	1											0	evm.model.sctg_0153_0001.5	electrontransferflavoprotein-ubiquinoneoxidoreductase
evm.model.sctg_0049_0006.18	elongation factor 2	2	0	2	4	12	2	2.44136	1.99014	2.89258	1.45346	0.539491	0.999178	1											0	evm.model.sctg_0153_0001.17	hypotheticalconservedprotein
evm.model.sctg_0385_0001.3	endo- -alpha-mannosidase	0	0	0	0	0	0	0	0	0	NA	NA	NA	NA											6e-96	evm.model.sctg_0126_0001.17	---NA---
evm.model.sctg_0005_0002.91	endo- -beta-d-glucanase	4	2	8	8	8	10	6.10343	7.18213	5.02473	0.699615	-0.515367	0.630787	1											6e-136	evm.model.sctg_0010_0001.94	endo--beta-d-glucanase
evm.model.sctg_0125_0001.41	endo- -beta-mannosidase	2	2	0	18	18	16	6.60426	3.09222	10.1163	3.27153	1.70996	0.195656	0.977479											2e-152	evm.model.sctg_0204_0001.17	glycosidehydrolasefamily5protein
evm.model.sctg_0005_0005.25	endo- -beta-xylanase	0	0	0	0	4	2	0.415261	0	0.830522	Inf	Inf	0.959627	1											0	evm.model.sctg_0010_0001.29	endo--beta-xylanase
evm.model.sctg_0507_0001.4	endoglucanase	0	0	0	0	0	0	0	0	0	NA	NA	NA	NA											0	evm.model.sctg_0161_0001.6	glycosylhydrolase
evm.model.sctg_0015_0003.46	endoglucanase ii	0	2	8	10	14	10	5.44487	4.60171	6.28804	1.36646	0.450443	1	1											3e-166	evm.model.sctg_0394_0001.3	endoglucanaseii
evm.model.sctg_0015_0003.47	endoglucanase ii	2	0	0	28	42	4	7.41527	1.29021	13.5403	10.4946	3.39158	0.0644068	0.724094											6e-126	evm.model.sctg_0394_0001.2	endoglucanaseii
evm.model.sctg_0009_0002.93	endoglucanase iv precursor	4	0	4	0	6	2	2.52154	3.98027	1.06281	0.267019	-1.90499	0.432127	1											1e-166	evm.model.sctg_0049_0001.23	endoglucanaseivprecursor
evm.model.sctg_0128_0003.5	endonuclease exonuclease phosphatase	0	0	6	20	32	18	7.38724	2.09977	12.6747	6.03624	2.59365	0.25436	1											0	evm.model.sctg_0512_0002.5	endonucleaseexonucleasephosphatase
evm.model.sctg_0009_0002.59	endoplasmic oxidoreductin-1	10	10	20	24	50	64	23.3877	22.4604	24.315	1.08258	0.114468	0.929495	1											0	evm.model.sctg_0037_0001.12	endoplasmicoxidoreductin-1
evm.model.sctg_0014_0004.2	endoplasmic oxidoreductin-1	12	22	44	1122	612	230	236.954	42.9617	430.947	10.031	3.32639	0.148488	0.925522											0	evm.model.sctg_0118_0001.5	endoplasmicoxidoreductin-1
evm.model.sctg_0013_0001.108	endoplasmic reticulum protein	46	18	52	48	208	84	58.6068	64.091	53.1227	0.828863	-0.270795	0.83596	1											2e-178	evm.model.sctg_0003_0001.62	endoplasmicreticulumprotein
evm.model.sctg_0148_0002.9	endoplasmic reticulum vesicle protein 25	34	30	96	62	168	130	71.7095	82.5601	60.859	0.737147	-0.439975	0.528414	1											8e-118	evm.model.sctg_0138_0001.24	endoplasmicreticulumvesicleprotein25
evm.model.sctg_0005_0001.19	endo-polygalacturonase	6	2	8	2	20	44	9.70627	8.47235	10.9402	1.29128	0.368806	0.87103	1											0	evm.model.sctg_0166_0001.15	endo-polygalacturonase
evm.model.sctg_0041_0005.1	endo-polygalacturonase	564	1446	2728	22	80	92	1326.87	2621.39	32.3562	0.0123431	-6.34015	1.44938e-06	0.000664733		Mrendo-PG	2.205	-0.2492	0.001	160.325	0.563378	0.00351399	284.577		8e-155	evm.model.sctg_0320_0001.11	endo-polygalacturonase
evm.model.sctg_0027_0002.74	endosomal cargo receptor	54	18	64	278	180	140	99.3557	73.4514	125.26	1.70534	0.770063	0.573969	1											1e-123	evm.model.sctg_0020_0002.85	endosomalcargoreceptor
evm.model.sctg_0058_0002.21	epl1 protein / cerato-platanin	0	0	6	76	70	36	19.1712	2.09977	36.2425	17.2602	4.10938	0.027334	0.474454											2e-71	evm.model.sctg_0578_0001.8	epl1protein
evm.model.sctg_0192_0001.1	epl1 protein /cerato-platanin	1488	1238	2682	244	1078	1784	1767.35	3013.96	520.737	0.172775	-2.53303	0.00528854	0.189608											5e-43	evm.model.sctg_0365_0001.1	predictedprotein[PostiaplacentaMad-698-R]
evm.model.sctg_0008_0005.2	epoxide hydrolase	8	4	12	46	70	32	19.9891	12.9644	27.0138	2.08368	1.05914	0.387923	1											0	evm.model.sctg_0027_0001.40	epoxidehydrolase
evm.model.sctg_0096_0003.9	epoxide hydrolase	0	0	0	2	2	2	0.582347	0	1.16469	Inf	Inf	0.823786	1											6.2	evm.model.sctg_0340_0001.12	---NA---
evm.model.sctg_0004_0002.53	er degradation-enhancing alpha-mannosidase-like 1	8	4	28	30	72	38	21.188	18.5638	23.8122	1.28272	0.35921	1	1											0	evm.model.sctg_0012_0002.64	erdegradation-enhancingalpha-mannosidase-like1
evm.model.sctg_0013_0001.18	er-to-golgi transport membrane protein	12	6	8	30	16	24	15.3468	15.947	14.7466	0.924723	-0.112907	0.98679	1											1e-48	evm.model.sctg_0349_0001.6	er-to-golgitransportmembraneprotein
evm.model.sctg_0125_0001.44	eukaryotic translation initiation factor 3 subunit	38	30	56	62	158	96	62.3092	71.1421	53.4764	0.751684	-0.411801	0.741696	1											0	evm.model.sctg_0204_0001.14	eukaryotictranslationinitiationfactor3subunit
evm.model.sctg_0061_0002.41	exo-beta- -glucanase	4	0	0	8	74	32	9.64802	2.58043	16.7156	6.47785	2.69551	0.0436832	0.613606											1e-57	evm.model.sctg_0008_0001.35	glycosidehydrolasefamily5protein
evm.model.sctg_0025_0003.13	exoglucanase 3 precursor	0	0	0	2	4	4	0.881465	0	1.76293	Inf	Inf	0.626802	1											0	evm.model.sctg_0004_0001.17	exoglucanase3precursor
evm.model.sctg_0030_0003.27	exoglucanase 3 precursor	0	0	2	4	28	6	3.09135	0.699924	5.48277	7.83339	2.96964	0.374066	1											0	evm.model.sctg_0017_0001.73	exoglucanase3precursor
evm.model.sctg_0179_0001.13	exopolygalacturonase	0	0	0	4	4	10	1.71362	0	3.42724	Inf	Inf	0.293105	1											0	evm.model.sctg_0259_0001.2	exopolygalacturonase
evm.model.sctg_0026_0005.53	expansin family protein	0	0	0	3086	2042	294	582.502	0	1165	Inf	Inf	0.000975225	0.0601709		MrEXP-A	-0.1129	1.89	0.001	0.771081	77.6247	100.67	0.00993345		2e-125	evm.model.sctg_0009_0001.52	non-catalyticmodulefamilyexpnprotein
evm.model.sctg_0045_0001.38	expansin family protein	64	42	98	576	904	496	236.157	113.425	358.889	3.1641	1.66179	0.0547865	0.679106		MrEXP-b2	0.106	0.626	0.011	1.27644	4.22669	3.31131	0.301995		1e-103	evm.model.sctg_0001_0003.60	expansinfamilyprotein
evm.model.sctg_0086_0003.2	expansin family protein	0	2	0	24	118	92	19.569	1.80201	37.3361	20.7191	4.37289	0.000262938	0.0244444											1e-64	evm.model.sctg_0032_0002.18	riboflavinaldehyde-formingenzyme
evm.model.sctg_0001_0002.95	exported protein	0	0	2	8	44	10	4.9529	0.699924	9.20588	13.1527	3.71729	0.129421	0.885042											0	evm.model.sctg_0061_0001.6	predictedprotein[LaccariabicolorS238N-H82]
evm.model.sctg_0001_0002.152	expressed protein [Schizophyllum commune H4-8]	0	2	10	124	62	30	26.5561	5.30163	47.8106	9.01809	3.17282	0.226259	1											4e-145	evm.model.sctg_0018_0001.13	---NA---
evm.model.sctg_0009_0002.41	expressed protein [Schizophyllum commune H4-8]	8	4	28	8	32	18	13.9199	18.5638	9.27596	0.49968	-1.00092	0.257001	1											9e-128	evm.model.sctg_0037_0001.30	expressedprotein[SchizophyllumcommuneH4-8]
evm.model.sctg_0015_0003.39	expressed protein [Schizophyllum commune H4-8]	8	0	0	222	240	112	58.2026	5.16085	111.244	21.5554	4.42998	0.000898127	0.0564262											2e-83	evm.model.sctg_0394_0001.9	expressedprotein[SchizophyllumcommuneH4-8]
evm.model.sctg_0036_0003.14	expressed protein [Schizophyllum commune H4-8]	16	18	20	688	994	384	207.055	33.539	380.57	11.3471	3.50425	0.000228239	0.0225924											3e-79	evm.model.sctg_0059_0001.8	expressedprotein[SchizophyllumcommuneH4-8]
evm.model.sctg_0061_0002.5	expressed protein [Schizophyllum commune H4-8]	440	386	1072	178	458	600	610.094	1006.79	213.393	0.211953	-2.23818	0.00836859	0.24656											1e-109	evm.model.sctg_0536_0002.4	hypotheticalproteinSERLA73DRAFT_178497[Serpulalacrymansvar.lacrymansS7.3]
evm.model.sctg_0119_0005.16	expressed protein [Schizophyllum commune H4-8]	0	0	0	0	0	0	0	0	0	NA	NA	NA	NA											5e-23	evm.model.sctg_0041_0001.9	gpianchoredcfemdomainprotein
evm.model.sctg_0138_0001.16	expressed protein [Schizophyllum commune H4-8]	12	0	16	8	38	18	11.6567	13.3407	9.97282	0.74755	-0.419758	0.593223	1											6e-120	evm.model.sctg_0053_0001.50	secretedprotein
evm.model.sctg_0274_0001.16	expressed protein [Schizophyllum commune H4-8]	0	0	0	44	240	38	23.6447	0	47.2895	Inf	Inf	0.000328657	0.0275731											1e-46	evm.model.sctg_0265_0002.4	phosphatidylserinedecarboxylase
evm.model.sctg_0022_0002.37	extracellular chitosanase	0	0	0	0	0	2	0.182975	0	0.365949	Inf	Inf	1	1											6e-132	evm.model.sctg_0013_0002.25	extracellularchitosanase
evm.model.sctg_0050_0006.18	extracellular dioxygenase	0	0	0	8	14	6	2.49484	0	4.98969	Inf	Inf	0.144766	0.920738											2e-123	evm.model.sctg_0444_0001.5	extracellulardioxygenase
evm.model.sctg_0280_0002.5	extracellular dioxygenase	0	0	0	10	46	38	7.56396	0	15.1279	Inf	Inf	0.00342081	0.139251											3e-176	evm.model.sctg_0120_0001.9	extracellulardioxygenase
evm.model.sctg_0049_0006.26	extracellular exo-polygalacturonase	0	0	0	2	12	6	1.52901	0	3.05802	Inf	Inf	0.336883	1											0	evm.model.sctg_0153_0001.25	extracellularexo-
evm.model.sctg_0062_0001.19	extracellular gdsl-like lipase	6	2	6	18	18	22	9.49328	7.77242	11.2141	1.44281	0.528884	0.783469	1											1.1	evm.model.sctg_0226_0001.25	glycosidehydrolasefamily92protein
evm.model.sctg_0029_0001.27	extracellular invertase	62	64	210	216	762	424	199.206	171.153	227.26	1.32782	0.409057	0.753722	1											0	evm.model.sctg_0173_0001.21	extracellularinvertase
evm.model.sctg_0054_0001.47	extracellular lipase	2	18	52	10	50	52	26.9302	35.7063	18.1541	0.508429	-0.975882	0.306482	1											0	evm.model.sctg_0400_0001.4	extracellularlipase
evm.model.sctg_0058_0002.16	extracellular protease	0	0	0	0	86	16	6.45795	0	12.9159	Inf	Inf	0.111703	0.861777											0	evm.model.sctg_0578_0001.2	extracellularprotease
evm.model.sctg_0310_0002.8	extracellular protease	0	0	0	0	4	2	0.415261	0	0.830522	Inf	Inf	0.959627	1											7e-171	evm.model.sctg_0195_0001.6	deuterolysinm35metalloprotease
evm.model.sctg_0360_0002.10	extracellular protease	0	0	0	2	4	8	1.24741	0	2.49483	Inf	Inf	0.445609	1											0	evm.model.sctg_0408_0001.3	extracellularprotease
evm.model.sctg_0003_0001.20	extracellular triacylglycerol lipase precursor	8	4	6	2	20	28	9.43863	10.8646	8.01261	0.737494	-0.439297	0.913557	1											4e-79	evm.model.sctg_0319_0002.2	extracellulartriacylglycerollipaseprecursor
evm.model.sctg_0014_0004.12	extracellular triacylglycerol lipase precursor	0	8	8	6	14	14	7.94738	10.0077	5.88702	0.588247	-0.765506	0.765248	1											0	evm.model.sctg_0118_0001.16	carotenoidesterlipaseprecursor
evm.model.sctg_0044_0001.37	extracellular triacylglycerol lipase precursor	4	2	18	46	76	30	19.0132	10.6818	27.3447	2.55994	1.35611	0.419499	1											0	evm.model.sctg_0186_0001.19	extracellulartriacylglycerollipaseprecursor
evm.model.sctg_0107_0002.16	extracellular triacylglycerol lipase precursor	0	0	0	14	38	8	4.92122	0	9.84245	Inf	Inf	0.0203894	0.408948											0	evm.model.sctg_0336_0001.3	extracellulartriacylglycerollipaseprecursor
evm.model.sctg_0107_0002.18	extracellular triacylglycerol lipase precursor	0	0	0	6	54	10	4.90043	0	9.80085	Inf	Inf	0.0225929	0.434764											0	evm.model.sctg_0336_0001.3	extracellulartriacylglycerollipaseprecursor
evm.model.sctg_0107_0002.19	extracellular triacylglycerol lipase precursor	10	14	40	2	52	22	21.8475	33.0636	10.6313	0.321542	-1.63692	0.145447	0.920738											0	evm.model.sctg_0336_0001.3	extracellulartriacylglycerollipaseprecursor
evm.model.sctg_0131_0003.2	extracellular triacylglycerol lipase precursor	0	0	0	0	4	2	0.415261	0	0.830522	Inf	Inf	0.959627	1											0	evm.model.sctg_0015_0001.45	extracellulartriacylglycerollipaseprecursor
evm.model.sctg_0131_0003.21	extracellular triacylglycerol lipase precursor	0	4	6	4	16	6	4.89642	5.70379	4.08906	0.716901	-0.480154	0.876224	1											0	evm.model.sctg_0015_0001.70	extracellulartriacylglycerollipaseprecursor
evm.model.sctg_0131_0003.3	extracellular triacylglycerol lipase precursor	0	0	0	4	18	0	1.61175	0	3.22349	Inf	Inf	0.310189	1											0	evm.model.sctg_0015_0001.48	extracellulartriacylglycerollipaseprecursor
evm.model.sctg_0352_0003.3	extracellular triacylglycerol lipase precursor	0	0	0	8	48	10	4.83523	0	9.67045	Inf	Inf	0.0206603	0.411978											0	evm.model.sctg_0065_0001.30	extracellulartriacylglycerollipaseprecursor
evm.model.sctg_0362_0001.3	extracellular triacylglycerol lipase precursor	2	0	4	8	74	28	9.33689	2.69006	15.9837	5.94177	2.57089	0.113373	0.866796											0	evm.model.sctg_0015_0001.34	extracellulartriacylglycerollipaseprecursor
evm.model.sctg_0362_0002.5	extracellular triacylglycerol lipase precursor	4	0	4	0	2	4	2.47223	3.98027	0.964185	0.242241	-2.04549	0.361571	1											0	evm.model.sctg_0015_0001.38	extracellulartriacylglycerollipaseprecursor
evm.model.sctg_0431_0001.10	extracellular triacylglycerol lipase precursor	2	2	18	18	52	56	15.3878	9.39154	21.3841	2.27696	1.18711	0.57274	1											0	evm.model.sctg_0319_0002.2	extracellulartriacylglycerollipaseprecursor
evm.model.sctg_0431_0001.6	extracellular triacylglycerol lipase precursor	0	0	2	0	4	4	0.948197	0.699924	1.19647	1.70943	0.773516	1	1											0	evm.model.sctg_0319_0001.14	extracellulartriacylglycerollipaseprecursor
evm.model.sctg_0824_0001.4	extracellular triacylglycerol lipase precursor	4	0	0	0	8	4	2.12074	2.58043	1.66104	0.643709	-0.63552	1	1											9e-180	evm.model.sctg_0319_0002.2	extracellulartriacylglycerollipaseprecursor
evm.model.sctg_1039_0001.1	extracellular triacylglycerol lipase precursor	10	12	20	14	54	38	20.7262	24.2624	17.19	0.708504	-0.497153	0.759995	1											0	evm.model.sctg_0015_0001.25	extracellulartriacylglycerollipaseprecursor
evm.model.sctg_0012_0003.48	extracelular cellulose binding protein	0	0	4	6	4	6	2.33082	1.39985	3.2618	2.33011	1.2204	1	1											0	evm.model.sctg_0292_0001.10	carbohydrateesterasefamily15protein
evm.model.sctg_0092_0002.10	extracelular serine carboxypeptidase	28	22	44	138	126	82	61.0035	53.2834	68.7236	1.28977	0.367119	0.737739	1											0	evm.model.sctg_0019_0001.57	extracelularserinecarboxypeptidase
evm.model.sctg_0054_0001.12	fad binding domain protein	26	8	22	214	832	818	169.298	31.68	306.915	9.68799	3.2762	0.000231152	0.0227173											1e-81	evm.model.sctg_0102_0001.32	fadbindingdomainprotein
evm.model.sctg_0043_0004.17	fad binding domain-containing protein	0	2	0	8	26	6	4.09271	1.80201	6.3834	3.54238	1.82472	0.230366	1											0	evm.model.sctg_0066_0002.10	fadbindingdomain-containingprotein
evm.model.sctg_0135_0001.27	fad binding domain-containing protein	0	0	0	40	110	108	21.9331	0	43.8662	Inf	Inf	6.35126e-06	0.00194193											0	evm.model.sctg_0501_0001.2	fadbindingdomain-containingprotein
evm.model.sctg_0140_0002.9	fad binding domain-containing protein	2	0	10	6	26	14	6.03529	4.78983	7.28074	1.52004	0.604111	1	1											0	evm.model.sctg_0501_0001.2	fadbindingdomain-containingprotein
evm.model.sctg_0233_0003.8	fad binding domain-containing protein	0	6	4	12	10	10	6.59791	6.80588	6.38993	0.938884	-0.0909819	0.957991	1											1e-94	evm.model.sctg_0124_0001.2	fadbindingdomain-containingprotein
evm.model.sctg_0243_0004.6	fad binding domain-containing protein	6	10	10	22	20	14	13.7479	16.3803	11.1156	0.678592	-0.559383	0.762938	1											0	evm.model.sctg_0124_0001.2	fadbindingdomain-containingprotein
evm.model.sctg_0277_0002.12	fad binding domain-containing protein	10	0	0	72	304	194	48.8241	6.45107	91.1971	14.1367	3.82138	0.000109414	0.0132603											0	evm.model.sctg_0101_0002.26	fadbindingdomain-containingprotein
evm.model.sctg_0277_0002.13	fad binding domain-containing protein	4	0	0	60	582	220	63.712	2.58043	124.843	48.3809	5.59637	0.000109868	0.0132603											0	evm.model.sctg_0501_0001.2	fadbindingdomain-containingprotein
evm.model.sctg_0277_0002.6	fad binding domain-containing protein	10	4	6	42	142	76	27.2244	12.1549	42.294	3.4796	1.79892	0.0609369	0.708374											0	evm.model.sctg_0101_0002.19	fadbindingdomain-containingprotein
evm.model.sctg_0277_0002.7	fad binding domain-containing protein	0	2	2	12	18	34	7.1062	2.50194	11.7105	4.68056	2.22668	0.146434	0.920792											0	evm.model.sctg_0101_0002.20	faddependent
evm.model.sctg_0375_0001.9	fad binding domain-containing protein	2	0	2	80	162	242	43.8718	1.99014	85.7534	43.0892	5.42925	9.51537e-06	0.00251773											1e-92	evm.model.sctg_0591_0001.1	glycosidehydrolasefamily16protein
evm.model.sctg_0398_0002.11	fad binding domain-containing protein	0	2	0	52	92	66	19.6457	1.80201	37.4894	20.8042	4.3788	0.000288843	0.0259751											0	evm.model.sctg_0101_0002.19	fadbindingdomain-containingprotein
evm.model.sctg_0459_0001.5	fad binding domain-containing protein	12	4	26	54	198	100	38.5162	20.4443	56.5882	2.76792	1.4688	0.198317	0.977479											0	evm.model.sctg_0101_0002.3	fadbindingdomainprotein
evm.model.sctg_0459_0001.6	fad binding domain-containing protein	0	0	0	26	68	116	18.2434	0	36.4868	Inf	Inf	0.000316752	0.02729											0	evm.model.sctg_0101_0002.2	fadbindingdomain-containingprotein
evm.model.sctg_0469_0001.4	fad binding domain-containing protein	0	0	0	16	24	6	4.20848	0	8.41695	Inf	Inf	0.0365028	0.558046											0	evm.model.sctg_0101_0002.3	fadbindingdomainprotein
evm.model.sctg_0548_0001.2	fad binding domain-containing protein	12	8	14	8	24	18	14.0978	19.8488	8.34681	0.42052	-1.24975	0.371596	1											0	evm.model.sctg_0038_0001.25	fadbindingdomain-containingprotein
evm.model.sctg_1115_0001.1	fad binding domain-containing protein	0	0	0	0	12	4	1.06281	0	2.12562	Inf	Inf	0.523597	1											0	evm.model.sctg_0101_0002.19	fadbindingdomain-containingprotein
evm.model.sctg_0375_0001.11	fad dependent	12	4	16	54	144	140	37.2901	16.9447	57.6354	3.40139	1.76612	0.0888439	0.800541											3e-137	evm.model.sctg_0165_0003.7	cytochromep450
evm.model.sctg_0068_0003.22	fad dependent oxidoreductase	0	8	12	44	60	22	17.4319	11.4076	23.4561	2.05619	1.03997	0.371975	1											0	evm.model.sctg_0382_0001.12	faddependentoxidoreductase
evm.model.sctg_0366_0003.5	FAD-binding domain-containing protein	0	4	8	6	2	4	4.53364	6.40372	2.66356	0.41594	-1.26555	0.375453	1											3e-64	evm.model.sctg_0557_0002.2	protein
evm.model.sctg_0366_0003.8	FAD-binding domain-containing protein	2	2	8	14	70	120	19.9721	5.89192	34.0522	5.77947	2.53094	0.144598	0.920738											0	evm.model.sctg_0519_0001.3	protein
evm.model.sctg_0075_0002.6	FAD-bindingdomain-containingprotein	0	0	32	76	122	60	28.9361	11.1988	46.6734	4.16772	2.05926	0.234847	1											0	evm.model.sctg_0411_0001.1	hypotheticalfaddependentoxidoreductase
evm.model.sctg_0023_0002.16	fas1 domain-containing protein	46	20	58	102	190	192	77.0403	67.9928	86.0877	1.26613	0.340425	0.747367	1											5e-112	evm.model.sctg_0068_0001.30	fas1domain-containingprotein
evm.model.sctg_0002_0010.20	f-box and fnip repeat-containing protein	64	24	146	1206	1560	740	386.082	114.005	658.159	5.77305	2.52933	0.00911874	0.258038											8e-86	evm.model.sctg_0062_0001.28	peptidasem561
evm.model.sctg_0060_0002.35	fk506 binding protein 2	44	102	236	164	292	302	169.25	202.878	135.622	0.668488	-0.581026	0.424739	1											6e-74	evm.model.sctg_0493_0001.10	fk506bindingprotein2
evm.model.sctg_0059_0001.39	flavin-binding monooxygenase-like protein	4	10	0	2	24	28	10.0338	11.5905	8.47718	0.731392	-0.451284	0.827923	1											0	evm.model.sctg_0005_0001.36	flavin-bindingmonooxygenase-likeprotein
evm.model.sctg_0040_0001.17	fruit-body specific gene a	0	0	0	24	10	2	4.16244	0	8.32489	Inf	Inf	0.19252	0.97291											5e-87	evm.model.sctg_0122_0001.20	fruit-bodyspecificgenea
evm.model.sctg_0087_0002.1	fruit-body specific gene a	0	0	2	34	62	22	10.778	0.699924	20.8561	29.7977	4.89713	0.0077319	0.238145											2e-97	evm.model.sctg_0033_0001.24	fruit-bodyspecificgenea
evm.model.sctg_0097_0005.3	fruit-body specific gene a	6	4	10	2	20	4	7.29775	10.9743	3.62122	0.329973	-1.59958	0.347316	1											0	evm.model.sctg_0160_0001.18	fruit-bodyspecificgenea
evm.model.sctg_0125_0001.3	fruit-body specific gene a	0	4	6	0	2	2	3.15101	5.70379	0.598235	0.104884	-3.25314	0.181776	0.962874											0	evm.model.sctg_0004_0002.57	predictedprotein[LaccariabicolorS238N-H82]
evm.model.sctg_0190_0005.1	fruit-body specific gene a	0	0	0	2	2	4	0.765322	0	1.53064	Inf	Inf	0.69961	1											8e-90	evm.model.sctg_0132_0001.8	fruit-bodyspecificgenea
evm.model.sctg_0602_0001.6	fruit-body specific gene a	0	0	0	0	0	2	0.182975	0	0.365949	Inf	Inf	1	1											1e-94	evm.model.sctg_0090_0001.25	fruit-bodyspecificgenea
evm.model.sctg_0645_0001.1	fruit-body specific gene a	0	2	0	6	6	2	2.2821	1.80201	2.76218	1.53283	0.616201	0.700298	1											0	evm.model.sctg_0154_0001.28	fruit-bodyspecificgenea
evm.model.sctg_0045_0001.61	fumarylacetoacetate hydrolase domain-containing protein 2a	4	0	26	6	34	24	10.8595	11.6794	10.0396	0.859599	-0.218264	0.498537	1											8e-172	evm.model.sctg_0001_0003.85	fumarylacetoacetatehydrolasedomain-containingprotein2a
evm.model.sctg_0346_0003.1	fungal hydrophobin sc3-like protein	2976	2660	6130	142	874	1802	3466.61	6461.78	471.448	0.0729595	-3.77676	3.81858e-05	0.00709999		MrSc3P2	3.3854	1.6929	0.002	2428.85	49.306	0.0203002	49.2606		4e-12	evm.model.sctg_0144_0001.2	hydrophobin
evm.model.sctg_0044_0002.14	fungal peroxidase	0	6	14	10	18	4	7.98013	10.3055	5.65477	0.548714	-0.865874	0.464291	1											0	evm.model.sctg_0383_0001.8	fungalperoxidase
evm.model.sctg_0044_0002.7	fungal peroxidase	18	8	42	16	246	70	39.7147	33.5184	45.9111	1.36973	0.453892	0.747679	1											0	evm.model.sctg_0222_0001.6	fungalperoxidase
evm.model.sctg_0044_0002.9	fungal peroxidase	14	2	8	8	26	24	11.6551	13.6332	9.67695	0.709808	-0.4945	0.761716	1											0	evm.model.sctg_0222_0001.5	fungalperoxidase
evm.model.sctg_0053_0004.14	fungal peroxidase	0	4	0	24	48	54	12.9285	3.60402	22.253	6.17449	2.62632	0.0146882	0.33641											0	evm.model.sctg_0067_0004.3	fungalperoxidase
evm.model.sctg_1027_0001.1	fungal peroxidase	0	0	0	0	0	0	0	0	0	NA	NA	NA	NA											0	evm.model.sctg_0067_0004.3	fungalperoxidase
evm.model.sctg_1356_0001.1	fungal peroxidase	0	0	2	0	42	2	2.97194	0.699924	5.24396	7.49219	2.90539	0.655022	1											0	evm.model.sctg_0067_0004.3	fungalperoxidase
evm.model.sctg_0003_0001.60	galactan -beta-galactosidase	0	4	6	10	28	2	6.07702	5.70379	6.45025	1.13087	0.177434	0.927216	1											6e-69	evm.model.sctg_0105_0003.28	glycosylhydrolasefamily43protein
evm.model.sctg_0407_0004.2	galactan -beta-galactosidase	22	12	36	2	20	22	22.2589	37.603	6.91476	0.183888	-2.4431	0.030255	0.506422											0	evm.model.sctg_0094_0001.24	galactan-beta-galactosidase
evm.model.sctg_0009_0002.106	galactose mutarotase-like protein	0	0	0	0	14	8	1.5449	0	3.0898	Inf	Inf	0.329156	1											0	evm.model.sctg_0049_0001.36	aldose1-epimerase
evm.model.sctg_0637_0001.2	galactose mutarotase-like protein	4	0	10	14	38	24	9.42504	6.08004	12.77	2.10032	1.07061	0.688126	1											0	evm.model.sctg_0164_0001.4	aldose1-
evm.model.sctg_0029_0001.3	gamma-glutamyltranspeptidase 1	42	8	58	36	166	90	50.272	54.6003	45.9437	0.841456	-0.249041	0.689375	1											0	evm.model.sctg_0554_0001.4	gamma-glutamyltranspeptidase1
evm.model.sctg_0040_0002.2	gas1-like protein	0	0	6	102	44	30	20.7944	2.09977	39.4889	18.8063	4.23314	0.157298	0.935697											1e-108	evm.model.sctg_0280_0001.12	secretedprotein
evm.model.sctg_0093_0001.6	gdsl lipase acylhydrolase family protein	24	28	110	20	66	92	54.6851	79.2065	30.1637	0.380823	-1.39281	0.0792774	0.777021											6e-175	evm.model.sctg_0026_0001.67	gdsllipaseacylhydrolasefamilyprotein
evm.model.sctg_0119_0001.7	gdsl-like lipase acylhydrolase domain protein	0	0	0	2	12	0	0.980088	0	1.96018	Inf	Inf	0.567871	1											1e-175	evm.model.sctg_0041_0002.11	gdsl-likelipaseacylhydrolasedomainprotein
evm.model.sctg_0036_0002.27	glucoamylase	12	6	22	42	648	196	71.9329	20.8465	123.019	5.90121	2.56101	0.0830335	0.784655											0	evm.model.sctg_0059_0001.46	glycosidehydrolasefamily15protein
evm.model.sctg_0007_0001.37	glucooligosaccharide oxidase	2	0	6	4	44	6	5.36552	3.38998	7.34106	2.16552	1.11471	0.723411	1											0	evm.model.sctg_0001_0003.142	glucooligosaccharideoxidase
evm.model.sctg_0109_0001.14	glucooligosaccharide oxidase	4	12	12	2	42	16	12.9821	17.592	8.37206	0.475901	-1.07127	0.649116	1											0	evm.model.sctg_0202_0001.13	glucooligosaccharideoxidase
evm.model.sctg_0109_0004.1	glucooligosaccharide oxidase	4	2	6	114	186	16	31.6503	6.48221	56.8184	8.76528	3.1318	0.0544741	0.678242											0	evm.model.sctg_0202_0001.13	glucooligosaccharideoxidase
evm.model.sctg_0111_0006.1	glucooligosaccharide oxidase	36	18	60	104	104	76	57.9402	60.4396	55.4408	0.917292	-0.124547	0.742888	1		MrGOOX	0.2975	-0.1467	0.011	1.98381	0.713346	0.359584	2.78099		0	evm.model.sctg_0093_0004.7	glucooligosaccharideoxidase
evm.model.sctg_0111_0006.2	glucooligosaccharide oxidase	0	4	4	20	20	14	7.77648	5.00387	10.5491	2.10819	1.076	0.439673	1											0	evm.model.sctg_0093_0004.9	glucooligosaccharideoxidase
evm.model.sctg_0111_0006.5	glucooligosaccharide oxidase	0	0	0	6	152	46	13.885	0	27.77	Inf	Inf	0.00832848	0.246281											0	evm.model.sctg_0093_0004.12	glucooligosaccharideoxidase
evm.model.sctg_0133_0001.29	glucooligosaccharide oxidase	0	4	2	0	2	8	3.00001	4.30395	1.69608	0.394076	-1.34345	0.811715	1											0	evm.model.sctg_0211_0001.5	glucooligosaccharideoxidase
evm.model.sctg_0186_0003.5	glucooligosaccharide oxidase	4	0	0	6	60	26	8.00287	2.58043	13.4253	5.20275	2.37927	0.0871763	0.797512											0	evm.model.sctg_0050_0001.5	glucooligosaccharideoxidase
evm.model.sctg_0035_0002.66	glucose oxidase	4	6	4	24	48	14	12.1602	9.38631	14.934	1.59104	0.669973	0.43688	1											0	evm.model.sctg_0021_0001.42	glucoseoxidase
evm.model.sctg_0037_0001.75	glucose oxidase	0	10	22	22	114	30	20.8349	16.7092	24.9606	1.49382	0.579009	0.638522	1											0	evm.model.sctg_0021_0001.42	glucoseoxidase
evm.model.sctg_0126_0001.27	glucose oxidase	70	68	176	72	360	332	145.485	168.019	122.952	0.731772	-0.450535	0.594797	1											0	evm.model.sctg_0106_0001.26	glucoseoxidase
evm.model.sctg_0211_0001.14	glucose oxidase	0	0	0	116	128	100	33.0092	0	66.0184	Inf	Inf	3.58231e-07	0.000255416											0	evm.model.sctg_0021_0001.42	glucoseoxidase
evm.model.sctg_0265_0002.10	glucose oxidase	0	0	0	0	2	0	0.116143	0	0.232286	Inf	Inf	1	1											0	evm.model.sctg_0487_0001.4	glucoseoxidase
evm.model.sctg_0265_0002.9	glucose oxidase	0	0	0	4	2	0	0.682602	0	1.3652	Inf	Inf	0.759767	1											0	evm.model.sctg_0487_0001.3	glucoseoxidase
evm.model.sctg_0008_0002.27	glutaminase	34	30	102	56	232	82	71.2349	84.6599	57.81	0.68285	-0.55036	0.47574	1											0	evm.model.sctg_0043_0002.6	glutaminase
evm.model.sctg_0008_0002.28	glutaminase	0	4	6	40	20	30	12.4225	5.70379	19.1413	3.35589	1.74669	0.207059	0.982906											0	evm.model.sctg_0043_0002.7	glutaminase
evm.model.sctg_0027_0002.1	glutaminase	2	2	8	8	24	18	7.11937	5.89192	8.34681	1.41665	0.502488	0.913383	1											0	evm.model.sctg_0003_0001.110	glutaminase
evm.model.sctg_0027_0002.3	glutaminase	24	2	6	144	100	50	40.4662	19.3843	61.5481	3.17514	1.66682	0.273456	1											0	evm.model.sctg_0003_0001.112	glutaminase
evm.model.sctg_0038_0008.9	glutaminase a	0	4	4	0	12	6	3.74772	5.00387	2.49157	0.497928	-1.00599	0.822125	1											0	evm.model.sctg_0082_0003.9	glutaminasea
evm.model.sctg_0030_0003.55	glutaminyl-peptide cyclotransferase	26	30	62	14	104	92	49.1892	65.5006	32.8778	0.501946	-0.994396	0.35307	1											0	evm.model.sctg_0017_0001.44	glutaminyl-peptidecyclotransferase
evm.model.sctg_0049_0006.13	glutamyl-trna amidotransferase subunit a	2	0	6	36	56	28	12.6068	3.38998	21.8236	6.43766	2.68654	0.0883917	0.799593											0	evm.model.sctg_0153_0001.11	glutamyl-trnaamidotransferasesubunita
evm.model.sctg_0054_0001.23	glycan biosynthesis protein	20	8	32	52	86	52	32.7699	31.309	34.2309	1.09333	0.128725	0.988645	1											7e-155	evm.model.sctg_0102_0001.20	glycanbiosynthesisprotein
evm.model.sctg_0018_0008.45	glycerone kinase	0	0	0	0	0	0	0	0	0	NA	NA	NA	NA											2.3	evm.model.sctg_0108_0003.16	protein
evm.model.sctg_0001_0003.18	glycerophosphoryl diester phosphodiesterase	2	8	16	22	76	90	22.8116	14.0976	31.5256	2.23623	1.16107	0.298296	1											0	evm.model.sctg_0112_0001.28	glycerophosphoryldiesterphosphodiesterase
evm.model.sctg_0411_0004.2	glycerophosphoryl diester phosphodiesterase	4	4	46	6	44	22	16.5589	22.2827	10.8351	0.486257	-1.04021	0.266599	1											4e-123	evm.model.sctg_0347_0001.8	glycerophosphoryldiesterphosphodiesterase
evm.model.sctg_0016_0004.21	glycoside hydrolase family 1 protein	4	6	10	22	22	6	10.6851	11.4861	9.88404	0.860524	-0.216713	0.870828	1											0	evm.model.sctg_0014_0002.70	glycosidehydrolasefamily1protein
evm.model.sctg_0090_0003.15	glycoside hydrolase family 10	0	0	2	10	12	2	2.64594	0.699924	4.59196	6.56066	2.71384	0.518167	1											0	evm.model.sctg_0350_0001.4	glycosidehydrolasefamily10
evm.model.sctg_0029_0001.21	glycoside hydrolase family 10 protein	0	0	6	6	12	10	3.51131	2.09977	4.92284	2.34447	1.22926	0.966488	1											4e-170	evm.model.sctg_1037_0001.2	glycosidehydrolasefamily10protein
evm.model.sctg_0029_0001.22	glycoside hydrolase family 10 protein	6	4	12	2	16	6	7.5984	11.6742	3.5226	0.301742	-1.72861	0.256549	1											8e-166	evm.model.sctg_0173_0001.28	glycosidehydrolasefamily10protein
evm.model.sctg_0032_0005.4	glycoside hydrolase family 10 protein	8	6	8	12	38	22	12.6021	13.3666	11.8376	0.885614	-0.17525	1	1											2e-174	evm.model.sctg_0046_0001.46	endo--beta-
evm.model.sctg_0025_0001.5	glycoside hydrolase family 105 protein	0	0	2	0	18	8	2.12715	0.699924	3.55437	5.07823	2.34433	0.645282	1											6e-102	evm.model.sctg_0137_0001.32	glycosidehydrolasefamily105protein
evm.model.sctg_0041_0004.11	glycoside hydrolase family 115 protein	12	6	20	54	222	140	43.4206	20.1465	66.6946	3.31047	1.72704	0.0832282	0.785616											0	evm.model.sctg_0016_0001.2	hypotheticalproteinSCHCODRAFT_79379[SchizophyllumcommuneH4-8]
evm.model.sctg_0031_0001.3	glycoside hydrolase family 12 protein	534	130	336	204	520	550	399.007	579.205	218.809	0.377775	-1.4044	0.229027	1											1e-100	evm.model.sctg_0372_0001.2	glycosidehydrolasefamily12protein
evm.model.sctg_0097_0003.1	glycoside hydrolase family 12 protein	138	60	168	32	234	452	160.412	201.879	118.945	0.589192	-0.763189	0.408632	1											5e-74	evm.model.sctg_0160_0001.12	glycosidehydrolasefamily12protein
evm.model.sctg_0622_0001.2	glycoside hydrolase family 12 protein	24	20	64	22	48	48	38.2445	55.9002	20.5887	0.368312	-1.441	0.106171	0.853798											9e-129	evm.model.sctg_0099_0001.28	glycosidehydrolasefamily12protein
evm.model.sctg_0010_0002.62	glycoside hydrolase family 16 protein	0	0	0	0	2	12	1.21399	0	2.42798	Inf	Inf	0.506501	1											0	evm.model.sctg_0591_0001.1	glycosidehydrolasefamily16protein
evm.model.sctg_0011_0002.91	glycoside hydrolase family 16 protein	498	540	1340	116	498	772	754.353	1276.75	231.95	0.181672	-2.46059	0.00504029	0.185886											3e-113	evm.model.sctg_0651_0001.1	glycosidehydrolasefamily16protein
evm.model.sctg_0011_0002.92	glycoside hydrolase family 16 protein	4	4	12	6	16	26	9.3495	10.384	8.31501	0.800752	-0.320572	0.744068	1											2e-141	evm.model.sctg_0178_0002.11	glycosidehydrolasefamily16protein
evm.model.sctg_0054_0001.13	glycoside hydrolase family 16 protein	0	0	2	0	4	4	0.948197	0.699924	1.19647	1.70943	0.773516	1	1											2e-177	evm.model.sctg_0102_0001.31	glycosidehydrolasefamily16protein
evm.model.sctg_0054_0001.17	glycoside hydrolase family 16 protein	0	0	2	0	2	0	0.466105	0.699924	0.232286	0.331874	-1.59129	0.765238	1											3e-151	evm.model.sctg_0102_0001.27	glycosidehydrolasefamily16protein
evm.model.sctg_0085_0002.37	glycoside hydrolase family 16 protein	0	0	0	20	96	72	14.9943	0	29.9885	Inf	Inf	7.72442e-05	0.0109567											0	evm.model.sctg_0139_0001.8	glycosidehydrolasefamily16protein
evm.model.sctg_0138_0001.22	glycoside hydrolase family 16 protein	2	4	28	66	110	38	26.5575	14.6932	38.4219	2.61495	1.38678	0.393617	1											7e-75	evm.model.sctg_0591_0001.1	glycosidehydrolasefamily16protein
evm.model.sctg_0249_0001.4	glycoside hydrolase family 16 protein	8	2	8	24	126	96	24.3798	9.76256	38.9971	3.99456	1.99804	0.0648364	0.724094											0	evm.model.sctg_0105_0003.5	glycosidehydrolasefamily16protein
evm.model.sctg_0376_0002.5	glycoside hydrolase family 16 protein	0	0	0	0	0	0	0	0	0	NA	NA	NA	NA											0	evm.model.sctg_0459_0001.8	cytochromep450
evm.model.sctg_0001_0002.240	glycoside hydrolase family 18 protein	6	6	8	4	28	24	10.4263	12.0764	8.77632	0.726735	-0.460499	0.906975	1											0	evm.model.sctg_0018_0001.102	glycosidehydrolasefamily18protein
evm.model.sctg_0001_0004.10	glycoside hydrolase family 18 protein	122	112	240	510	634	294	267.741	263.606	271.876	1.03137	0.0445644	0.994955	1		MrGH18a	1.2329	1	0.082	17.0962	10	0.584925	1.70962		8e-158	evm.model.sctg_0481_0001.2	glycosidehydrolasefamily18protein
evm.model.sctg_0010_0002.115	glycoside hydrolase family 18 protein	0	0	4	4	4	6	2.04759	1.39985	2.69534	1.92545	0.945197	1	1											0	evm.model.sctg_0042_0001.11	glycosidehydrolasefamily18protein
evm.model.sctg_0011_0002.15	glycoside hydrolase family 18 protein	0	0	0	0	12	20	2.5266	0	5.05321	Inf	Inf	0.177725	0.956324											0	evm.model.sctg_0096_0001.34	glycosidehydrolasefamily18protein
evm.model.sctg_0013_0001.150	glycoside hydrolase family 18 protein	4	4	10	6	16	26	8.99954	9.68407	8.31501	0.858627	-0.219896	0.855236	1											8e-104	evm.model.sctg_0186_0001.14	glycosidehydrolasefamily18protein
evm.model.sctg_0021_0002.17	glycoside hydrolase family 18 protein	0	6	8	12	56	30	11.7989	8.20573	15.392	1.87576	0.907478	0.422603	1											0	evm.model.sctg_0169_0001.23	glycosidehydrolasefamily18protein
evm.model.sctg_0021_0002.67	glycoside hydrolase family 18 protein	10	6	22	170	208	82	53.4335	19.5563	87.3107	4.46459	2.15853	0.0495192	0.645266											0	evm.model.sctg_0020_0002.4	glycosidehydrolasefamily18protein
evm.model.sctg_0024_0002.13	glycoside hydrolase family 18 protein	6	6	14	16	30	16	12.5598	14.1761	10.9436	0.77197	-0.373383	0.743882	1											0	evm.model.sctg_0182_0001.5	glycosidehydrolasefamily18protein
evm.model.sctg_0027_0002.2	glycoside hydrolase family 18 protein	2	0	2	18	16	10	5.38815	1.99014	8.78617	4.41485	2.14237	0.312667	1											0	evm.model.sctg_0003_0001.111	glycosidehydrolasefamily18protein
evm.model.sctg_0030_0003.33	glycoside hydrolase family 18 protein	3896	2286	4436	1336	2526	1514	3537.13	6125.47	948.796	0.154894	-2.69065	0.00337852	0.138349		MrGH18g	2.5846	1.3904	0.001	384.238	24.5697	0.063944	15.6387		4e-129	evm.model.sctg_0020_0002.4	glycosidehydrolasefamily18protein
evm.model.sctg_0044_0001.33	glycoside hydrolase family 18 protein	246	232	456	44	182	124	291.801	527.312	56.289	0.106747	-3.22773	0.000770076	0.0507789		MrGH18d	1.2767	-0.5296	0.001	18.9104	0.295393	0.0156207	64.0177		0	evm.model.sctg_0186_0001.14	glycosidehydrolasefamily18protein
evm.model.sctg_0044_0001.6	glycoside hydrolase family 18 protein	3804	5154	14828	2502	8634	8882	7811.8	12287	3336.6	0.271555	-1.88068	0.0210175	0.415678											4e-134	evm.model.sctg_0020_0002.4	glycosidehydrolasefamily18protein
evm.model.sctg_0114_0002.6	glycoside hydrolase family 18 protein	4260	5870	13280	296	1540	2322	6686.06	12684.6	687.563	0.0542048	-4.20544	5.05172e-06	0.00161643		MrGH18c	2.7254	0.8417	0.001	531.374	6.94544	0.0130707	76.5068		1e-119	evm.model.sctg_0186_0001.14	glycosidehydrolasefamily18protein
evm.model.sctg_0125_0001.19	glycoside hydrolase family 18 protein	2	0	0	0	22	0	1.92268	1.29021	2.55515	1.98041	0.985798	0.795906	1											0	evm.model.sctg_0004_0002.72	glycosidehydrolasefamily18protein
evm.model.sctg_0292_0001.11	glycoside hydrolase family 18 protein	0	0	0	6	24	12	3.34125	0	6.68251	Inf	Inf	0.0685596	0.738499											0	evm.model.sctg_0182_0001.5	glycosidehydrolasefamily18protein
evm.model.sctg_0416_0001.12	glycoside hydrolase family 18 protein	0	0	0	0	0	0	0	0	0	NA	NA	NA	NA											6e-24	evm.model.sctg_0182_0001.5	glycosidehydrolasefamily18protein
evm.model.sctg_0416_0001.5	glycoside hydrolase family 18 protein	2156	2010	4844	370	588	510	2581.75	4897.09	266.404	0.0544005	-4.20024	3.09546e-06	0.00105487											1e-127	evm.model.sctg_0186_0001.14	glycosidehydrolasefamily18protein
evm.model.sctg_0439_0001.2	glycoside hydrolase family 2 protein	2	2	4	10	10	18	5.88967	4.49207	7.28727	1.62225	0.697997	0.749058	1											0	evm.model.sctg_0055_0001.31	glycosidehydrolasefamily2protein
evm.model.sctg_0016_0004.2	glycoside hydrolase family 20 protein	30	8	60	14	66	68	35.8159	47.559	24.0729	0.50617	-0.982305	0.212242	0.986702											0	evm.model.sctg_0014_0002.51	glycosidehydrolasefamily20protein
evm.model.sctg_0463_0001.7	glycoside hydrolase family 20 protein	6	4	18	176	218	26	46.8494	13.774	79.9249	5.8026	2.5367	0.152039	0.930051											0	evm.model.sctg_0014_0002.24	glycosidehydrolasefamily20protein
evm.model.sctg_0009_0002.54	glycoside hydrolase family 23 protein	304	244	732	1170	1722	1164	708.245	672.13	744.359	1.10746	0.147259	0.994522	1		MrGH23	2.0896	1.8704	0.029	122.914	74.1993	0.603671	1.65653		3e-16	evm.model.sctg_0037_0001.17	glycosidehydrolasefamily23protein
evm.model.sctg_0092_0002.24	glycoside hydrolase family 27 protein	2	0	6	14	24	22	7.08404	3.38998	10.7781	3.17939	1.66875	0.477229	1		MrGH27	-0.6313	-0.4667	0.564	0.233722	0.341429	1.46083	0.684542		0	evm.model.sctg_0019_0001.70	glycosidehydrolasefamily27protein
evm.model.sctg_0055_0003.10	glycoside hydrolase family 28 protein	0	0	0	10	8	4	2.24667	0	4.49334	Inf	Inf	0.186204	0.970182											0	evm.model.sctg_0074_0001.36	glycosidehydrolasefamily28protein
evm.model.sctg_0055_0003.9	glycoside hydrolase family 28 protein	54	62	110	0	70	70	75.0661	129.194	20.9382	0.162068	-2.62533	0.0134106	0.318041											1e-178	evm.model.sctg_0074_0001.40	glycosidehydrolasefamily28protein
evm.model.sctg_0057_0003.4	glycoside hydrolase family 28 protein	6	0	4	2	26	18	6.07511	5.27049	6.87972	1.30533	0.384414	0.87903	1											0	evm.model.sctg_0047_0001.24	glycosidehydrolasefamily28protein
evm.model.sctg_0170_0001.5	glycoside hydrolase family 28 protein	2	8	12	38	30	6	14.0213	12.6978	15.3449	1.20847	0.273177	0.907301	1											0	evm.model.sctg_0045_0001.32	extracellularexo-
evm.model.sctg_0170_0001.6	glycoside hydrolase family 28 protein	56	22	90	10	88	116	60.8613	87.4447	34.2779	0.391996	-1.35109	0.132621	0.89055											0	evm.model.sctg_0045_0001.28	extracellularexo-
evm.model.sctg_0170_0001.8	glycoside hydrolase family 28 protein	0	0	0	0	2	2	0.299118	0	0.598235	Inf	Inf	1	1											0	evm.model.sctg_0045_0001.28	extracellularexo-
evm.model.sctg_0170_0001.7	glycoside hydrolase family 28 protein	2	2	18	30	22	10	11.1367	9.39154	12.8818	1.37164	0.455898	0.880987	1											0	evm.model.sctg_0045_0001.28	extracellularexo-
evm.model.sctg_0091_0003.7	glycoside hydrolase family 29 protein	0	0	0	0	2	12	1.21399	0	2.42798	Inf	Inf	0.506501	1											0	evm.model.sctg_0188_0001.15	glycosidehydrolasefamily29protein
evm.model.sctg_0120_0002.15	glycoside hydrolase family 29 protein	6	4	16	8	36	8	10.4924	13.0741	7.91079	0.605075	-0.724813	0.522654	1											0	evm.model.sctg_0114_0001.23	glycosidehydrolasefamily29protein
evm.model.sctg_0163_0001.3	glycoside hydrolase family 3 domain protein	0	0	4	0	12	2	1.57976	1.39985	1.75967	1.25704	0.330033	1	1											0	evm.model.sctg_0161_0001.16	glycosidehydrolasefamily3domainprotein
evm.model.sctg_0001_0002.172	glycoside hydrolase family 3 protein	2	0	6	0	10	6	2.82463	3.38998	2.25928	0.666457	-0.585416	0.642925	1											0	evm.model.sctg_0018_0001.35	glycosidehydrolasefamily3protein
evm.model.sctg_0034_0005.12	glycoside hydrolase family 3 protein	0	0	0	0	2	0	0.116143	0	0.232286	Inf	Inf	1	1											6e-36	evm.model.sctg_0117_0001.34	glycosidehydrolasefamily3protein
evm.model.sctg_0074_0003.13	glycoside hydrolase family 3 protein	0	0	0	0	4	0	0.232286	0	0.464573	Inf	Inf	1	1											3e-78	evm.model.sctg_0342_0002.1	glycosidehydrolasefamily3protein
evm.model.sctg_0087_0002.8	glycoside hydrolase family 3 protein	6	0	6	22	18	14	8.42684	5.97041	10.8833	1.82287	0.86621	0.74132	1											0	evm.model.sctg_0033_0001.32	glycosidehydrolasefamily3protein
evm.model.sctg_0098_0001.26	glycoside hydrolase family 3 protein	2	4	0	0	8	8	3.64359	4.89424	2.39294	0.488931	-1.0323	1	1											0	evm.model.sctg_0117_0001.17	glycosidehydrolasefamily3protein
evm.model.sctg_0098_0001.42	glycoside hydrolase family 3 protein	6	8	2	28	24	24	13.4439	11.7786	15.1092	1.28277	0.359263	0.530817	1											0	evm.model.sctg_0117_0001.34	glycosidehydrolasefamily3protein
evm.model.sctg_0261_0004.2	glycoside hydrolase family 3 protein	18	6	24	230	256	178	76.431	25.417	127.445	5.01415	2.32601	0.0167017	0.360184											0	evm.model.sctg_0392_0001.5	glycosidehydrolasefamily3protein
evm.model.sctg_0261_0004.3	glycoside hydrolase family 3 protein	14	4	16	116	124	102	42.0773	18.2349	65.9198	3.61503	1.85401	0.0746404	0.761757											0	evm.model.sctg_0392_0001.6	glycosidehydrolasefamily3protein
evm.model.sctg_0284_0001.19	glycoside hydrolase family 3 protein	14	6	6	10	32	30	14.2877	16.5373	12.0381	0.727937	-0.458114	0.937479	1											0	evm.model.sctg_0098_0001.13	glycosidehydrolasefamily3protein
evm.model.sctg_0378_0002.4	glycoside hydrolase family 3 protein	16	6	8	42	42	24	19.8462	18.5274	21.165	1.14236	0.19202	0.795673	1											0	evm.model.sctg_0359_0001.6	glycosidehydrolasefamily3protein
evm.model.sctg_0545_0001.2	glycoside hydrolase family 3 protein	28	0	2	44	358	112	46.6487	18.7629	74.5345	3.97244	1.99002	0.073018	0.757658											0	evm.model.sctg_0391_0001.1	glycosidehydrolasefamily3protein
evm.model.sctg_0685_0001.3	glycoside hydrolase family 3 protein	42	10	64	52	162	150	59.7457	58.5021	60.9893	1.04251	0.0600681	0.901135	1											0	evm.model.sctg_0098_0001.2	glycosidehydrolasefamily3protein
evm.model.sctg_0043_0004.14	glycoside hydrolase family 3 protein	4	2	12	22	28	18	10.6793	8.58198	12.7766	1.48877	0.574121	0.917392	1											0	evm.model.sctg_0066_0002.7	beta-
evm.model.sctg_0008_0004.3	glycoside hydrolase family 30 protein	6	4	12	26	318	128	39.6962	11.6742	67.7182	5.80067	2.53622	0.0366992	0.559185											0	evm.model.sctg_0027_0001.15	glycosidehydrolasefamily30protein
evm.model.sctg_0303_0003.2	glycoside hydrolase family 30 protein	0	0	0	0	0	0	0	0	0	NA	NA	NA	NA											3e-145	evm.model.sctg_0213_0001.21	glycosidehydrolasefamily30protein
evm.model.sctg_0473_0001.2	glycoside hydrolase family 30 protein	0	0	0	0	14	4	1.17895	0	2.3579	Inf	Inf	0.467154	1											0	evm.model.sctg_0034_0003.37	glycosidehydrolasefamily30protein
evm.model.sctg_0086_0002.3	glycoside hydrolase family 31	8	12	10	22	28	18	16.1246	19.4725	12.7766	0.656134	-0.607937	0.79676	1											0	evm.model.sctg_0032_0002.21	glycosidehydrolasefamily31
evm.model.sctg_0170_0002.9	glycoside hydrolase family 31	0	0	2	0	4	2	0.765223	0.699924	0.830522	1.18659	0.246821	0.948407	1											0	evm.model.sctg_0045_0001.17	glycosidehydrolasefamily31protein
evm.model.sctg_0122_0003.17	glycoside hydrolase family 31 protein	56	32	126	122	286	148	101.952	109.053	94.8512	0.869769	-0.201297	0.675689	1		MrGH31	0.5829	0.4563	0.258	3.82737	2.85957	0.747137	1.33844		0	evm.model.sctg_0150_0001.21	glycosidehydrolasefamily31protein
evm.model.sctg_0210_0001.5	glycoside hydrolase family 35 protein	10	0	2	8	20	12	6.96769	7.15099	6.78439	0.948735	-0.0759232	1	1											0	evm.model.sctg_0775_0001.1	glycosidehydrolasefamily35protein
evm.model.sctg_0232_0001.2	glycoside hydrolase family 35 protein	18	10	38	62	434	332	81.3172	33.9205	128.714	3.79457	1.92394	0.0429976	0.609323											0	evm.model.sctg_0093_0004.17	glycosidehydrolasefamily35protein
evm.model.sctg_0438_0002.3	glycoside hydrolase family 35 protein	0	0	0	14	82	34	9.85504	0	19.7101	Inf	Inf	0.000870792	0.0556757											0	evm.model.sctg_0099_0001.17	glycosidehydrolasefamily35protein
evm.model.sctg_0556_0001.1	glycoside hydrolase family 39 protein	2	0	2	0	6	2	1.52647	1.99014	1.06281	0.534038	-0.904987	0.803017	1											9e-31	evm.model.sctg_0081_0002.22	glycosidehydrolasefamily39protein
evm.model.sctg_0556_0001.7	glycoside hydrolase family 39 protein	6	0	2	0	6	10	3.54858	4.57056	2.5266	0.552799	-0.855172	0.7729	1											5e-29	evm.model.sctg_0081_0002.22	glycosidehydrolasefamily39protein
evm.model.sctg_0067_0006.17	glycoside hydrolase family 43	62	120	246	30	124	172	144.289	234.208	54.3703	0.232145	-2.1069	0.02211	0.427487		MrGH43	0.6404	-0.5792	0.004	4.36918	0.263512	0.0603115	16.5806		5e-47	evm.model.sctg_0010_0001.29	endo--beta-xylanase
evm.model.sctg_0289_0002.8	glycoside hydrolase family 45 protein	0	0	0	0	2	0	0.116143	0	0.232286	Inf	Inf	1	1											5e-122	evm.model.sctg_0215_0001.18	glycosidehydrolasefamily45protein
evm.model.sctg_0270_0002.1	glycoside hydrolase family 47 protein	20	2	16	4	18	14	13.0443	20.3035	5.78514	0.284933	-1.81131	0.202204	0.981351											0	evm.model.sctg_0033_0001.22	glycosidehydrolasefamily47protein
evm.model.sctg_0270_0002.2	glycoside hydrolase family 47 protein	8	0	14	14	22	18	9.93711	10.0603	9.8139	0.975506	-0.035777	0.717284	1											0	evm.model.sctg_0033_0001.21	glycosidehydrolasefamily47protein
evm.model.sctg_0270_0002.3	glycoside hydrolase family 47 protein	4	2	0	0	6	2	2.72262	4.38244	1.06281	0.242515	-2.04385	0.679752	1											0	evm.model.sctg_0033_0001.19	glycosidehydrolasefamily47protein
evm.model.sctg_0002_0007.5	glycoside hydrolase family 5 protein	6	2	2	10	4	2	5.0177	6.37257	3.66282	0.574778	-0.798923	0.690782	1											0	evm.model.sctg_0002_0001.114	glycosidehydrolasefamily5protein
evm.model.sctg_0007_0001.127	glycoside hydrolase family 5 protein	30	0	22	184	646	198	95.212	27.0524	163.372	6.03909	2.59433	0.00560847	0.196895											0	evm.model.sctg_0001_0003.231	glycosidehydrolasefamily5protein
evm.model.sctg_0007_0001.40	glycoside hydrolase family 5 protein	2	0	0	6	6	2	2.0262	1.29021	2.76218	2.14087	1.0982	0.762924	1											0	evm.model.sctg_0001_0003.145	glycosidehydrolasefamily5protein
evm.model.sctg_0019_0005.7	glycoside hydrolase family 5 protein	0	0	2	0	24	6	2.2926	0.699924	3.88528	5.55101	2.47275	0.582271	1											0	evm.model.sctg_0197_0001.19	glycosidehydrolasefamily5protein
evm.model.sctg_0019_0007.7	glycoside hydrolase family 5 protein	0	10	34	14	18	34	16.5928	20.9088	12.2769	0.587167	-0.768158	0.339822	1											0	evm.model.sctg_0261_0001.8	glycosidehydrolasefamily5protein
evm.model.sctg_0025_0002.27	glycoside hydrolase family 5 protein	0	0	0	0	4	0	0.232286	0	0.464573	Inf	Inf	1	1											0	evm.model.sctg_0040_0001.45	glycosidehydrolasefamily5protein
evm.model.sctg_0025_0003.4	glycoside hydrolase family 5 protein	16	18	36	22	62	32	29.2128	39.1384	19.2871	0.492792	-1.02095	0.354916	1											0	evm.model.sctg_0004_0001.7	glycosidehydrolasefamily5protein
evm.model.sctg_0043_0001.2	glycoside hydrolase family 5 protein	1456	1534	4714	66	402	674	2079.92	3971.14	188.708	0.0475198	-4.39533	1.16248e-06	0.000551537											0	evm.model.sctg_0427_0001.7	glycosidehydrolasefamily5protein
evm.model.sctg_0050_0004.15	glycoside hydrolase family 5 protein	432	220	764	112	740	906	513.86	744.278	283.443	0.380829	-1.39279	0.0968231	0.825368											0	evm.model.sctg_0008_0001.35	glycosidehydrolasefamily5protein
evm.model.sctg_0058_0002.29	glycoside hydrolase family 5 protein	0	0	10	16	32	8	6.60583	3.49962	9.71205	2.77517	1.47258	0.746585	1											0	evm.model.sctg_0205_0001.15	glycosidehydrolasefamily5protein
evm.model.sctg_0070_0002.15	glycoside hydrolase family 5 protein	0	2	8	0	8	2	2.9484	4.60171	1.29509	0.281438	-1.82911	0.359576	1											7e-99	evm.model.sctg_0553_0001.5	glycosidehydrolasefamily5protein
evm.model.sctg_0094_0001.4	glycoside hydrolase family 5 protein	0	0	0	0	10	0	0.580716	0	1.16143	Inf	Inf	0.840605	1											0	evm.model.sctg_0187_0003.13	glycosidehydrolasefamily5protein
evm.model.sctg_0119_0005.9	glycoside hydrolase family 5 protein	32	16	84	0	52	100	44.3966	64.4563	24.3369	0.377572	-1.40518	0.0935922	0.812166											3e-180	evm.model.sctg_0131_0001.4	glycosidehydrolasefamily5protein
evm.model.sctg_0131_0003.1	glycoside hydrolase family 5 protein	2	2	16	16	20	24	9.96877	8.69161	11.2459	1.29388	0.371706	0.899224	1											0	evm.model.sctg_0015_0001.39	glycosidehydrolasefamily5protein
evm.model.sctg_0151_0002.12	glycoside hydrolase family 5 protein	0	6	2	2	6	4	4.05059	6.10596	1.99522	0.326765	-1.61367	0.783226	1											0	evm.model.sctg_0131_0001.4	glycosidehydrolasefamily5protein
evm.model.sctg_0151_0002.16	glycoside hydrolase family 5 protein	0	0	0	0	0	0	0	0	0	NA	NA	NA	NA											5e-146	evm.model.sctg_0131_0001.4	glycosidehydrolasefamily5protein
evm.model.sctg_0165_0001.9	glycoside hydrolase family 5 protein	0	0	0	0	4	0	0.232286	0	0.464573	Inf	Inf	1	1											0	evm.model.sctg_0191_0001.4	glycosidehydrolasefamily5protein
evm.model.sctg_0265_0002.4	glycoside hydrolase family 5 protein	8	8	22	24	98	40	22.7833	20.0681	25.4985	1.2706	0.345512	0.797742	1											0	evm.model.sctg_0732_0002.1	glycosidehydrolasefamily5protein
evm.model.sctg_0265_0002.8	glycoside hydrolase family 5 protein	0	12	0	136	424	132	61.3643	10.8121	111.917	10.3511	3.37171	5.41933e-05	0.00895488											0	evm.model.sctg_0487_0001.2	glycosidehydrolasefamily5protein
evm.model.sctg_0362_0002.6	glycoside hydrolase family 5 protein	0	0	12	2	6	2	2.9144	4.19954	1.62927	0.387963	-1.36601	0.397992	1											2e-178	evm.model.sctg_0015_0001.39	glycosidehydrolasefamily5protein
evm.model.sctg_0531_0001.4	glycoside hydrolase family 5 protein	1580	1344	3308	362	1980	2098	2052.13	3387.89	716.373	0.211451	-2.24161	0.0123433	0.302729		MrGH5	2.3925	1.0613	0.001	246.888	11.516	0.0466445	21.4388		0	evm.model.sctg_0427_0001.10	glycosidehydrolasefamily5protein
evm.model.sctg_0209_0002.22	glycoside hydrolase family 51 protein	8	14	76	112	398	572	113.49	44.372	182.608	4.11539	2.04103	0.126157	0.880666											0	evm.model.sctg_0359_0001.1	alpha-l-arabinofuranosidasea
evm.model.sctg_0047_0003.5	glycoside hydrolase family 55 protein	0	2	4	4	58	4	5.90149	3.20186	8.60112	2.68629	1.42561	0.522217	1											0	evm.model.sctg_0380_0001.9	glycosidehydrolasefamily55protein
evm.model.sctg_0047_0004.5	glycoside hydrolase family 55 protein	16	8	34	20	68	42	25.3379	29.4285	21.2473	0.721997	-0.469935	0.555272	1											0	evm.model.sctg_0380_0001.9	glycosidehydrolasefamily55protein
evm.model.sctg_0089_0002.28	glycoside hydrolase family 55 protein	16	8	8	18	16	28	16.2046	20.3294	12.0797	0.594198	-0.750985	0.650763	1											0	evm.model.sctg_0653_0001.2	glycosidehydrolasefamily55protein
evm.model.sctg_0016_0002.2	glycoside hydrolase family 61 protein	0	0	0	2	6	4	0.997608	0	1.99522	Inf	Inf	0.560787	1											2e-92	evm.model.sctg_0014_0002.41	glycosidehydrolasefamily61protein
evm.model.sctg_0016_0002.3	glycoside hydrolase family 61 protein	2	0	12	0	20	12	5.00416	5.48975	4.51856	0.823089	-0.280879	0.584909	1											3e-123	evm.model.sctg_0014_0002.41	glycosidehydrolasefamily61protein
evm.model.sctg_0021_0002.76	glycoside hydrolase family 61 protein	0	0	0	4	12	18	2.91009	0	5.82018	Inf	Inf	0.100435	0.835383											8e-143	evm.model.sctg_0020_0002.13	glycosidehydrolasefamily61protein
evm.model.sctg_0031_0004.23	glycoside hydrolase family 61 protein	2	4	0	2	16	10	4.57437	4.89424	4.2545	0.869287	-0.202096	0.781807	1											2e-133	evm.model.sctg_0156_0001.23	glycosidehydrolasefamily61protein
evm.model.sctg_0040_0001.57	glycoside hydrolase family 61 protein	8	4	26	46	280	88	39.7571	17.8639	61.6504	3.45112	1.78706	0.111303	0.861777											0	evm.model.sctg_0280_0001.16	glycosidehydrolasefamily61protein
evm.model.sctg_0040_0003.4	glycoside hydrolase family 61 protein	8	0	6	12	190	84	24.0482	7.26062	40.8358	5.62428	2.49167	0.0698031	0.744795											1e-146	evm.model.sctg_0280_0001.8	glycosidehydrolasefamily61protein
evm.model.sctg_0051_0002.6	glycoside hydrolase family 61 protein	0	0	0	0	2	0	0.116143	0	0.232286	Inf	Inf	1	1											2e-126	evm.model.sctg_0711_0001.4	glycosidehydrolasefamily61protein
evm.model.sctg_0051_0002.7	glycoside hydrolase family 61 protein	0	0	0	0	2	0	0.116143	0	0.232286	Inf	Inf	1	1											1e-129	evm.model.sctg_0711_0001.5	glycosidehydrolasefamily61protein
evm.model.sctg_0067_0006.14	glycoside hydrolase family 61 protein	0	0	6	0	10	0	1.6306	2.09977	1.16143	0.553123	-0.854328	0.581593	1											1e-140	evm.model.sctg_0675_0001.5	glycosidehydrolasefamily61protein
evm.model.sctg_0113_0002.12	glycoside hydrolase family 61 protein	8	0	2	2	4	10	4.36078	5.86078	2.86078	0.488123	-1.03468	0.700538	1											4e-140	evm.model.sctg_0255_0001.8	glycosidehydrolasefamily61protein
evm.model.sctg_0157_0003.8	glycoside hydrolase family 61 protein	2	0	0	2	6	16	2.74056	1.29021	4.19091	3.24823	1.69965	0.497801	1											2e-165	evm.model.sctg_0287_0001.10	glycosidehydrolasefamily61protein
evm.model.sctg_0236_0001.4	glycoside hydrolase family 61 protein	0	0	0	0	2	0	0.116143	0	0.232286	Inf	Inf	1	1											7e-124	evm.model.sctg_0120_0001.28	glycosidehydrolasefamily61protein
evm.model.sctg_0236_0001.5	glycoside hydrolase family 61 protein	2	4	4	2	0	4	3.79622	6.29408	1.29836	0.206282	-2.27731	0.274314	1											1e-118	evm.model.sctg_0120_0001.29	glycosidehydrolasefamily61protein
evm.model.sctg_0241_0001.11	glycoside hydrolase family 61 protein	0	0	0	58	78	6	13.2922	0	26.5843	Inf	Inf	0.00963336	0.265465											1e-105	evm.model.sctg_0086_0001.22	glycosidehydrolasefamily61protein
evm.model.sctg_0241_0001.12	glycoside hydrolase family 61 protein	0	0	0	102	78	28	21.5359	0	43.0719	Inf	Inf	0.00588605	0.203483											2e-125	evm.model.sctg_0086_0001.22	glycosidehydrolasefamily61protein
evm.model.sctg_0241_0001.16	glycoside hydrolase family 61 protein	2	0	0	0	0	0	0.645107	1.29021	0	0	(-inf)	0.567414	1											3e-124	evm.model.sctg_0086_0001.18	glycosidehydrolasefamily61protein
evm.model.sctg_0310_0002.1	glycoside hydrolase family 61 protein	0	0	6	0	0	0	1.04989	2.09977	0	0	(-inf)	0.241205	1											3e-129	evm.model.sctg_0325_0001.13	glycosidehydrolasefamily61protein
evm.model.sctg_0400_0002.2	glycoside hydrolase family 61 protein	0	0	0	16	6	10	3.52914	0	7.05827	Inf	Inf	0.0671846	0.732586											4e-119	evm.model.sctg_0048_0001.30	glycosidehydrolasefamily61protein
evm.model.sctg_0155_0002.8	glycoside hydrolase family 61 protein	4	2	26	116	184	106	43.5508	13.4814	73.6203	5.46086	2.44913	0.0434954	0.613169											7e-157	evm.model.sctg_0473_0001.9	endo--beta-
evm.model.sctg_0047_0003.3	glycoside hydrolase family 74 protein	0	0	0	6	0	4	1.21564	0	2.43127	Inf	Inf	0.478213	1											2e-77	evm.model.sctg_0380_0001.7	glycosidehydrolasefamily74protein
evm.model.sctg_0433_0001.1	glycoside hydrolase family 74 protein	0	2	10	0	34	28	7.18689	5.30163	9.07216	1.7112	0.77501	0.83221	1											0	evm.model.sctg_0380_0001.7	glycosidehydrolasefamily74protein
evm.model.sctg_0019_0007.10	glycoside hydrolase family 76 protein	6	0	0	0	6	0	2.28375	3.87064	0.696859	0.180037	-2.47363	0.701567	1											0	evm.model.sctg_0261_0001.14	glycosidehydrolasefamily76protein
evm.model.sctg_0043_0004.12	glycoside hydrolase family 76 protein	2	0	0	6	26	22	5.01738	1.29021	8.74454	6.77759	2.76077	0.133303	0.89062											0	evm.model.sctg_0066_0002.5	glycosidehydrolasefamily76protein
evm.model.sctg_0095_0005.3	glycoside hydrolase family 76 protein	0	0	0	0	0	0	0	0	0	NA	NA	NA	NA											3e-59	evm.model.sctg_0163_0001.5	glycosidehydrolasefamily76protein
evm.model.sctg_0103_0004.10	glycoside hydrolase family 76 protein	2	0	10	4	6	8	4.0417	4.78983	3.29357	0.687618	-0.540321	0.461981	1											0	evm.model.sctg_0171_0001.20	glycosidehydrolasefamily76protein
evm.model.sctg_0103_0004.5	glycoside hydrolase family 76 protein	0	2	0	0	0	0	0.901006	1.80201	0	0	(-inf)	0.587092	1											0	evm.model.sctg_0171_0001.8	glycosidehydrolasefamily76protein
evm.model.sctg_0107_0002.11	glycoside hydrolase family 76 protein	0	0	0	0	0	0	0	0	0	NA	NA	NA	NA											0	evm.model.sctg_0336_0001.8	glycosidehydrolasefamily76protein
evm.model.sctg_0139_0002.1	glycoside hydrolase family 76 protein	0	0	0	0	0	0	0	0	0	NA	NA	NA	NA											1e-142	evm.model.sctg_0381_0001.9	endo--alpha-mannosidase
evm.model.sctg_0162_0004.9	glycoside hydrolase family 76 protein	0	0	2	28	28	6	6.4901	0.699924	12.2803	17.5452	4.133	0.114005	0.867349											9e-79	evm.model.sctg_0455_0001.5	glycosidehydrolasefamily76protein
evm.model.sctg_0177_0001.4	glycoside hydrolase family 76 protein	0	0	0	0	0	0	0	0	0	NA	NA	NA	NA											7e-48	evm.model.sctg_0455_0001.5	glycosidehydrolasefamily76protein
evm.model.sctg_0180_0002.3	glycoside hydrolase family 76 protein	0	0	2	0	4	6	1.13117	0.699924	1.56242	2.23227	1.15851	1	1											0	evm.model.sctg_0171_0001.20	glycosidehydrolasefamily76protein
evm.model.sctg_0180_0002.4	glycoside hydrolase family 76 protein	2	0	10	4	42	28	7.96202	4.78983	11.1342	2.32455	1.21695	0.686028	1											0	evm.model.sctg_0388_0001.6	glycosidehydrolasefamily76protein
evm.model.sctg_0206_0002.12	glycoside hydrolase family 76 protein	0	0	0	0	0	0	0	0	0	NA	NA	NA	NA											3e-58	evm.model.sctg_0163_0001.5	glycosidehydrolasefamily76protein
evm.model.sctg_0220_0007.10	glycoside hydrolase family 76 protein	0	0	0	0	0	0	0	0	0	NA	NA	NA	NA											0	evm.model.sctg_0388_0001.6	glycosidehydrolasefamily76protein
evm.model.sctg_0309_0002.12	glycoside hydrolase family 76 protein	0	0	6	2	26	12	3.94082	2.09977	5.78188	2.75357	1.46131	0.797508	1											0	evm.model.sctg_0352_0001.1	glycosidehydrolasefamily76protein
evm.model.sctg_0339_0002.5	glycoside hydrolase family 76 protein	0	4	12	0	6	6	4.79914	7.80356	1.79471	0.229985	-2.12039	0.192872	0.973487											2e-143	evm.model.sctg_0215_0001.3	glycosidehydrolasefamily76protein
evm.model.sctg_0339_0002.6	glycoside hydrolase family 76 protein	0	2	4	2	8	2	2.53171	3.20186	1.86155	0.581398	-0.782403	0.775822	1											0	evm.model.sctg_0215_0001.3	glycosidehydrolasefamily76protein
evm.model.sctg_0461_0001.10	glycoside hydrolase family 76 protein	8	6	6	0	12	0	7.03019	12.6667	1.39372	0.11003	-3.18403	0.131154	0.887625											2e-164	evm.model.sctg_0388_0001.3	glycosidehydrolasefamily76protein
evm.model.sctg_0461_0001.11	glycoside hydrolase family 76 protein	0	0	0	0	0	0	0	0	0	NA	NA	NA	NA											0	evm.model.sctg_0388_0001.3	glycosidehydrolasefamily76protein
evm.model.sctg_0479_0002.2	glycoside hydrolase family 76 protein	0	0	0	0	0	0	0	0	0	NA	NA	NA	NA											1e-91	evm.model.sctg_0126_0001.17	---NA---
evm.model.sctg_0520_0001.1	glycoside hydrolase family 76 protein	0	0	2	0	0	0	0.349962	0.699924	0	0	(-inf)	0.617397	1											0	evm.model.sctg_0171_0001.13	glycosidehydrolasefamily76protein
evm.model.sctg_0520_0001.2	glycoside hydrolase family 76 protein	0	0	2	2	0	2	0.816166	0.699924	0.932408	1.33216	0.413764	0.939064	1											0	evm.model.sctg_0171_0001.20	glycosidehydrolasefamily76protein
evm.model.sctg_0195_0003.1	glycoside hydrolase family 78 protein	6	0	6	40	26	26	12.5383	5.97041	19.1062	3.20015	1.67814	0.284841	1											0	evm.model.sctg_0600_0001.4	glycosidehydrolasefamily78protein
evm.model.sctg_0344_0002.3	glycoside hydrolase family 79	0	0	0	2	48	12	4.16851	0	8.33703	Inf	Inf	0.0570364	0.692031											0	evm.model.sctg_0047_0001.11	glycosidehydrolasefamily79
evm.model.sctg_0017_0002.14	glycoside hydrolase family 79 protein	2	2	2	8	46	14	6.98111	3.79215	10.1701	2.68187	1.42324	0.288645	1											0	evm.model.sctg_0223_0001.19	glycosidehydrolasefamily79protein
evm.model.sctg_0134_0002.1	glycoside hydrolase family 79 protein	20	8	16	30	74	34	24.5111	25.7096	23.3126	0.906768	-0.141195	1	1											0	evm.model.sctg_0073_0001.19	glycosidehydrolasefamily79protein
evm.model.sctg_0160_0004.9	glycoside hydrolase family 79 protein	6	2	4	10	12	10	6.56413	7.0725	6.05576	0.85624	-0.223913	0.949112	1											0	evm.model.sctg_0307_0001.9	glycosidehydrolasefamily79protein
evm.model.sctg_0029_0001.14	glycoside hydrolase family 88 protein	20	8	24	24	32	34	22.6222	28.5093	16.7352	0.58701	-0.768543	0.430505	1											0	evm.model.sctg_0298_0001.7	glycosidehydrolasefamily88protein
evm.model.sctg_0004_0003.50	glycoside hydrolase family 9 protein	10	2	6	84	216	78	36.7515	10.3528	63.1502	6.09979	2.60876	0.00889486	0.25711		MrGH9	0.6321	0.7692	0.468	4.28647	5.8776	1.3712	0.72929		0	evm.model.sctg_0012_0001.54	glycosidehydrolasefamily9protein
evm.model.sctg_0060_0002.7	glycoside hydrolase family 92 protein	26	12	22	70	104	62	39.2667	35.284	43.2494	1.22575	0.293665	0.712288	1											0	evm.model.sctg_0226_0001.25	glycosidehydrolasefamily92protein
evm.model.sctg_0120_0002.17	glycoside hydrolase family 92 protein	10	6	8	48	60	32	20.5378	14.6568	26.4188	1.80249	0.849995	0.384778	1											0	evm.model.sctg_0114_0001.25	glycosidehydrolasefamily92protein
evm.model.sctg_0351_0003.10	glycoside hydrolase family 92 protein	1516	1028	2948	470	2266	2724	1915.31	2935.9	894.721	0.304752	-1.71429	0.0456551	0.617062											0	evm.model.sctg_0238_0001.19	glycosidehydrolasefamily92protein
evm.model.sctg_0464_0002.1	glycoside hydrolase family 92 protein	0	0	0	4	2	8	1.4145	0	2.829	Inf	Inf	0.388173	1											0	evm.model.sctg_0016_0001.37	alpha--mannosidase
evm.model.sctg_0063_0002.2	glycoside hydrolase family 95 protein	30	14	28	106	128	88	51.3783	41.7662	60.9904	1.46028	0.546246	0.54603	1		MrGH95	-0.1075	0.0925	0.431	0.780728	1.23737	1.58489	0.630957		0	evm.model.sctg_0006_0001.20	glycosidehydrolasefamily95protein
evm.model.sctg_0063_0003.36	glycosyl family	18	0	16	32	20	24	16.4945	17.2113	15.7776	0.916699	-0.12548	0.723337	1											0	evm.model.sctg_0006_0001.75	glycosylfamily
evm.model.sctg_0383_0001.3	glycosyl family	4	0	6	10	6	2	4.28765	4.6802	3.8951	0.832252	-0.264908	0.664636	1											2e-169	evm.model.sctg_0006_0001.75	glycosylfamily
evm.model.sctg_0074_0001.18	glycosyl hydrolase	0	0	4	4	10	4	2.21305	1.39985	3.02625	2.16184	1.11226	1	1											0	evm.model.sctg_0149_0002.5	glycosylhydrolase
evm.model.sctg_0086_0003.14	glycosyl hydrolase	8	2	12	16	34	22	11.8342	11.1624	12.506	1.12037	0.16397	1	1											0	evm.model.sctg_0032_0001.11	glycosidehydrolasefamily31
evm.model.sctg_0163_0002.1	glycosyl hydrolase	0	0	0	0	4	0	0.232286	0	0.464573	Inf	Inf	1	1											0	evm.model.sctg_0161_0001.6	glycosylhydrolase
evm.model.sctg_0225_0001.12	glycosyl hydrolase	6	2	28	30	86	64	22.8336	15.4716	30.1956	1.95168	0.964716	0.670556	1											0	evm.model.sctg_0254_0001.4	glycosylhydrolase
evm.model.sctg_0015_0003.18	glycosyl hydrolase 53 domain-containing protein	0	0	0	0	2	2	0.299118	0	0.598235	Inf	Inf	1	1											2e-152	evm.model.sctg_0746_0001.3	glycosylhydrolase53domain-containingprotein
evm.model.sctg_0024_0001.10	glycosyl hydrolase 53 domain-containing protein	2	0	0	0	12	4	1.70791	1.29021	2.12562	1.64749	0.720272	0.837638	1											2e-109	evm.model.sctg_0006_0001.110	glycosylhydrolase53domain-containingprotein
evm.model.sctg_0487_0001.10	glycosyl hydrolase 53 domain-containing protein	0	0	2	2	2	4	1.11528	0.699924	1.53064	2.18687	1.12887	1	1											1e-104	evm.model.sctg_0006_0001.89	glycosylhydrolase53domain-containingprotein
evm.model.sctg_0016_0002.12	glycosyl hydrolase family 10	0	0	0	0	0	2	0.182975	0	0.365949	Inf	Inf	1	1											0	evm.model.sctg_0014_0002.50	glycosylhydrolasefamily10
evm.model.sctg_0016_0004.1	glycosyl hydrolase family 10	0	0	0	0	0	0	0	0	0	NA	NA	NA	NA											0	evm.model.sctg_0014_0002.50	glycosylhydrolasefamily10
evm.model.sctg_0200_0003.3	glycosyl hydrolase family 10	0	0	2	6	60	76	11.637	0.699924	22.574	32.2521	5.01132	0.0359222	0.553475											4e-127	evm.model.sctg_0014_0002.50	glycosylhydrolasefamily10
evm.model.sctg_0002_0008.34	glycosyl hydrolase family 32	0	2	2	8	24	0	3.7776	2.50194	5.05327	2.01974	1.01417	0.587442	1											0	evm.model.sctg_0002_0001.80	bnrrepeatdomain-containingprotein
evm.model.sctg_0136_0001.7	glycosyl hydrolase family 43 protein	0	0	0	0	2	0	0.116143	0	0.232286	Inf	Inf	1	1											3e-88	evm.model.sctg_0105_0003.28	glycosylhydrolasefamily43protein
evm.model.sctg_0006_0005.56	glycosyltransferase family 1 protein	8	8	10	4	28	36	13.4203	15.8685	10.972	0.691433	-0.532339	0.849715	1											1e-136	evm.model.sctg_0024_0001.36	glycosidehydrolasefamily61protein
evm.model.sctg_0082_0001.5	glycosyltransferase family 15 protein	36	18	38	22	94	58	40.2508	52.7405	27.761	0.52637	-0.92585	0.437117	1											0	evm.model.sctg_0048_0001.12	glycosyltransferasefamily15protein
evm.model.sctg_0254_0001.19	glycosyltransferase family 20 protein	14	6	34	76	128	46	35.5724	26.3362	44.8086	1.7014	0.766726	0.631898	1											0	evm.model.sctg_0563_0001.2	glycosyltransferasefamily20protein
evm.model.sctg_0069_0001.21	glyoxal oxidase	240	80	244	1756	2028	1066	620.118	312.297	927.94	2.97134	1.57111	0.0697067	0.744639											0	evm.model.sctg_0219_0001.4	glyoxaloxidase
evm.model.sctg_0333_0001.1	glyoxal oxidase	2	4	0	96	112	42	26.3886	4.89424	47.883	9.78355	3.29036	0.00505278	0.185886											0	evm.model.sctg_0702_0001.2	glyoxaloxidase
evm.model.sctg_0375_0001.7	glyoxalase family protein	16	10	28	120	1580	554	173.996	29.1307	318.862	10.9459	3.45232	0.0148439	0.339264											0	evm.model.sctg_0101_0001.2	fadbindingdomain-containingprotein
evm.model.sctg_0135_0001.28	gmc oxidoreductase	6	10	4	52	168	98	33.226	14.2805	52.1715	3.65333	1.86921	0.0244479	0.449703											0	evm.model.sctg_0501_0001.3	gmcoxidoreductase
evm.model.sctg_0027_0002.62	gpi-anchored small secreted protein	0	6	4	4	8	4	4.79992	6.80588	2.79396	0.410522	-1.28447	0.710377	1											5e-62	evm.model.sctg_0020_0002.97	gpi-anchoredsmallsecretedprotein
evm.model.sctg_0111_0007.2	heat shock	0	0	2	10	10	2	2.5298	0.699924	4.35967	6.22879	2.63895	0.55739	1											3e-31	evm.model.sctg_0193_0002.13	hsp70chaperone
evm.model.sctg_0723_0001.2	helicase-like protein	0	0	0	0	0	0	0	0	0	NA	NA	NA	NA											1.4	evm.model.sctg_0775_0001.1	glycosidehydrolasefamily35protein
evm.model.sctg_0074_0003.10	hemerythrin hhe cation binding domain-containing protein	28	12	60	776	694	452	216.483	49.8728	383.094	7.68142	2.94137	0.0210271	0.415678											1e-178	evm.model.sctg_0149_0002.21	hemerythrinhhecationbindingdomain-containingprotein
evm.model.sctg_0012_0001.3	heterokaryon incompatibility protein het-c	32	48	142	72	274	112	93.1476	113.586	72.7089	0.64012	-0.643585	0.403998	1											0	evm.model.sctg_0005_0001.54	heterokaryonincompatibilityproteinhet-c
evm.model.sctg_0012_0001.9	heterokaryon incompatibility protein het-c	0	0	4	0	90	28	8.48801	1.39985	15.5762	11.1271	3.476	0.23302	1											0	evm.model.sctg_0005_0001.60	heterokaryonincompatibilityproteinhet-c
evm.model.sctg_0062_0001.18	heterokaryon incompatibility protein het-c	26	8	12	132	484	124	72.2344	28.1804	116.288	4.12658	2.04495	0.0150592	0.341713											0	evm.model.sctg_0447_0001.11	heterokaryonincompatibilityproteinhet-c
evm.model.sctg_0057_0001.16	histidine acid	8	2	28	18	50	32	16.7611	16.7618	16.7605	0.999921	-0.000113759	0.677674	1											0	evm.model.sctg_0047_0001.33	histidineacid
evm.model.sctg_0024_0002.10	histidine acid phosphatase family protein	6	0	10	22	44	26	11.7345	7.37026	16.0987	2.18428	1.12716	0.572481	1											0	evm.model.sctg_0078_0001.22	histidineacid
evm.model.sctg_0009_0002.37	hormone-sensitive lipase	8	16	34	26	74	50	28.2915	31.4756	25.1073	0.797673	-0.32613	0.744501	1											0	evm.model.sctg_0037_0001.34	hormone-sensitivelipase
evm.model.sctg_0283_0002.2	hsp70 chaperone	284	224	676	1124	1392	812	625.103	621.61	628.596	1.01124	0.016125	0.849047	1		MrHSP70	1.55	1.038	0.001	35.4813	10.9144	0.30761	3.25087		0	evm.model.sctg_0193_0002.13	hsp70chaperone
evm.model.sctg_0033_0003.9	hsp70 family chaperone lhs1	66	38	140	90	194	134	99.1755	125.81	72.541	0.576592	-0.794377	0.287312	1											0	evm.model.sctg_0091_0001.32	loc398531protein
evm.model.sctg_1112_0001.1	hydrophobic surface binding protein	0	0	0	0	0	0	0	0	0	NA	NA	NA	NA											4e-83	evm.model.sctg_0354_0001.12	antigeniccellwall
evm.model.sctg_0018_0008.40	hydrophobin	4	4	20	56	184	270	49.909	13.1837	86.6343	6.57133	2.71619	0.0357897	0.553475											4e-83	evm.model.sctg_0144_0001.2	hydrophobin
evm.model.sctg_0018_0008.54	hydrophobin	0	0	2	66	148	142	31.2823	0.699924	61.8647	88.3878	6.46578	1.17005e-05	0.00282433											1e-28	evm.model.sctg_0209_0004.5	hydrophobin
evm.model.sctg_0018_0008.56	hydrophobin	0	0	0	308	992	294	128.122	0	256.243	Inf	Inf	4.31669e-12	9.41604e-09		MrLM18	0.4175	2.3288	0.001	2.61517	213.206	81.5267	0.0122659		2e-53	evm.model.sctg_0144_0001.17	hydrophobin
evm.model.sctg_0028_0007.4	hydrophobin	0	0	2	0	0	0	0.349962	0.699924	0	0	(-Inf)	0.617397	1											3e-30	evm.model.sctg_0253_0001.6	hydrophobin
evm.model.sctg_0058_0002.53	hydrophobin	0	0	2	18	100	46	12.9146	0.699924	25.1293	35.9029	5.16603	0.00277403	0.121554											1e-38	evm.model.sctg_0058_0001.12	hydrophobin
evm.model.sctg_0058_0002.55	hydrophobin	10	2	2	276	1342	386	156.808	8.953	304.664	34.0292	5.0887	5.77578e-07	0.000321299											2e-36	evm.model.sctg_0058_0001.12	hydrophobin
evm.model.sctg_0102_0009.1	hydrophobin	0	0	0	0	0	0	0	0	0	NA	NA	NA	NA											3e-22	evm.model.sctg_0209_0004.7	hydrophobin1
evm.model.sctg_0103_0003.3	hydrophobin	2	0	0	2	12	4	1.99114	1.29021	2.69207	2.08653	1.06111	0.730345	1											1e-46	evm.model.sctg_0439_0001.2	hydrophobin
evm.model.sctg_0116_0005.13	hydrophobin	0	2	0	0	2	0	1.01715	1.80201	0.232286	0.128904	-2.95563	0.884879	1											3e-42	evm.model.sctg_0145_0001.17	hydrophobin
evm.model.sctg_0116_0005.27	hydrophobin	0	0	0	0	0	0	0	0	0	NA	NA	NA	NA											1e-48	evm.model.sctg_0145_0001.17	hydrophobin
evm.model.sctg_0116_0005.32	hydrophobin	4	0	2	152	64	10	27.7971	3.28035	52.3138	15.9476	3.99527	0.216676	0.994869		MrSC3P	0.5042	0.7833	0.431	3.19301	6.07156	1.90152	0.525896		1e-49	evm.model.sctg_0145_0001.17	hydrophobin
evm.model.sctg_0149_0001.14	hydrophobin	0	0	0	4	46	26	5.61642	0	11.2328	Inf	Inf	0.0117818	0.296354											1e-38	evm.model.sctg_0136_0001.20	hydrophobin2
evm.model.sctg_0149_0001.16	hydrophobin	0	0	0	386	536	1388	212.774	0	425.548	Inf	Inf	2.30488e-06	0.000927375		MrLM19	0.7079	2.4142	0.004	5.10387	259.537	50.8511	0.0196653		1e-40	evm.model.sctg_0136_0001.20	hydrophobin2
evm.model.sctg_0149_0001.17	hydrophobin	0	0	2	0	34	20	4.15414	0.699924	7.60836	10.8703	3.44232	0.200374	0.979029											2e-41	evm.model.sctg_0136_0001.20	hydrophobin2
evm.model.sctg_0152_0002.18	hydrophobin	0	0	4	0	6	2	1.23133	1.39985	1.06281	0.759232	-0.397388	0.722835	1											2e-29	evm.model.sctg_0253_0001.6	hydrophobin
evm.model.sctg_0170_0002.12	hydrophobin	0	0	0	4	48	14	4.63472	0	9.26943	Inf	Inf	0.0236132	0.44161											9e-57	evm.model.sctg_0045_0001.14	hydrophobin
evm.model.sctg_0177_0006.2	hydrophobin	0	0	0	0	0	2	0.182975	0	0.365949	Inf	Inf	1	1											5e-61	evm.model.sctg_0231_0001.13	hydrophobin
evm.model.sctg_0219_0005.3	hydrophobin	2	8	0	2	6	2	5.06376	8.49826	1.62927	0.191718	-2.38294	0.670053	1											4e-45	evm.model.sctg_0209_0004.1	hydrophobin1
evm.model.sctg_0219_0006.5	hydrophobin	0	0	0	0	2	0	0.116143	0	0.232286	Inf	Inf	1	1											1e-57	evm.model.sctg_0209_0004.5	hydrophobin
evm.model.sctg_0219_0006.6	hydrophobin	0	0	0	0	0	0	0	0	0	NA	NA	NA	NA											6e-41	evm.model.sctg_0209_0004.7	hydrophobin1
evm.model.sctg_0252_0001.11	hydrophobin	0	2	4	0	2	4	2.08302	3.20186	0.964185	0.301133	-1.73153	0.52966	1											1e-54	evm.model.sctg_0572_0001.5	hydrophobin2
evm.model.sctg_0298_0001.2	hydrophobin	0	0	0	18	26	18	5.7057	0	11.4114	Inf	Inf	0.012445	0.304139											4e-63	evm.model.sctg_0034_0003.43	hydrophobin1
evm.model.sctg_0354_0001.10	hydrophobin	0	0	0	0	52	0	3.01972	0	6.03944	Inf	Inf	0.450676	1											9e-43	evm.model.sctg_0439_0001.2	hydrophobin
evm.model.sctg_0392_0001.1	hydrophobin	0	0	0	0	0	0	0	0	0	NA	NA	NA	NA											2e-40	evm.model.sctg_0209_0004.7	hydrophobin1
evm.model.sctg_0411_0004.1	hydrophobin	0	0	0	0	0	0	0	0	0	NA	NA	NA	NA											7e-46	evm.model.sctg_0145_0001.17	hydrophobin
evm.model.sctg_0528_0001.3	hydrophobin	0	0	0	0	0	0	0	0	0	NA	NA	NA	NA											5e-33	evm.model.sctg_0145_0001.17	hydrophobin
evm.model.sctg_0770_0001.2	hydrophobin	0	0	0	0	0	0	0	0	0	NA	NA	NA	NA											2e-28	evm.model.sctg_0136_0001.20	hydrophobin2
evm.model.sctg_0103_0001.1	hydrophobin 1	0	0	0	6	2	0	0.965831	0	1.93166	Inf	Inf	0.5957	1											5e-36	evm.model.sctg_0487_0001.9	hydrophobin2
evm.model.sctg_0116_0005.15	hydrophobin 1	0	0	0	0	0	0	0	0	0	NA	NA	NA	NA											1e-43	evm.model.sctg_0141_0002.6	hydrophobin
evm.model.sctg_0152_0002.19	hydrophobin 1	0	0	0	0	0	0	0	0	0	NA	NA	NA	NA											3e-51	evm.model.sctg_0253_0001.6	hydrophobin
evm.model.sctg_0185_0001.13	hydrophobin 1	0	0	0	0	80	14	5.92655	0	11.8531	Inf	Inf	0.127534	0.880751											9e-52	evm.model.sctg_0263_0001.18	hydrophobin2
evm.model.sctg_0149_0001.11	hydrophobin 2	0	0	0	0	4	4	0.598235	0	1.19647	Inf	Inf	0.81477	1											1e-48	evm.model.sctg_0136_0001.20	hydrophobin2
evm.model.sctg_0149_0001.12	hydrophobin 2	0	0	0	0	16	6	1.47807	0	2.95614	Inf	Inf	0.349697	1											2e-50	evm.model.sctg_0136_0001.20	hydrophobin2
evm.model.sctg_0149_0001.13	hydrophobin 2	0	0	0	0	12	6	1.24578	0	2.49157	Inf	Inf	0.438555	1											7e-50	evm.model.sctg_0136_0001.20	hydrophobin2
evm.model.sctg_0149_0001.15	hydrophobin 2	0	0	0	36	630	668	102.797	0	205.593	Inf	Inf	0.000162305	0.0178685											2e-38	evm.model.sctg_0136_0001.20	hydrophobin2
evm.model.sctg_0149_0001.19	hydrophobin 2	12	10	12	0	74	34	17.8833	20.9509	14.8157	0.707165	-0.499881	0.958443	1											3e-46	evm.model.sctg_0136_0001.28	hydrophobin
evm.model.sctg_0149_0002.1	hydrophobin 2	0	0	0	2	2	0	0.399373	0	0.798745	Inf	Inf	0.959026	1											6e-32	evm.model.sctg_0263_0001.18	hydrophobin2
evm.model.sctg_0149_0002.3	hydrophobin 2	0	0	0	0	6	2	0.531404	0	1.06281	Inf	Inf	0.870842	1											1e-40	evm.model.sctg_0136_0001.20	hydrophobin2
evm.model.sctg_0346_0003.2	hydrophobin 3	106	208	502	34	94	246	248.515	431.471	65.559	0.151943	-2.7184	0.00176062	0.090411		MrSc3P3	2.9929	1.3196	0.002	983.785	20.8737	0.0212178	47.1303		1e-12	evm.model.sctg_0144_0001.17	hydrophobin
evm.model.sctg_0101_0002.12	hypothetical fad dependent oxidoreductase	0	0	0	0	0	0	0	0	0	NA	NA	NA	NA											1e-72	evm.model.sctg_0557_0002.2	protein
evm.model.sctg_0140_0002.8	hypothetical fad dependent oxidoreductase	2	0	2	6	44	8	5.1318	1.99014	8.27347	4.15724	2.05563	0.30038	1											0	evm.model.sctg_0557_0002.2	protein
evm.model.sctg_0366_0003.9	hypothetical fad dependent oxidoreductase	6	2	0	6	10	4	4.63268	5.67265	3.59271	0.633338	-0.658952	0.981684	1											8e-89	evm.model.sctg_0176_0001.16	predictedprotein[LaccariabicolorS238N-H82]
evm.model.sctg_0409_0005.4	hypothetical fad dependent oxidoreductase	312	210	502	36	244	444	342.971	566.165	119.776	0.211556	-2.24089	0.0144238	0.332981											0	evm.model.sctg_0254_0001.21	hypotheticalfaddependentoxidoreductase
evm.model.sctg_0668_0001.1	hypothetical fad dependent oxidoreductase	2	2	8	20	52	24	10.9937	5.89192	16.0954	2.73178	1.44984	0.357505	1											0	evm.model.sctg_0740_0001.2	hypotheticalfaddependentoxidoreductase
evm.model.sctg_0668_0001.3	hypothetical fad dependent oxidoreductase	6	4	10	34	64	72	20.6057	10.9743	30.2371	2.75527	1.46219	0.201355	0.980904											0	evm.model.sctg_0740_0001.2	hypotheticalfaddependentoxidoreductase
evm.model.sctg_0668_0001.4	hypothetical fad dependent oxidoreductase	8	0	0	34	38	24	11.7977	5.16085	18.4346	3.57201	1.83674	0.126511	0.880751											0	evm.model.sctg_0650_0001.4	hypotheticalfaddependentoxidoreductase
evm.model.sctg_0816_0002.1	hypothetical fad dependent oxidoreductase	6	4	12	2	4	10	7.26749	11.6742	2.86078	0.245051	-2.02885	0.147041	0.922813											0	evm.model.sctg_0740_0001.3	hypotheticalfaddependentoxidoreductase
evm.model.sctg_0139_0004.11	hypothetical monooxygenase	0	2	4	2	22	28	5.72338	3.20186	8.2449	2.57503	1.36459	0.459691	1											0	evm.model.sctg_0632_0001.4	hypotheticalmonooxygenase
evm.model.sctg_0001_0002.43	hypothetical protein	14	2	26	20	48	32	18.5136	19.9325	17.0946	0.857626	-0.221579	0.620335	1											2e-160	evm.model.sctg_0061_0002.18	hypotheticalproteinCMQ_1734[Grosmanniaclavigerakw1407]
evm.model.sctg_0001_0003.26	hypothetical protein	0	0	0	0	0	0	0	0	0	NA	NA	NA	NA											0.023	evm.model.sctg_0112_0001.20	---NA---
evm.model.sctg_0001_0003.26	hypothetical protein	0	0	0	0	0	0	0	0	0	NA	NA	NA	NA
evm.model.sctg_0002_0005.7	hypothetical protein	412	302	792	864	2120	1324	774.125	815.057	733.192	0.899559	-0.152711	0.822997	1											8e-130	evm.model.sctg_0095_0001.7	protein
evm.model.sctg_0002_0008.27	hypothetical protein	40	34	128	136	380	228	112.803	101.234	124.372	1.22856	0.296972	0.910155	1											3e-128	evm.model.sctg_0002_0001.87	expressedprotein[SchizophyllumcommuneH4-8]
evm.model.sctg_0003_0002.19	hypothetical protein	0	2	2	20	210	288	42.6266	2.50194	82.7513	33.0749	5.04767	0.0129854	0.310724											0	evm.model.sctg_0036_0001.43	protein
evm.model.sctg_0004_0002.16	hypothetical protein	2	8	12	2	20	24	9.98926	12.6978	7.28071	0.573384	-0.802427	0.647607	1											1.9	evm.model.sctg_0478_0001.4	zincfingerprotein629
evm.model.sctg_0004_0004.37	hypothetical protein	972	2302	7108	210	1252	1768	2858.54	5188.69	528.388	0.101835	-3.2957	0.00247624	0.112444											1e-33	evm.model.sctg_0145_0001.1	hypotheticalproteinAOR_1_164034[AspergillusoryzaeRIB40]
evm.model.sctg_0004_0004.4	hypothetical protein	42	24	96	246	680	350	147.504	82.3149	212.693	2.58389	1.36955	0.158328	0.936459											1e-138	evm.model.sctg_0012_0001.30	predictedprotein[LaccariabicolorS238N-H82]
evm.model.sctg_0004_0004.89	hypothetical protein	0	0	0	0	8	0	0.464573	0	0.929145	Inf	Inf	0.934188	1											9e-59	evm.model.sctg_0038_0002.13	predictedprotein[PostiaplacentaMad-698-R]
evm.model.sctg_0005_0002.68	hypothetical protein	0	0	0	0	0	2	0.182975	0	0.365949	Inf	Inf	1	1											9e-26	evm.model.sctg_0010_0001.115	---NA---
evm.model.sctg_0005_0002.94	hypothetical protein	2	0	6	2	16	10	3.82224	3.38998	4.2545	1.25502	0.327709	1	1											2e-174	evm.model.sctg_0010_0001.91	cysteinrichprotein
evm.model.sctg_0005_0003.10	hypothetical protein	4	4	6	0	10	0	4.72283	8.28422	1.16143	0.140198	-2.83446	0.226333	1											0	evm.model.sctg_0010_0001.78	conservedhypotheticalprotein[Ricinuscommunis]
evm.model.sctg_0005_0005.53	hypothetical protein	2	0	2	0	2	2	1.29419	1.99014	0.598235	0.3006	-1.73408	0.627442	1											1.4	evm.model.sctg_0467_0001.7	beta-lactamase
evm.model.sctg_0006_0001.3	hypothetical protein	2	0	0	0	16	0	1.57425	1.29021	1.85829	1.4403	0.526366	0.888971	1											1e-18	evm.model.sctg_0206_0001.10	---NA---
evm.model.sctg_0006_0001.4	hypothetical protein	0	0	0	0	0	0	0	0	0	NA	NA	NA	NA											2e-14	evm.model.sctg_0387_0001.5	---NA---
evm.model.sctg_0006_0004.10	hypothetical protein	0	0	0	6	4	0	1.08197	0	2.16395	Inf	Inf	0.529731	1											4e-83	evm.model.sctg_0152_0001.21	hypotheticalproteinSCHCODRAFT_58707[SchizophyllumcommuneH4-8]
evm.model.sctg_0006_0005.100	hypothetical protein	0	0	2	4	2	0	1.03256	0.699924	1.3652	1.9505	0.963847	1	1											1e-131	evm.model.sctg_0306_0001.10	protein
evm.model.sctg_0006_0005.5	hypothetical protein	0	0	0	0	0	0	0	0	0	NA	NA	NA	NA											9e-49	evm.model.sctg_0517_0001.5	---NA---
evm.model.sctg_0006_0005.84	hypothetical protein	100	50	164	900	748	520	301.941	166.955	436.928	2.61705	1.38794	0.206169	0.982472											5e-80	evm.model.sctg_0024_0001.53	predictedprotein[LaccariabicolorS238N-H82]
evm.model.sctg_0006_0005.88	hypothetical protein	28	12	22	76	106	56	40.3287	36.5742	44.0832	1.20531	0.269402	0.730331	1											9.9	evm.model.sctg_0002_0001.34	pentatricopeptiderepeat-containingprotein
evm.model.sctg_0006_0005.91	hypothetical protein	18	12	22	46	110	50	32.5381	30.1231	34.953	1.16034	0.214545	0.766615	1											0	evm.model.sctg_0024_0001.60	protein
evm.model.sctg_0007_0001.150	hypothetical protein	0	0	0	0	0	0	0	0	0	NA	NA	NA	NA											6e-38	evm.model.sctg_0001_0003.253	---NA---
evm.model.sctg_0007_0001.179	hypothetical protein	18	4	12	38	70	34	22.2647	19.4155	25.1139	1.2935	0.371277	0.720233	1											0.76	evm.model.sctg_0058_0001.20	---NA---
evm.model.sctg_0008_0002.49	hypothetical protein	4	12	8	90	74	46	29.3471	16.1922	42.5021	2.62485	1.39223	0.165966	0.941691											1e-50	evm.model.sctg_0027_0001.2	extracellularserine-richprotein
evm.model.sctg_0008_0004.1	hypothetical protein	0	2	0	10	28	4	4.30911	1.80201	6.8162	3.78255	1.91936	0.204992	0.982472											5e-30	evm.model.sctg_0027_0001.12	protein
evm.model.sctg_0008_0005.11	hypothetical protein	0	0	0	2	2	0	0.399373	0	0.798745	Inf	Inf	0.959026	1											0.017	evm.model.sctg_0126_0001.28	---NA---
evm.model.sctg_0008_0005.15	hypothetical protein	2	0	4	4	216	122	25.6164	2.69006	48.5427	18.0452	4.17354	0.0337017	0.540247											0	evm.model.sctg_0027_0001.55	protein
evm.model.sctg_0010_0002.118	hypothetical protein	0	0	0	0	4	0	0.232286	0	0.464573	Inf	Inf	1	1											5e-32	evm.model.sctg_0042_0001.7	---NA---
evm.model.sctg_0010_0002.121	hypothetical protein	16	14	22	32	56	40	26.7606	30.6349	22.8863	0.747066	-0.420692	0.776922	1											1e-51	evm.model.sctg_0042_0001.4	hypotheticalproteinSERLA73DRAFT_140600[Serpulalacrymansvar.lacrymansS7.3]
evm.model.sctg_0010_0002.140	hypothetical protein	2	0	6	4	8	10	3.6409	3.38998	3.89181	1.14803	0.199162	0.868838	1											3e-172	evm.model.sctg_0022_0001.71	protein
evm.model.sctg_0010_0002.74	hypothetical protein	0	4	4	4	32	4	5.29263	5.00387	5.5814	1.11542	0.157582	0.814483	1											1e-134	evm.model.sctg_0042_0001.55	protein
evm.model.sctg_0010_0002.79	hypothetical protein	0	0	4	0	8	6	1.71342	1.39985	2.02699	1.44801	0.534072	1	1											3e-161	evm.model.sctg_0042_0001.48	protein
evm.model.sctg_0010_0002.81	hypothetical protein	6	0	4	4	48	34	9.09971	5.27049	12.9289	2.45308	1.29459	0.381114	1											3e-161	evm.model.sctg_0042_0001.46	protein
evm.model.sctg_0010_0002.82	hypothetical protein	0	2	4	42	166	76	24.1417	3.20186	45.0815	14.0798	3.81555	0.00139521	0.0761772											2e-142	evm.model.sctg_0042_0001.45	protein
evm.model.sctg_0011_0002.16	hypothetical protein	8	22	14	152	128	84	51.5847	29.8824	73.2871	2.45251	1.29426	0.159798	0.936459											3e-89	evm.model.sctg_0096_0001.35	predictedprotein[LaccariabicolorS238N-H82]
evm.model.sctg_0011_0002.18	hypothetical protein	20	6	20	36	38	48	24.3499	25.3074	23.3925	0.924333	-0.113515	0.855909	1											1e-53	evm.model.sctg_0096_0001.37	---NA---
evm.model.sctg_0012_0001.27	hypothetical protein	0	4	8	2	34	18	7.10629	6.40372	7.80887	1.21943	0.286204	0.887526	1											9e-84	evm.model.sctg_0005_0001.79	hypotheticalproteinSCHCODRAFT_49780[SchizophyllumcommuneH4-8]
evm.model.sctg_0013_0001.21	hypothetical protein	0	0	0	6	2	2	1.14881	0	2.29761	Inf	Inf	0.502858	1											2e-103	evm.model.sctg_0349_0001.3	hypotheticalproteinSERLA73DRAFT_79089[Serpulalacrymansvar.lacrymansS7.3]
evm.model.sctg_0013_0001.54	hypothetical protein	2	0	0	0	0	0	0.645107	1.29021	0	0	(-inf)	0.567414	1											0	evm.model.sctg_0003_0001.10	predictedprotein[LaccariabicolorS238N-H82]
evm.model.sctg_0014_0002.6	hypothetical protein	0	0	0	2	72	50	9.03875	0	18.0775	Inf	Inf	0.00821767	0.245264											2e-55	evm.model.sctg_0294_0001.16	---NA---
evm.model.sctg_0014_0003.20	hypothetical protein	8	0	6	0	4	2	4.04557	7.26062	0.830522	0.114387	-3.128	0.193474	0.97438											0.59	evm.model.sctg_0011_0001.32	zinccarboxypeptidase
evm.model.sctg_0014_0003.29	hypothetical protein	0	2	0	12	8	6	3.61388	1.80201	5.42575	3.01094	1.59021	0.340482	1											0	evm.model.sctg_0542_0001.7	---NA---
evm.model.sctg_0014_0004.28	hypothetical protein	8	0	4	4	8	10	5.22625	6.5607	3.89181	0.5932	-0.753409	0.657953	1											8e-142	evm.model.sctg_0118_0001.33	protein
evm.model.sctg_0014_0004.40	hypothetical protein	0	0	0	62	46	10	12.3663	0	24.7326	Inf	Inf	0.0280687	0.482143											1e-27	evm.model.sctg_0500_0001.7	---NA---
evm.model.sctg_0015_0001.14	hypothetical protein	2	4	12	274	208	90	63.6621	9.09378	118.23	13.0012	3.70058	0.0520628	0.661367											0	evm.model.sctg_0054_0001.5	hypotheticalproteinCC1G_02993[Coprinopsiscinereaokayama7#130]
evm.model.sctg_0015_0001.51	hypothetical protein	2	2	10	76	380	72	42.7129	6.59184	78.834	11.9593	3.58006	0.00730553	0.235402											5e-92	evm.model.sctg_0054_0002.26	protein
evm.model.sctg_0015_0001.52	hypothetical protein	34	6	2	56	126	118	40.0627	28.0396	52.0859	1.85758	0.893427	0.207157	0.982906											3e-65	evm.model.sctg_0054_0002.27	protein
evm.model.sctg_0015_0003.11	hypothetical protein	0	2	0	0	0	0	0.901006	1.80201	0	0	(-inf)	0.587092	1											2e-69	evm.model.sctg_0281_0001.14	protein
evm.model.sctg_0015_0003.20	hypothetical protein	0	0	0	6	2	2	1.14881	0	2.29761	Inf	Inf	0.502858	1											3.1	evm.model.sctg_0160_0001.18	fruit-bodyspecificgenea
evm.model.sctg_0015_0003.41	hypothetical protein	40	16	48	18	128	58	43.7978	57.0185	30.577	0.536264	-0.898985	0.41522	1											2e-86	evm.model.sctg_0394_0001.8	hypotheticalproteinSERLADRAFT_349839[Serpulalacrymansvar.lacrymansS7.9]
evm.model.sctg_0015_0003.49	hypothetical protein	18	0	6	88	158	46	32.7017	13.7117	51.6916	3.7699	1.91452	0.055957	0.684748											5e-77	evm.model.sctg_0026_0001.81	hypotheticalproteinSERLADRAFT_349839[Serpulalacrymansvar.lacrymansS7.9]
evm.model.sctg_0016_0001.2	hypothetical protein	0	0	0	0	10	2	0.76369	0	1.52738	Inf	Inf	0.701791	1											1e-128	evm.model.sctg_0014_0002.35	hypotheticalproteinMGG_07574[Magnaportheoryzae70-15]
evm.model.sctg_0016_0004.23	hypothetical protein	2	8	6	86	74	20	23.6049	10.598	36.6118	3.45459	1.78851	0.210105	0.985631											7e-177	evm.model.sctg_0014_0002.76	protein
evm.model.sctg_0016_0004.25	hypothetical protein	14	12	86	978	536	300	222.042	49.9403	394.143	7.8923	2.98045	0.188003	0.970182											0	evm.model.sctg_0014_0002.76	protein
evm.model.sctg_0016_0004.29	hypothetical protein	12	18	28	248	714	204	112.126	33.7583	190.494	5.64287	2.49643	0.00400396	0.156507											3e-138	evm.model.sctg_0014_0002.81	hypotheticalproteinCC1G_07172[Coprinopsiscinereaokayama7#130]
evm.model.sctg_0016_0004.30	hypothetical protein	0	0	8	38	70	32	13.7738	2.79969	24.7479	8.83951	3.14397	0.0600427	0.706696											0	evm.model.sctg_0014_0002.82	---NA---
evm.model.sctg_0016_0004.9	hypothetical protein	0	0	0	2	0	0	0.283229	0	0.566459	Inf	Inf	1	1											1e-59	evm.model.sctg_0014_0002.58	---NA---
evm.model.sctg_0016_0007.5	hypothetical protein	0	0	0	0	0	0	0	0	0	NA	NA	NA	NA											5e-41	evm.model.sctg_0552_0001.3	hypotheticalproteinCC1G_08412[Coprinopsiscinereaokayama7#130]
evm.model.sctg_0016_0007.7	hypothetical protein	2	0	0	7728	5550	1372	1542.86	1.29021	3084.43	2390.64	11.2232	0.000237562	0.0231817											3e-57	evm.model.sctg_0552_0001.3	hypotheticalproteinCC1G_08412[Coprinopsiscinereaokayama7#130]
evm.model.sctg_0016_0008.1	hypothetical protein	2	2	0	2	28	20	5.28509	3.09222	7.47796	2.41831	1.274	0.303389	1											6e-110	evm.model.sctg_0332_0002.13	phosphatidylethanolaminebindingproteinisoform2
evm.model.sctg_0017_0002.23	hypothetical protein	0	0	0	0	0	0	0	0	0	NA	NA	NA	NA											1.7	evm.model.sctg_0553_0001.3	predictedprotein[LaccariabicolorS238N-H82]
evm.model.sctg_0017_0002.24	hypothetical protein	0	0	6	8	46	18	6.50087	2.09977	10.902	5.19198	2.37628	0.321815	1											6e-84	evm.model.sctg_0223_0001.4	---NA---
evm.model.sctg_0017_0002.44	hypothetical protein	0	0	2	6	248	60	21.0906	0.699924	41.4814	59.2655	5.88912	0.0472407	0.629221											1e-175	evm.model.sctg_0357_0001.17	hypotheticalproteinAOR_1_708154[AspergillusoryzaeRIB40]
evm.model.sctg_0017_0003.23	hypothetical protein	0	0	0	2	54	40	7.07859	0	14.1572	Inf	Inf	0.0105706	0.281318											0	evm.model.sctg_0498_0001.5	protein
evm.model.sctg_0017_0003.38	hypothetical protein	10	10	20	2	0	0	11.5134	22.4604	0.566459	0.0252204	-5.30927	0.000165926	0.0181189											2e-19	evm.model.sctg_0441_0001.13	---NA---
evm.model.sctg_0017_0003.47	hypothetical protein	0	0	0	0	2	4	0.482092	0	0.964185	Inf	Inf	0.900117	1											3e-77	evm.model.sctg_0441_0001.3	---NA---
evm.model.sctg_0017_0003.49	hypothetical protein	4	0	2	0	4	6	2.42139	3.28035	1.56242	0.476297	-1.07007	0.707751	1											0	evm.model.sctg_0441_0001.1	predictedprotein[LaccariabicolorS238N-H82]
evm.model.sctg_0018_0006.2	hypothetical protein	14	98	220	4	4	6	88.5085	174.322	2.69534	0.0154619	-6.01514	0.000548335	0.0401305											3e-107	evm.model.sctg_0033_0002.5	hypotheticalproteinSCHCODRAFT_113142[SchizophyllumcommuneH4-8]
evm.model.sctg_0018_0008.27	hypothetical protein	4	2	0	4	4	12	4.08781	4.38244	3.79319	0.865542	-0.208324	0.974614	1											7e-38	evm.model.sctg_0083_0002.10	---NA---
evm.model.sctg_0018_0008.38	hypothetical protein	2	2	0	0	4	8	2.5103	3.09222	1.92837	0.623619	-0.681264	1	1											2e-38	evm.model.sctg_0083_0002.10	---NA---
evm.model.sctg_0018_0008.39	hypothetical protein	0	0	2	4	76	56	10.4531	0.699924	20.2064	28.8694	4.85147	0.0220367	0.427487											3e-18	evm.model.sctg_0144_0001.1	---NA---
evm.model.sctg_0018_0008.8	hypothetical protein	0	2	6	12	8	8	4.84674	3.90178	5.79169	1.48437	0.569852	1	1											0.021	evm.model.sctg_0120_0001.12	---NA---
evm.model.sctg_0019_0005.19	hypothetical protein	62	30	84	132	284	200	101.695	96.4236	106.966	1.10933	0.149692	0.895664	1											7e-136	evm.model.sctg_0197_0001.7	predictedprotein[LaccariabicolorS238N-H82]
evm.model.sctg_0019_0007.1	hypothetical protein	0	0	0	0	0	0	0	0	0	NA	NA	NA	NA											1e-62	evm.model.sctg_0261_0001.2	protein
evm.model.sctg_0020_0001.46	hypothetical protein	16	2	14	8	56	18	14.5433	17.0232	12.0634	0.708645	-0.496865	0.707882	1											1e-101	evm.model.sctg_0230_0001.7	---NA---
evm.model.sctg_0021_0002.12	hypothetical protein	0	0	0	4	0	0	0.566459	0	1.13292	Inf	Inf	0.852694	1											2e-57	evm.model.sctg_0169_0002.5	hypotheticalproteinSNOG_10742[PhaeosphaerianodorumSN15]
evm.model.sctg_0021_0002.26	hypothetical protein	14	6	18	86	190	328	63.5887	20.7368	106.441	5.13292	2.35978	0.0294807	0.498311											4e-124	evm.model.sctg_0169_0001.15	---NA---
evm.model.sctg_0021_0002.52	hypothetical protein	0	0	0	18	112	58	14.3593	0	28.7187	Inf	Inf	9.77073e-05	0.0125797											0	evm.model.sctg_0306_0001.10	protein
evm.model.sctg_0021_0003.29	hypothetical protein	0	0	0	2	0	0	0.283229	0	0.566459	Inf	Inf	1	1											1.6	evm.model.sctg_0014_0002.5	glycosidehydrolasefamily37protein
evm.model.sctg_0022_0001.13	hypothetical protein	0	8	14	10	42	46	14.1173	12.1075	16.1271	1.33199	0.413588	0.751816	1											2e-96	evm.model.sctg_0013_0002.59	hypotheticalproteinSCHCODRAFT_53948[SchizophyllumcommuneH4-8]
evm.model.sctg_0022_0002.20	hypothetical protein	0	0	4	98	64	86	26.1627	1.39985	50.9255	36.3793	5.18505	0.00208343	0.101293											6e-163	evm.model.sctg_0013_0002.39	hypotheticalproteinCC1G_03443[Coprinopsiscinereaokayama7#130]
evm.model.sctg_0022_0002.76	hypothetical protein	0	0	4	0	10	30	4.02526	1.39985	6.65067	4.751	2.24823	0.671623	1											1e-172	evm.model.sctg_0013_0001.8	---NA---
evm.model.sctg_0022_0002.88	hypothetical protein	6	4	6	10	68	24	12.3479	9.57443	15.1214	1.57935	0.659334	0.496781	1											2e-117	evm.model.sctg_0295_0001.5	---NA---
evm.model.sctg_0023_0001.54	hypothetical protein	2	0	4	2	16	6	3.10633	2.69006	3.5226	1.30949	0.389001	1	1											0	evm.model.sctg_0022_0001.5	---NA---
evm.model.sctg_0023_0002.20	hypothetical protein	376	268	910	148	568	1080	553.997	802.495	305.5	0.380688	-1.39332	0.0762708	0.764451											1e-61	evm.model.sctg_0068_0001.27	hypotheticalproteinTESG_06243[TrichophytontonsuransCBS112818]
evm.model.sctg_0023_0002.7	hypothetical protein	0	0	0	0	0	0	0	0	0	NA	NA	NA	NA											0	evm.model.sctg_0068_0001.37	protein
evm.model.sctg_0024_0002.1	hypothetical protein	2	4	18	8	64	30	13.1909	11.1935	15.1882	1.35687	0.440287	0.923779	1											4e-32	evm.model.sctg_0078_0001.15	protein
evm.model.sctg_0025_0002.47	hypothetical protein	0	0	8	4	32	16	5.28839	2.79969	7.77709	2.77784	1.47396	0.744525	1											1e-100	evm.model.sctg_0040_0001.70	hypotheticalproteinCC1G_02642[Coprinopsiscinereaokayama7#130]
evm.model.sctg_0025_0003.1	hypothetical protein	0	2	4	422	326	364	113.595	3.20186	223.988	69.9557	6.12837	1.04577e-05	0.00266458											0	evm.model.sctg_0004_0001.4	hypotheticalproteinCC1G_12419[Coprinopsiscinereaokayama7#130]
evm.model.sctg_0026_0002.1	hypothetical protein	0	4	4	42	150	44	21.1859	5.00387	37.368	7.46782	2.90069	0.00773681	0.238145											1e-108	evm.model.sctg_0009_0002.10	protein
evm.model.sctg_0026_0002.3	hypothetical protein	0	0	10	2	16	16	4.42598	3.49962	5.35234	1.52941	0.612973	1	1											2e-38	evm.model.sctg_0009_0002.8	---NA---
evm.model.sctg_0026_0002.5	hypothetical protein	14	4	26	118	202	116	49.9208	21.7345	78.107	3.59369	1.84546	0.087752	0.797923											7e-158	evm.model.sctg_0009_0002.5	protein
evm.model.sctg_0026_0003.3	hypothetical protein	0	0	0	2	2	4	0.765322	0	1.53064	Inf	Inf	0.69961	1											1e-19	evm.model.sctg_0009_0001.119	---NA---
evm.model.sctg_0027_0002.6	hypothetical protein	32	10	42	38	114	56	39.3007	44.3519	34.2496	0.772225	-0.372907	0.656306	1											2e-102	evm.model.sctg_0003_0001.116	hypotheticalproteinCC1G_00413[Coprinopsiscinereaokayama7#130]
evm.model.sctg_0028_0008.36	hypothetical protein	6	2	38	4	14	12	11.9629	18.9712	4.95462	0.261165	-1.93697	0.118442	0.872177											0	evm.model.sctg_0109_0001.36	protein
evm.model.sctg_0030_0003.2	hypothetical protein	0	0	0	0	2	0	0.116143	0	0.232286	Inf	Inf	1	1											3e-19	evm.model.sctg_0017_0001.98	---NA---
evm.model.sctg_0030_0003.41	hypothetical protein	2	0	6	26	144	78	20.8753	3.38998	38.3606	11.3159	3.50027	0.00786681	0.240712											0.022	evm.model.sctg_0455_0001.5	glycosidehydrolasefamily76protein
evm.model.sctg_0030_0003.48	hypothetical protein	10	16	34	1094	792	330	247.493	32.7659	462.22	14.1068	3.81831	0.0474991	0.630186		MrLM7	1.0329	1.83	0.001	10.787	67.6083	6.26758	0.159551		8e-46	evm.model.sctg_0017_0001.51	---NA---
evm.model.sctg_0032_0003.34	hypothetical protein	394	54	280	664	1932	2662	650.173	400.816	899.531	2.24425	1.16623	0.210107	0.985631											4e-129	evm.model.sctg_0076_0001.5	conservedhypotheticalprotein[AspergillusterreusNIH2624]
evm.model.sctg_0033_0007.3	hypothetical protein	0	0	0	0	0	0	0	0	0	NA	NA	NA	NA											4e-81	evm.model.sctg_0558_0001.4	---NA---
evm.model.sctg_0034_0004.18	hypothetical protein	0	0	0	8	22	10	3.32537	0	6.65073	Inf	Inf	0.0704778	0.747216											5e-57	evm.model.sctg_0250_0001.9	hypotheticalprotein[Cryptococcusneoformansvar.neoformansJEC21]
evm.model.sctg_0034_0005.29	hypothetical protein	50	0	4	2	126	30	27.1725	33.6552	20.6897	0.614756	-0.701913	0.89494	1											5e-120	evm.model.sctg_0181_0001.8	conservedhypotheticalprotein[Verticilliumalbo-atrumVaMs.102]
evm.model.sctg_0035_0001.19	hypothetical protein	4	6	18	4	58	22	13.0902	14.2858	11.8947	0.832623	-0.264265	0.818599	1											0	evm.model.sctg_0410_0001.14	protein
evm.model.sctg_0035_0002.24	hypothetical protein	24	6	30	74	120	82	40.6438	31.3874	49.9001	1.58981	0.668854	0.597965	1											0.83	evm.model.sctg_0722_0001.1	cytochromep450
evm.model.sctg_0035_0002.38	hypothetical protein	0	0	0	2	4	4	0.881465	0	1.76293	Inf	Inf	0.626802	1											3e-06	evm.model.sctg_0021_0001.12	---NA---
evm.model.sctg_0035_0002.42	hypothetical protein	0	0	0	0	2	0	0.116143	0	0.232286	Inf	Inf	1	1											7e-16	evm.model.sctg_0021_0001.16	---NA---
evm.model.sctg_0036_0002.5	hypothetical protein	2	2	2	8	8	8	4.22546	3.79215	4.65878	1.22853	0.296936	0.886964	1											1e-61	evm.model.sctg_0200_0001.6	---NA---
evm.model.sctg_0037_0001.1	hypothetical protein	146	136	364	84	124	150	204.874	344.108	65.6392	0.190752	-2.39023	0.00498572	0.184902											1e-72	evm.model.sctg_0222_0001.1	immunomodulatoryprotein
evm.model.sctg_0038_0001.1	hypothetical protein	0	0	0	0	0	0	0	0	0	NA	NA	NA	NA											3e-32	evm.model.sctg_0060_0001.41	---NA---
evm.model.sctg_0038_0001.3	hypothetical protein	0	0	0	0	0	2	0.182975	0	0.365949	Inf	Inf	1	1											3e-30	evm.model.sctg_0060_0001.41	---NA---
evm.model.sctg_0038_0008.4	hypothetical protein	0	0	0	0	0	0	0	0	0	NA	NA	NA	NA											4e-05	evm.model.sctg_0082_0003.14	---NA---
evm.model.sctg_0039_0002.23	hypothetical protein	8	8	8	28	38	32	16.6838	15.1686	18.199	1.19978	0.262776	0.704949	1											0	evm.model.sctg_0017_0001.48	l-ascorbateoxidase
evm.model.sctg_0039_0002.60	hypothetical protein	18	4	48	4	54	20	21.5391	32.0141	11.0641	0.345602	-1.53282	0.0955218	0.818568											3e-177	evm.model.sctg_0245_0001.15	aorsinendoproteaseprecursor
evm.model.sctg_0040_0001.53	hypothetical protein	2	2	4	16	24	26	8.28426	4.49207	12.0764	2.68839	1.42674	0.350708	1											0	evm.model.sctg_0418_0001.8	protein
evm.model.sctg_0040_0001.55	hypothetical protein	0	0	2	6	12	10	2.81138	0.699924	4.92284	7.0334	2.81422	0.461919	1											0	evm.model.sctg_0280_0001.17	protein
evm.model.sctg_0040_0001.56	hypothetical protein	0	2	2	2	6	2	2.0656	2.50194	1.62927	0.651203	-0.618821	0.976195	1											0	evm.model.sctg_0280_0001.17	protein
evm.model.sctg_0040_0001.7	hypothetical protein	0	0	0	2	0	0	0.283229	0	0.566459	Inf	Inf	1	1											4e-110	evm.model.sctg_0122_0001.9	---NA---
evm.model.sctg_0041_0004.10	hypothetical protein	40	36	106	176	330	218	111.7	95.3364	128.064	1.34329	0.425766	0.743061	1											5e-97	evm.model.sctg_0174_0001.8	hypotheticalproteinSCHCODRAFT_70404[SchizophyllumcommuneH4-8]
evm.model.sctg_0041_0004.4	hypothetical protein	74	74	220	1260	1686	668	433.159	191.404	674.913	3.52612	1.81808	0.0506227	0.65217											2e-164	evm.model.sctg_0174_0001.14	hypotheticalproteinCC1G_09406[Coprinopsiscinereaokayama7#130]
evm.model.sctg_0042_0007.2	hypothetical protein	0	0	0	0	8	2	0.647547	0	1.29509	Inf	Inf	0.783644	1											0	evm.model.sctg_0276_0001.11	hypotheticalproteinAOL_s00080g321[ArthrobotrysoligosporaATCC24927]
evm.model.sctg_0042_0008.5	hypothetical protein	0	0	6	0	8	12	2.61231	2.09977	3.12484	1.48818	0.573551	1	1											1e-80	evm.model.sctg_0276_0001.3	hypotheticalproteinSCHCODRAFT_231373[SchizophyllumcommuneH4-8]
evm.model.sctg_0042_0010.3	hypothetical protein	0	0	0	0	0	6	0.548924	0	1.09785	Inf	Inf	0.847707	1											2e-46	evm.model.sctg_0176_0001.16	predictedprotein[LaccariabicolorS238N-H82]
evm.model.sctg_0042_0010.4	hypothetical protein	0	0	0	0	22	6	1.8265	0	3.653	Inf	Inf	0.25005	1											6e-83	evm.model.sctg_0356_0001.10	predictedprotein[LaccariabicolorS238N-H82]
evm.model.sctg_0043_0003.1	hypothetical protein	0	2	0	8	12	6	3.27971	1.80201	4.7574	2.64005	1.40057	0.387974	1											2.6	evm.model.sctg_0693_0001.5	---NA---
evm.model.sctg_0043_0003.10	hypothetical protein	6	8	6	16	12	4	9.91787	13.1785	6.65729	0.505164	-0.985175	0.582371	1											1.2	evm.model.sctg_0693_0001.5	---NA---
evm.model.sctg_0044_0002.13	hypothetical protein	0	0	8	6	6	8	3.32986	2.79969	3.86003	1.37873	0.463343	0.787825	1											3e-73	evm.model.sctg_0222_0001.1	immunomodulatoryprotein
evm.model.sctg_0046_0002.14	hypothetical protein	0	0	0	0	2	0	0.116143	0	0.232286	Inf	Inf	1	1											5e-69	evm.model.sctg_0007_0001.107	---NA---
evm.model.sctg_0046_0002.47	hypothetical protein	0	0	12	88	176	66	30.8206	4.19954	57.4417	13.6781	3.77379	0.00446729	0.169963											0	evm.model.sctg_0007_0001.74	predictedprotein[LaccariabicolorS238N-H82]
evm.model.sctg_0049_0006.41	hypothetical protein	4	2	2	8	12	32	7.29855	5.08236	9.51474	1.87211	0.904665	0.493041	1											4e-120	evm.model.sctg_0011_0001.6	predictedprotein[LaccariabicolorS238N-H82]
evm.model.sctg_0050_0005.14	hypothetical protein	46	12	44	298	760	452	155.63	55.8853	255.376	4.56964	2.19208	0.0128616	0.309917											2e-131	evm.model.sctg_0008_0001.10	predictedprotein[LaccariabicolorS238N-H82]
evm.model.sctg_0051_0002.3	hypothetical protein	0	0	0	0	6	0	0.348429	0	0.696859	Inf	Inf	1	1											2e-111	evm.model.sctg_0711_0001.1	---NA---
evm.model.sctg_0051_0009.3	hypothetical protein	0	0	0	0	0	2	0.182975	0	0.365949	Inf	Inf	1	1											3e-71	evm.model.sctg_0480_0001.10	hypotheticalproteinSCHCODRAFT_16600[SchizophyllumcommuneH4-8]
evm.model.sctg_0052_0004.41	hypothetical protein	6	0	4	40	34	42	14.1167	5.27049	22.963	4.3569	2.1233	0.116113	0.867928											1e-12	evm.model.sctg_0228_0001.3	protein
evm.model.sctg_0052_0004.5	hypothetical protein	0	2	0	2	2	0	1.30038	1.80201	0.798745	0.443252	-1.1738	1	1											1e-45	evm.model.sctg_0451_0001.3	---NA---
evm.model.sctg_0053_0001.19	hypothetical protein	0	0	2	0	0	6	0.898886	0.699924	1.09785	1.56852	0.649408	1	1											0	evm.model.sctg_0011_0001.81	predictedprotein[PostiaplacentaMad-698-R]
evm.model.sctg_0053_0002.6	hypothetical protein	2	0	14	46	92	54	19.892	6.18968	33.5943	5.42748	2.44028	0.105002	0.851819											7e-166	evm.model.sctg_0011_0001.70	---NA---
evm.model.sctg_0054_0001.24	hypothetical protein	0	0	0	6	4	8	1.81387	0	3.62775	Inf	Inf	0.271006	1											0.046	evm.model.sctg_0563_0001.1	---NA---
evm.model.sctg_0055_0001.3	hypothetical protein	0	0	2	4	42	4	3.72138	0.699924	6.74283	9.63366	3.26808	0.308205	1											2e-57	evm.model.sctg_0072_0001.16	---NA---
evm.model.sctg_0056_0001.12	hypothetical protein	0	0	0	0	4	0	0.232286	0	0.464573	Inf	Inf	1	1											3e-164	evm.model.sctg_0817_0001.1	protein
evm.model.sctg_0056_0003.27	hypothetical protein	6	0	2	24	292	136	35.0832	4.57056	65.5958	14.3518	3.84316	0.0044084	0.169428											5e-142	evm.model.sctg_0030_0001.22	protein
evm.model.sctg_0056_0003.29	hypothetical protein	4	0	6	6	18	4	4.60102	4.6802	4.52185	0.966167	-0.0496558	0.860287	1											6e-124	evm.model.sctg_0030_0001.25	protein
evm.model.sctg_0056_0003.40	hypothetical protein	6	0	14	38	52	40	16.4456	8.7701	24.1211	2.75038	1.45963	0.406538	1											0	evm.model.sctg_0030_0001.39	protein
evm.model.sctg_0057_0001.15	hypothetical protein	2	2	6	6	206	18	17.0552	5.192	28.9184	5.56981	2.47763	0.382441	1											6e-24	evm.model.sctg_0228_0001.3	protein
evm.model.sctg_0057_0001.29	hypothetical protein	0	0	0	18	32	16	5.87115	0	11.7423	Inf	Inf	0.0108955	0.285002											3e-111	evm.model.sctg_0047_0001.45	---NA---
evm.model.sctg_0058_0002.39	hypothetical protein	2	0	6	4	14	4	3.4404	3.38998	3.49082	1.02975	0.0422875	0.83358	1											0	evm.model.sctg_0205_0001.1	hypotheticalproteinSCHCODRAFT_106305[SchizophyllumcommuneH4-8]
evm.model.sctg_0058_0002.60	hypothetical protein	0	2	0	0	118	2	7.93643	1.80201	14.0708	7.80841	2.96503	0.423796	1											4e-72	evm.model.sctg_0058_0001.27	---NA---
evm.model.sctg_0063_0001.1	hypothetical protein	0	0	0	0	10	6	1.12964	0	2.25928	Inf	Inf	0.491232	1											2e-26	evm.model.sctg_0006_0001.12	---NA---
evm.model.sctg_0063_0002.12	hypothetical protein	0	0	6	10	34	14	5.72129	2.09977	9.34281	4.44944	2.15362	0.439306	1											0	evm.model.sctg_0006_0001.29	protein
evm.model.sctg_0063_0003.11	hypothetical protein	0	0	0	0	0	0	0	0	0	NA	NA	NA	NA											2e-43	evm.model.sctg_0006_0001.46	protein
evm.model.sctg_0066_0001.47	hypothetical protein	2	4	12	6	176	26	17.9958	9.09378	26.8979	2.95784	1.56454	0.459262	1											4e-84	evm.model.sctg_0077_0001.40	predictedprotein[AjellomycescapsulatusNAm1]
evm.model.sctg_0066_0001.8	hypothetical protein	16	14	52	56	148	98	46.0577	41.1338	50.9815	1.23941	0.309651	0.91751	1											0	evm.model.sctg_0708_0001.1	hypotheticalproteinCAOG_06079[CapsasporaowczarzakiATCC30864]
evm.model.sctg_0067_0004.10	hypothetical protein	0	0	0	0	2	0	0.116143	0	0.232286	Inf	Inf	1	1											6e-147	evm.model.sctg_0143_0001.19	protein
evm.model.sctg_0067_0005.6	hypothetical protein	6	0	0	4	16	20	5.26067	3.87064	6.6507	1.71824	0.780934	0.578771	1											0	evm.model.sctg_0677_0001.1	hypotheticalproteinSERLA73DRAFT_77103[Serpulalacrymansvar.lacrymansS7.3]
evm.model.sctg_0068_0003.16	hypothetical protein	2	2	0	2	340	72	28.1608	3.09222	53.2293	17.2139	4.1055	0.0912886	0.806705											1e-86	evm.model.sctg_0739_0001.3	---NA---
evm.model.sctg_0068_0003.37	hypothetical protein	6	2	16	20	44	8	11.7554	11.272	12.2387	1.08576	0.1187	0.873083	1											7e-41	evm.model.sctg_0157_0001.5	predictedprotein[LaccariabicolorS238N-H82]
evm.model.sctg_0069_0001.2	hypothetical protein	150	374	958	20	64	108	400.932	769.006	32.859	0.0427292	-4.54863	8.36891e-05	0.0114008											2e-129	evm.model.sctg_0011_0001.103	predictedprotein[Trichoplaxadhaerens]
evm.model.sctg_0069_0001.46	hypothetical protein	78	62	86	942	1054	426	301.721	136.277	467.164	3.42804	1.77738	0.0685952	0.738499											1e-89	evm.model.sctg_0446_0001.5	hypotheticalproteinSERLA73DRAFT_183754[Serpulalacrymansvar.lacrymansS7.3]
evm.model.sctg_0070_0002.13	hypothetical protein	0	0	0	0	4	4	0.598235	0	1.19647	Inf	Inf	0.81477	1											3e-81	evm.model.sctg_0553_0001.3	predictedprotein[LaccariabicolorS238N-H82]
evm.model.sctg_0070_0002.21	hypothetical protein	0	0	2	2	8	0	1.09776	0.699924	1.4956	2.13681	1.09546	1	1											3e-126	evm.model.sctg_0225_0001.14	protein
evm.model.sctg_0071_0004.30	hypothetical protein	520	524	1346	50	370	614	724.056	1278.63	169.481	0.132549	-2.91541	0.00110209	0.0652449		MrLM5	2.0296	0.4138	0.001	107.053	2.59298	0.0242214	41.2857		5e-15	evm.model.sctg_1112_0001.1	---NA---
evm.model.sctg_0072_0001.11	hypothetical protein	0	0	0	0	20	2	1.34441	0	2.68881	Inf	Inf	0.434098	1											1e-143	evm.model.sctg_0691_0001.4	hypotheticalproteinMGG_07574[Magnaportheoryzae70-15]
evm.model.sctg_0072_0001.12	hypothetical protein	0	0	0	0	0	0	0	0	0	NA	NA	NA	NA											1e-24	evm.model.sctg_0432_0001.12	hypotheticalproteinMGG_07574[Magnaportheoryzae70-15]
evm.model.sctg_0072_0001.3	hypothetical protein	0	0	0	0	0	0	0	0	0	NA	NA	NA	NA											0.53	evm.model.sctg_0015_0001.70	extracellulartriacylglycerollipaseprecursor
evm.model.sctg_0072_0002.2	hypothetical protein	0	2	0	166	212	6	37.2691	1.80201	72.7363	40.3639	5.33499	0.0165011	0.35925											7e-140	evm.model.sctg_0691_0001.4	hypotheticalproteinMGG_07574[Magnaportheoryzae70-15]
evm.model.sctg_0072_0002.4	hypothetical protein	0	2	2	0	112	6	8.30391	2.50194	14.1059	5.63799	2.49518	0.471477	1											2e-148	evm.model.sctg_0432_0001.8	conservedhypotheticalprotein[AjellomycescapsulatusG186AR]
evm.model.sctg_0075_0002.4	hypothetical protein	0	0	0	0	0	0	0	0	0	NA	NA	NA	NA											1e-174	evm.model.sctg_0693_0001.3	protein
evm.model.sctg_0076_0001.31	hypothetical protein	12	38	140	20	80	96	61.7479	90.9741	32.5216	0.357482	-1.48406	0.108764	0.861777											0	evm.model.sctg_0148_0001.26	protein
evm.model.sctg_0076_0001.45	hypothetical protein	26	4	22	254	414	152	87.9558	28.076	147.836	5.26556	2.39659	0.0104975	0.280457											0.42	evm.model.sctg_0144_0001.2	1
evm.model.sctg_0077_0002.5	hypothetical protein	2	0	4	4	6	14	3.54074	2.69006	4.39142	1.63246	0.707049	1	1											3e-40	evm.model.sctg_0034_0003.34	---NA---
evm.model.sctg_0078_0008.3	hypothetical protein	0	0	0	0	0	0	0	0	0	NA	NA	NA	NA											8e-34	evm.model.sctg_0099_0001.2	---NA---
evm.model.sctg_0079_0001.5	hypothetical protein	0	0	0	0	0	0	0	0	0	NA	NA	NA	NA											5e-31	evm.model.sctg_0087_0001.16	---NA---
evm.model.sctg_0079_0006.16	hypothetical protein	0	0	0	0	2	0	0.116143	0	0.232286	Inf	Inf	1	1											2e-66	evm.model.sctg_0242_0001.11	---NA---
evm.model.sctg_0083_0002.44	hypothetical protein	2	0	4	0	0	2	1.528	2.69006	0.365949	0.136038	-2.87792	0.292809	1											5e-124	evm.model.sctg_0008_0001.56	hypotheticalproteinSERLADRAFT_365854[Serpulalacrymansvar.lacrymansS7.9]
evm.model.sctg_0084_0003.22	hypothetical protein	58	76	190	46	236	276	131.662	172.385	90.9393	0.527535	-0.922661	0.282246	1											1e-96	evm.model.sctg_0070_0002.6	protein
evm.model.sctg_0086_0003.8	hypothetical protein	0	0	0	0	0	0	0	0	0	NA	NA	NA	NA											2e-17	evm.model.sctg_0032_0002.5	chitinbinding
evm.model.sctg_0086_0006.3	hypothetical protein	0	0	0	0	0	0	0	0	0	NA	NA	NA	NA											5e-70	evm.model.sctg_0137_0001.26	hypotheticalproteinSCHCODRAFT_234819[SchizophyllumcommuneH4-8]
evm.model.sctg_0087_0002.10	hypothetical protein	0	0	0	0	8	16	1.92837	0	3.85674	Inf	Inf	0.252098	1											6e-61	evm.model.sctg_0192_0001.5	hypotheticalproteinMAA_07582[MetarhiziumanisopliaeARSEF23]
evm.model.sctg_0088_0001.23	hypothetical protein	0	0	0	0	0	0	0	0	0	NA	NA	NA	NA											1e-71	evm.model.sctg_0137_0001.26	hypotheticalproteinSCHCODRAFT_234819[SchizophyllumcommuneH4-8]
evm.model.sctg_0088_0001.24	hypothetical protein	0	0	0	0	0	0	0	0	0	NA	NA	NA	NA											2e-54	evm.model.sctg_0137_0001.26	hypotheticalproteinSCHCODRAFT_234819[SchizophyllumcommuneH4-8]
evm.model.sctg_0089_0001.1	hypothetical protein	0	0	0	0	0	0	0	0	0	NA	NA	NA	NA											6e-08	evm.model.sctg_0478_0001.4	zincfingerprotein629
evm.model.sctg_0090_0003.5	hypothetical protein	0	0	0	146	50	0	23.5793	0	47.1586	Inf	Inf	0.0942888	0.812166											2.6	evm.model.sctg_0403_0001.4	ubiquitin-proteinligasesel1
evm.model.sctg_0094_0002.4	hypothetical protein	2	0	0	2	2	0	1.04448	1.29021	0.798745	0.61908	-0.691803	1	1											2e-26	evm.model.sctg_0065_0001.7	protein
evm.model.sctg_0094_0003.2	hypothetical protein	0	0	0	6	0	4	1.21564	0	2.43127	Inf	Inf	0.478213	1											1.4	evm.model.sctg_0309_0001.2	protein
evm.model.sctg_0095_0007.1	hypothetical protein	0	0	0	2	38	10	3.40482	0	6.80964	Inf	Inf	0.0620807	0.7124											1e-53	evm.model.sctg_0150_0001.23	protein
evm.model.sctg_0096_0003.26	hypothetical protein	0	0	0	18	36	20	6.46939	0	12.9388	Inf	Inf	0.00723144	0.234664											5e-55	evm.model.sctg_0284_0003.20	---NA---
evm.model.sctg_0096_0003.43	hypothetical protein	212	220	496	162	480	774	375.91	508.565	243.254	0.478315	-1.06397	0.215951	0.993734											2e-65	evm.model.sctg_0070_0002.2	protein
evm.model.sctg_0098_0001.6	hypothetical protein	0	0	0	4	2	0	0.682602	0	1.3652	Inf	Inf	0.759767	1											2e-20	evm.model.sctg_0013_0002.28	---NA---
evm.model.sctg_0099_0002.3	hypothetical protein	0	0	0	38	76	20	11.6245	0	23.2491	Inf	Inf	0.000387421	0.031356											2e-51	evm.model.sctg_0098_0001.43	protein
evm.model.sctg_0099_0002.5	hypothetical protein	628	988	2584	904	1968	2084	1532.78	2199.62	865.928	0.393671	-1.34494	0.0854268	0.788813											4e-42	evm.model.sctg_0075_0001.2	protein
evm.model.sctg_0099_0003.9	hypothetical protein	4	2	8	78	274	130	42.442	7.18213	77.7018	10.8188	3.43546	0.00120559	0.0679853											2e-68	evm.model.sctg_0075_0002.7	protein
evm.model.sctg_0100_0002.12	hypothetical protein	2	0	2	6	52	4	5.23043	1.99014	8.47072	4.25635	2.08962	0.341025	1											0.002	evm.model.sctg_0231_0001.2	---NA---
evm.model.sctg_0101_0002.10	hypothetical protein	4	4	2	2	20	0	4.88685	6.88437	2.88932	0.419693	-1.25259	0.811103	1											1e-135	evm.model.sctg_0108_0003.13	---NA---
evm.model.sctg_0101_0003.2	hypothetical protein	40	88	134	26	98	64	91.222	151.988	30.4564	0.200387	-2.31914	0.0273451	0.474454											1e-162	evm.model.sctg_0108_0003.16	protein
evm.model.sctg_0101_0003.3	hypothetical protein	0	0	0	0	66	14	5.11355	0	10.2271	Inf	Inf	0.115094	0.867349											3e-145	evm.model.sctg_0108_0003.17	protein
evm.model.sctg_0102_0003.3	hypothetical protein	0	0	0	0	0	0	0	0	0	NA	NA	NA	NA											0.083	evm.model.sctg_0056_0001.41	transcriptionalactivatorspt7
evm.model.sctg_0103_0003.15	hypothetical protein	76	62	210	988	838	502	323.697	178.382	469.012	2.62925	1.39465	0.257518	1											3e-36	evm.model.sctg_0171_0001.3	hypotheticalproteinMGYG_00566[ArthrodermagypseumCBS118893]
evm.model.sctg_0103_0004.14	hypothetical protein	8	6	6	44	16	22	15.5062	12.6667	18.3458	1.44836	0.534416	0.641255	1											7e-146	evm.model.sctg_0620_0001.1	hypotheticalprotein[PodosporaanserinaSmat+]
evm.model.sctg_0104_0004.13	hypothetical protein	0	0	0	0	0	0	0	0	0	NA	NA	NA	NA											4e-39	evm.model.sctg_0271_0001.14	---NA---
evm.model.sctg_0104_0004.7	hypothetical protein	0	0	0	0	2	4	0.482092	0	0.964185	Inf	Inf	0.900117	1											4.6	evm.model.sctg_0356_0001.6	protein
evm.model.sctg_0104_0005.7	hypothetical protein	0	0	0	0	10	0	0.580716	0	1.16143	Inf	Inf	0.840605	1											5e-98	evm.model.sctg_0521_0001.2	---NA---
evm.model.sctg_0104_0006.2	hypothetical protein	0	0	0	2	12	10	1.89496	0	3.78992	Inf	Inf	0.240662	1											1e-95	evm.model.sctg_0521_0001.4	---NA---
evm.model.sctg_0104_0006.3	hypothetical protein	0	0	0	0	26	20	3.33961	0	6.67921	Inf	Inf	0.0667487	0.730625											1e-132	evm.model.sctg_0521_0001.10	---NA---
evm.model.sctg_0104_0006.6	hypothetical protein	0	0	0	4	198	170	27.6175	0	55.2349	Inf	Inf	0.00226868	0.104942											4e-78	evm.model.sctg_0019_0001.3	---NA---
evm.model.sctg_0105_0004.4	hypothetical protein	0	0	4	0	4	2	1.11518	1.39985	0.830522	0.593295	-0.753179	0.656763	1											5e-173	evm.model.sctg_0167_0001.8	protein
evm.model.sctg_0105_0006.3	hypothetical protein	0	0	0	2	14	8	1.82813	0	3.65626	Inf	Inf	0.254573	1											3e-62	evm.model.sctg_0167_0001.14	predictedprotein[PostiaplacentaMad-698-R]
evm.model.sctg_0108_0002.14	hypothetical protein	8	4	34	36	90	58	25.9626	20.6636	31.2617	1.51289	0.597305	0.887744	1											1e-132	evm.model.sctg_0039_0001.17	protein
evm.model.sctg_0109_0001.13	hypothetical protein	2	2	2	0	0	8	2.62797	3.79215	1.4638	0.386007	-1.3733	0.66914	1											1e-22	evm.model.sctg_0202_0001.9	---NA---
evm.model.sctg_0110_0001.11	hypothetical protein	0	0	2	20	224	1180	124.145	0.699924	247.591	353.74	8.46654	0.0664587	0.730356											2e-64	evm.model.sctg_0533_0001.9	---NA---
evm.model.sctg_0111_0001.10	hypothetical protein	2	0	6	22	40	4	7.49933	3.38998	11.6087	3.4244	1.77585	0.415472	1											2e-58	evm.model.sctg_0093_0001.11	fadbindingdomain-containingprotein
evm.model.sctg_0111_0001.2	hypothetical protein	48	12	32	60	172	48	49.3646	52.976	45.7532	0.863659	-0.211466	0.938405	1											0.002	evm.model.sctg_0081_0002.9	protein
evm.model.sctg_0111_0001.6	hypothetical protein	104	68	264	1660	1218	504	462.296	220.749	703.842	3.18842	1.67284	0.324682	1											6e-110	evm.model.sctg_0093_0001.4	hypotheticalproteinSERLA73DRAFT_180938[Serpulalacrymansvar.lacrymansS7.3]
evm.model.sctg_0112_0001.14	hypothetical protein	0	0	0	536	396	206	117.748	0	235.496	Inf	Inf	0.000117403	0.0138064											4e-20	evm.model.sctg_0405_0001.3	---NA---
evm.model.sctg_0112_0001.35	hypothetical protein	0	0	0	0	128	44	11.4586	0	22.9172	Inf	Inf	0.0240844	0.444801											3e-20	evm.model.sctg_0326_0001.16	---NA---
evm.model.sctg_0112_0001.37	hypothetical protein	24	22	28	460	368	126	120.592	45.1036	196.081	4.34735	2.12013	0.156691	0.934506											0.18	evm.model.sctg_0015_0001.66	tyrosinasecentraldomain-containingprotein
evm.model.sctg_0112_0002.4	hypothetical protein	20	16	22	64	76	54	35.9258	35.0174	36.8342	1.05188	0.0729741	0.867097	1											3e-164	evm.model.sctg_0297_0001.16	predictedprotein[LaccariabicolorS238N-H82]
evm.model.sctg_0113_0003.1	hypothetical protein	2	0	4	0	6	20	3.52321	2.69006	4.35635	1.61942	0.695481	0.985649	1											7e-07	evm.model.sctg_0181_0002.6	protein
evm.model.sctg_0114_0001.3	hypothetical protein	0	0	0	0	0	4	0.365949	0	0.731898	Inf	Inf	0.984795	1											0.57	evm.model.sctg_0117_0001.17	glycosidehydrolasefamily3protein
evm.model.sctg_0117_0002.20	hypothetical protein	2	2	8	230	212	48	52.2199	5.89192	98.5479	16.7259	4.06402	0.050949	0.654765											4e-51	evm.model.sctg_0393_0001.10	---NA---
evm.model.sctg_0119_0005.2	hypothetical protein	4	2	10	28	32	16	11.2283	7.88206	14.5746	1.84909	0.886812	0.680005	1											0	evm.model.sctg_0041_0001.25	predictedprotein[PostiaplacentaMad-698-R]
evm.model.sctg_0120_0002.13	hypothetical protein	0	2	0	0	0	0	0.901006	1.80201	0	0	(-inf)	0.587092	1											1.1	evm.model.sctg_0146_0001.24	cytochromep450
evm.model.sctg_0120_0002.16	hypothetical protein	0	0	0	0	0	0	0	0	0	NA	NA	NA	NA											9e-44	evm.model.sctg_0199_0001.6	---NA---
evm.model.sctg_0121_0002.7	hypothetical protein	0	0	4	4	4	0	1.49867	1.39985	1.59749	1.14119	0.190538	0.796072	1											6e-117	evm.model.sctg_0480_0001.10	hypotheticalproteinSCHCODRAFT_16600[SchizophyllumcommuneH4-8]
evm.model.sctg_0122_0003.19	hypothetical protein	14	4	10	230	216	138	65.8077	16.1351	115.48	7.15706	2.83937	0.0129851	0.310724											0	evm.model.sctg_0150_0001.23	protein
evm.model.sctg_0123_0002.29	hypothetical protein	2	2	0	18	374	352	58.0175	3.09222	112.943	36.5247	5.1908	0.00394146	0.154944											2e-161	evm.model.sctg_0198_0001.26	---NA---
evm.model.sctg_0126_0001.10	hypothetical protein	318	356	812	14	268	346	454.236	810.071	98.4008	0.121472	-3.04131	0.00110168	0.0652449		MrLM2	2.0596	0.4208	0.001	114.71	2.63512	0.0229721	43.5311		0.78	evm.model.sctg_0611_0002.3	---NA---
evm.model.sctg_0126_0001.6	hypothetical protein	0	0	0	2	0	0	0.283229	0	0.566459	Inf	Inf	1	1											0.44	evm.model.sctg_0057_0003.12	aryl-alcoholoxidase
evm.model.sctg_0129_0001.1	hypothetical protein	0	2	10	8	0	0	3.78373	5.30163	2.26584	0.427385	-1.22639	0.242791	1											5.4	evm.model.sctg_0153_0001.6	phosphoglyceratemutasefamily
evm.model.sctg_0129_0002.7	hypothetical protein	0	0	0	0	0	0	0	0	0	NA	NA	NA	NA											5e-28	evm.model.sctg_0559_0001.1	---NA---
evm.model.sctg_0129_0004.1	hypothetical protein	0	0	0	0	0	2	0.182975	0	0.365949	Inf	Inf	1	1											2e-22	evm.model.sctg_0465_0001.11	---NA---
evm.model.sctg_0130_0001.5	hypothetical protein	0	2	12	0	10	24	5.77719	6.00155	5.55282	0.925231	-0.112115	0.719099	1											0.32	evm.model.sctg_0578_0001.2	extracellularprotease
evm.model.sctg_0130_0001.9	hypothetical protein	0	0	0	0	0	0	0	0	0	NA	NA	NA	NA											2.4	evm.model.sctg_0192_0001.22	cellulosebindingironreductase
evm.model.sctg_0132_0004.6	hypothetical protein	0	0	0	0	0	4	0.365949	0	0.731898	Inf	Inf	0.984795	1											5e-33	evm.model.sctg_0116_0001.18	---NA---
evm.model.sctg_0134_0002.14	hypothetical protein	0	2	0	0	2	2	1.20012	1.80201	0.598235	0.331982	-1.59082	1	1											8e-82	evm.model.sctg_0073_0001.32	predictedprotein[Trichoplaxadhaerens]
evm.model.sctg_0134_0003.5	hypothetical protein	0	0	0	0	4	0	0.232286	0	0.464573	Inf	Inf	1	1											2e-112	evm.model.sctg_0073_0001.48	---NA---
evm.model.sctg_0134_0003.6	hypothetical protein	2	0	4	2	4	0	1.86055	2.69006	1.03103	0.383274	-1.38355	0.506518	1											6e-94	evm.model.sctg_0011_0001.7	protein
evm.model.sctg_0135_0001.14	hypothetical protein	0	0	0	0	4	0	0.232286	0	0.464573	Inf	Inf	1	1											5e-68	evm.model.sctg_0510_0001.5	---NA---
evm.model.sctg_0135_0001.5	hypothetical protein	0	2	0	8	2	8	2.88196	1.80201	3.96192	2.19861	1.13659	0.522707	1											9e-128	evm.model.sctg_0455_0001.13	---NA---
evm.model.sctg_0135_0001.6	hypothetical protein	0	0	0	0	0	0	0	0	0	NA	NA	NA	NA											9e-92	evm.model.sctg_0891_0001.2	---NA---
evm.model.sctg_0136_0001.13	hypothetical protein	0	0	2	2	18	12	2.77633	0.699924	4.85273	6.93323	2.79353	0.454053	1											2e-130	evm.model.sctg_0105_0003.34	protein
evm.model.sctg_0136_0001.20	hypothetical protein	0	0	0	2	14	12	2.19408	0	4.38816	Inf	Inf	0.18317	0.96498											5e-131	evm.model.sctg_0248_0001.7	protein
evm.model.sctg_0136_0002.1	hypothetical protein	4	6	14	22	304	66	33.2504	12.8859	53.6149	4.16073	2.05684	0.177621	0.956135											9e-124	evm.model.sctg_0248_0001.12	protein
evm.model.sctg_0136_0002.3	hypothetical protein	4	4	18	52	820	300	88.6707	12.4838	164.858	13.2058	3.7231	0.0198672	0.404218											0	evm.model.sctg_0248_0001.14	protein
evm.model.sctg_0137_0002.16	hypothetical protein	8	8	10	52	62	28	21.4603	15.8685	27.0521	1.70476	0.769573	0.424484	1											0	evm.model.sctg_0290_0001.10	hypotheticalproteinSERLA73DRAFT_77103[Serpulalacrymansvar.lacrymansS7.3]
evm.model.sctg_0137_0002.5	hypothetical protein	6	0	0	0	2	0	2.05146	3.87064	0.232286	0.0600124	-4.0586	0.535109	1											4e-06	evm.model.sctg_0058_0001.21	---NA---
evm.model.sctg_0137_0002.6	hypothetical protein	0	0	0	2	0	10	1.1981	0	2.3962	Inf	Inf	0.472099	1											0.39	evm.model.sctg_0146_0001.14	hydrophobicsurfacebindingprotein
evm.model.sctg_0138_0001.2	hypothetical protein	6	16	26	10	40	56	22.5552	27.3857	17.7246	0.64722	-0.627672	0.629707	1											5e-98	evm.model.sctg_0053_0001.64	hypotheticalproteinSERLA73DRAFT_189898[Serpulalacrymansvar.lacrymansS7.3]
evm.model.sctg_0139_0004.10	hypothetical protein	0	0	0	4	0	0	0.566459	0	1.13292	Inf	Inf	0.852694	1											2e-33	evm.model.sctg_0632_0001.2	hypotheticalproteinSMAC_09189[Sordariamacrosporak-hell]
evm.model.sctg_0139_0004.2	hypothetical protein	0	0	0	0	0	0	0	0	0	NA	NA	NA	NA											1e-36	evm.model.sctg_0632_0001.2	hypotheticalproteinSMAC_09189[Sordariamacrosporak-hell]
evm.model.sctg_0139_0004.4	hypothetical protein	0	0	0	0	0	0	0	0	0	NA	NA	NA	NA											2e-36	evm.model.sctg_0632_0001.2	hypotheticalproteinSMAC_09189[Sordariamacrosporak-hell]
evm.model.sctg_0139_0004.6	hypothetical protein	0	0	0	0	2	2	0.299118	0	0.598235	Inf	Inf	1	1											1e-31	evm.model.sctg_0632_0001.2	hypotheticalproteinSMAC_09189[Sordariamacrosporak-hell]
evm.model.sctg_0139_0004.9	hypothetical protein	2	2	0	0	6	2	2.07752	3.09222	1.06281	0.343703	-1.54076	0.92037	1											1e-17	evm.model.sctg_0058_0001.20	---NA---
evm.model.sctg_0140_0001.1	hypothetical protein	924	632	1332	466	1868	1590	1135.77	1631.66	639.87	0.392158	-1.35049	0.153142	0.931201											2e-55	evm.model.sctg_0569_0001.7	hypotheticalproteinANI_1_1032134[AspergillusnigerCBS513.88]
evm.model.sctg_0142_0001.6	hypothetical protein	2	0	0	28	40	14	8.214	1.29021	15.1378	11.7328	3.55247	0.0270333	0.47202											5e-114	evm.model.sctg_0004_0002.32	hypotheticalproteinCC1G_02642[Coprinopsiscinereaokayama7#130]
evm.model.sctg_0142_0001.7	hypothetical protein	2	0	0	0	20	4	2.17249	1.29021	3.05476	2.36764	1.24345	0.639732	1											3e-84	evm.model.sctg_0040_0001.70	hypotheticalproteinCC1G_02642[Coprinopsiscinereaokayama7#130]
evm.model.sctg_0144_0001.1	hypothetical protein	140	354	696	60	670	904	456.532	652.844	260.219	0.398592	-1.32701	0.188043	0.970182		MrLM3	1.6179	0.2692	0.005	41.4859	1.85866	0.0448023	22.3203		5e-07	evm.model.sctg_0693_0001.5	---NA---
evm.model.sctg_0144_0001.2	hypothetical protein	18	22	34	26	70	84	37.0983	43.3327	30.8638	0.712252	-0.48954	0.726914	1											2e-23	evm.model.sctg_0033_0002.5	hypotheticalproteinSCHCODRAFT_113142[SchizophyllumcommuneH4-8]
evm.model.sctg_0147_0002.2	hypothetical protein	0	0	0	0	0	2	0.182975	0	0.365949	Inf	Inf	1	1											1e-27	evm.model.sctg_0634_0001.2	---NA---
evm.model.sctg_0147_0002.5	hypothetical protein	12	26	58	140	2324	538	229.737	51.4652	408.009	7.92786	2.98693	0.0873278	0.797923											0	evm.model.sctg_0347_0001.7	alphabetahydrolasefoldfamily
evm.model.sctg_0149_0001.1	hypothetical protein	0	0	0	6	0	2	1.03266	0	2.06533	Inf	Inf	0.567169	1											1e-26	evm.model.sctg_0391_0001.13	cysteinrichprotein
evm.model.sctg_0149_0001.18	hypothetical protein	4594	2518	8254	2	130	284	4094.28	8120.94	67.6299	0.00832784	-6.90784	4.79049e-12	9.41604e-09											5e-136	evm.model.sctg_0214_0001.20	protein
evm.model.sctg_0149_0001.4	hypothetical protein	4	2	2	16	10	14	6.66855	5.08236	8.25475	1.62419	0.699725	0.640313	1											4e-17	evm.model.sctg_0391_0001.13	cysteinrichprotein
evm.model.sctg_0153_0001.1	hypothetical protein	0	0	0	2	2	0	0.399373	0	0.798745	Inf	Inf	0.959026	1											1.1	evm.model.sctg_0220_0001.10	glycosidehydrolasefamily76protein
evm.model.sctg_0155_0002.2	hypothetical protein	0	0	0	52	24	14	10.0385	0	20.077	Inf	Inf	0.0437213	0.613606											9e-69	evm.model.sctg_0374_0001.9	hypotheticalproteinNFIA_102090[NeosartoryafischeriNRRL181]
evm.model.sctg_0157_0002.1	hypothetical protein	8	0	10	186	308	130	60.45	8.66047	112.239	12.96	3.69599	0.000464178	0.0360108											0	evm.model.sctg_0346_0001.6	protein
evm.model.sctg_0157_0003.7	hypothetical protein	0	0	0	0	2	2	0.299118	0	0.598235	Inf	Inf	1	1											7e-126	evm.model.sctg_0287_0001.12	---NA---
evm.model.sctg_0159_0006.11	hypothetical protein	2	2	2	0	4	0	2.12836	3.79215	0.464573	0.122509	-3.02904	0.433896	1											2e-70	evm.model.sctg_0058_0001.27	---NA---
evm.model.sctg_0159_0006.5	hypothetical protein	0	0	0	0	14	0	0.813002	0	1.626	Inf	Inf	0.6966	1											6e-24	evm.model.sctg_0058_0001.36	---NA---
evm.model.sctg_0159_0008.1	hypothetical protein	0	0	0	8	2	8	1.98096	0	3.96192	Inf	Inf	0.23912	1											7e-76	evm.model.sctg_0058_0001.21	---NA---
evm.model.sctg_0161_0004.8	hypothetical protein	0	0	0	0	0	0	0	0	0	NA	NA	NA	NA											1e-68	evm.model.sctg_0099_0001.2	---NA---
evm.model.sctg_0163_0001.5	hypothetical protein	0	0	0	0	158	14	10.4561	0	20.9123	Inf	Inf	0.155107	0.933152											5e-69	evm.model.sctg_0212_0001.9	hypotheticalproteinCC1G_10168[Coprinopsiscinereaokayama7#130]
evm.model.sctg_0164_0004.3	hypothetical protein	0	0	0	0	0	0	0	0	0	NA	NA	NA	NA											0.092	evm.model.sctg_0110_0002.17	chitinsynthase
evm.model.sctg_0165_0001.13	hypothetical protein	0	0	0	0	2	8	0.848041	0	1.69608	Inf	Inf	0.645881	1											4e-98	evm.model.sctg_0191_0001.12	---NA---
evm.model.sctg_0167_0005.17	hypothetical protein	0	0	0	0	0	0	0	0	0	NA	NA	NA	NA											1.6	evm.model.sctg_0058_0001.3	cellulose-beta-cellobiosidaseprecursor
evm.model.sctg_0167_0005.7	hypothetical protein	0	0	0	0	6	0	0.348429	0	0.696859	Inf	Inf	1	1											9e-34	evm.model.sctg_0640_0001.2	---NA---
evm.model.sctg_0171_0001.6	hypothetical protein	32	18	62	124	156	104	65.4136	58.5591	72.2681	1.2341	0.303465	0.901999	1											6e-129	evm.model.sctg_0064_0001.31	hypotheticalproteinCC1G_00013[Coprinopsiscinereaokayama7#130]
evm.model.sctg_0172_0002.10	hypothetical protein	4	0	0	4	20	32	5.9457	2.58043	9.31097	3.60831	1.85132	0.23064	1											0	evm.model.sctg_0404_0001.9	peptidases41familyprotein
evm.model.sctg_0173_0003.1	hypothetical protein	0	0	0	0	0	2	0.182975	0	0.365949	Inf	Inf	1	1											0.097	evm.model.sctg_0125_0001.12	hypotheticalproteinSCHCODRAFT_66948[SchizophyllumcommuneH4-8]
evm.model.sctg_0177_0001.5	hypothetical protein	0	0	0	0	0	0	0	0	0	NA	NA	NA	NA											2e-60	evm.model.sctg_0231_0001.2	---NA---
evm.model.sctg_0177_0001.7	hypothetical protein	0	0	0	0	0	0	0	0	0	NA	NA	NA	NA											8e-113	evm.model.sctg_0231_0001.2	---NA---
evm.model.sctg_0177_0002.5	hypothetical protein	0	0	0	0	0	0	0	0	0	NA	NA	NA	NA											2e-111	evm.model.sctg_0231_0001.2	---NA---
evm.model.sctg_0178_0001.11	hypothetical protein	20	22	70	84	206	138	65.0944	57.2216	72.9673	1.27517	0.35069	0.845893	1											0	evm.model.sctg_0218_0001.11	protein
evm.model.sctg_0180_0002.7	hypothetical protein	0	0	6	0	4	0	1.28217	2.09977	0.464573	0.221249	-2.17626	0.424532	1											3e-65	evm.model.sctg_0265_0002.11	---NA---
evm.model.sctg_0183_0002.7	hypothetical protein	0	0	0	0	0	0	0	0	0	NA	NA	NA	NA											2e-23	evm.model.sctg_0262_0001.19	---NA---
evm.model.sctg_0186_0003.3	hypothetical protein	0	0	0	0	10	2	0.76369	0	1.52738	Inf	Inf	0.701791	1											8e-58	evm.model.sctg_0411_0001.1	hypotheticalfaddependentoxidoreductase
evm.model.sctg_0188_0002.18	hypothetical protein	0	6	2	2	14	12	5.24706	6.10596	4.38816	0.718668	-0.476602	0.961696	1											7e-131	evm.model.sctg_0209_0005.2	protein
evm.model.sctg_0190_0004.3	hypothetical protein	0	2	0	22	80	362	41.7807	1.80201	81.7593	45.3711	5.5037	0.0724052	0.755007											4e-70	evm.model.sctg_0132_0001.13	hypotheticalproteinGLRG_00153[GlomerellagraminicolaM1.001]
evm.model.sctg_0190_0005.3	hypothetical protein	0	0	0	0	0	2	0.182975	0	0.365949	Inf	Inf	1	1											1e-54	evm.model.sctg_0126_0001.17	---NA---
evm.model.sctg_0192_0003.3	hypothetical protein	6	2	2	32	32	24	11.7719	6.37257	17.1713	2.69456	1.43005	0.225406	1											5e-168	evm.model.sctg_0365_0001.9	---NA---
evm.model.sctg_0194_0001.17	hypothetical protein	2	0	0	38	40	40	12.0088	1.29021	22.7274	17.6152	4.13875	0.0050281	0.185886											3e-68	evm.model.sctg_0175_0001.7	---NA---
evm.model.sctg_0194_0001.25	hypothetical protein	0	0	2	2	22	4	2.27672	0.699924	3.85351	5.50561	2.4609	0.593258	1											1e-37	evm.model.sctg_0146_0001.11	---NA---
evm.model.sctg_0196_0005.1	hypothetical protein	0	0	0	0	14	2	0.995977	0	1.99195	Inf	Inf	0.559081	1											3.5	evm.model.sctg_0104_0001.20	carboxypeptidasecpds
evm.model.sctg_0197_0006.10	hypothetical protein	0	0	0	2	28	4	2.27518	0	4.55037	Inf	Inf	0.165453	0.941452											0.99	evm.model.sctg_0183_0001.9	polysaccharidelyasefamily14protein
evm.model.sctg_0198_0002.6	hypothetical protein	4	12	38	66	70	110	36.8207	26.691	46.9504	1.75903	0.814781	0.602292	1											6e-97	evm.model.sctg_0313_0001.7	protein
evm.model.sctg_0199_0001.1	hypothetical protein	974	2520	5328	4	36	32	2387.32	4763.46	11.1693	0.00234478	-8.73633	1.07243e-09	1.47555e-06		MrLM14	2.6733	-0.1125	0.001	471.303	0.771792	0.00163757	610.661		2e-22	evm.model.sctg_0202_0001.9	---NA---
evm.model.sctg_0199_0001.10	hypothetical protein	0	0	0	0	4	0	0.232286	0	0.464573	Inf	Inf	1	1											2e-69	evm.model.sctg_0327_0001.1	hypotheticalproteinSERLA73DRAFT_143588[Serpulalacrymansvar.lacrymansS7.3]
evm.model.sctg_0200_0001.2	hypothetical protein	0	0	0	0	0	2	0.182975	0	0.365949	Inf	Inf	1	1											0.02	evm.model.sctg_0023_0001.69	protein
evm.model.sctg_0201_0002.3	hypothetical protein	6	0	14	4	62	8	9.28385	8.7701	9.79759	1.11716	0.159833	1	1											2.5	evm.model.sctg_0101_0001.4	faddependent
evm.model.sctg_0203_0003.1	hypothetical protein	0	0	0	0	8	0	0.464573	0	0.929145	Inf	Inf	0.934188	1											2e-35	evm.model.sctg_0076_0001.5	conservedhypotheticalprotein[AspergillusterreusNIH2624]
evm.model.sctg_0203_0003.8	hypothetical protein	0	0	4	0	58	12	5.16592	1.39985	8.932	6.38069	2.67371	0.475443	1											5e-151	evm.model.sctg_0076_0001.5	conservedhypotheticalprotein[AspergillusterreusNIH2624]
evm.model.sctg_0204_0001.3	hypothetical protein	0	0	0	0	0	0	0	0	0	NA	NA	NA	NA											0.0005	evm.model.sctg_0082_0001.3	uncharacterizedproteinloc100136843
evm.model.sctg_0205_0001.7	hypothetical protein	0	0	4	0	2	4	1.18202	1.39985	0.964185	0.688779	-0.537888	0.673177	1											2e-83	evm.model.sctg_0026_0001.8	hypotheticalproteinSCHCODRAFT_257891[SchizophyllumcommuneH4-8]
evm.model.sctg_0206_0002.1	hypothetical protein	0	0	0	0	2	0	0.116143	0	0.232286	Inf	Inf	1	1											2e-88	evm.model.sctg_0468_0001.2	---NA---
evm.model.sctg_0206_0002.9	hypothetical protein	60	18	16	38	292	650	112.067	60.5239	163.61	2.70323	1.43468	0.3379	1											2e-56	evm.model.sctg_0231_0001.5	hypotheticalproteinSERLA73DRAFT_187013[Serpulalacrymansvar.lacrymansS7.3]
evm.model.sctg_0208_0001.2	hypothetical protein	2	2	0	2	10	34	5.52063	3.09222	7.94903	2.57065	1.36213	0.392102	1											9e-23	evm.model.sctg_0164_0001.28	protein
evm.model.sctg_0208_0002.2	hypothetical protein	18	6	14	20	168	264	47.6997	21.9174	73.4819	3.35267	1.74531	0.22895	1											2e-23	evm.model.sctg_0075_0002.7	protein
evm.model.sctg_0208_0002.9	hypothetical protein	0	0	6	14	22	16	5.77386	2.09977	9.44795	4.49952	2.16977	0.453687	1											5e-95	evm.model.sctg_0080_0001.25	---NA---
evm.model.sctg_0209_0002.17	hypothetical protein	0	0	0	0	0	0	0	0	0	NA	NA	NA	NA											0.14	evm.model.sctg_0441_0001.13	---NA---
evm.model.sctg_0210_0002.6	hypothetical protein	0	0	0	30	92	138	22.2163	0	44.4325	Inf	Inf	9.77529e-05	0.0125797											2e-31	evm.model.sctg_0405_0001.3	---NA---
evm.model.sctg_0211_0002.3	hypothetical protein	0	0	8	4	34	26	6.31941	2.79969	9.83912	3.51436	1.81326	0.549697	1											3e-163	evm.model.sctg_0034_0003.27	protein
evm.model.sctg_0211_0002.4	hypothetical protein	4	10	20	4	34	30	14.5804	18.5897	10.571	0.568649	-0.81439	0.533702	1											2e-51	evm.model.sctg_0336_0001.8	glycosidehydrolasefamily76protein
evm.model.sctg_0214_0001.10	hypothetical protein	2	0	0	8	22	24	5.25129	1.29021	9.21237	7.1402	2.83596	0.120095	0.872878											0	evm.model.sctg_0011_0001.23	conservedhypotheticalprotein[Ricinuscommunis]
evm.model.sctg_0216_0002.3	hypothetical protein	0	0	0	0	0	0	0	0	0	NA	NA	NA	NA											1e-36	evm.model.sctg_0176_0001.16	predictedprotein[LaccariabicolorS238N-H82]
evm.model.sctg_0217_0001.15	hypothetical protein	0	0	0	0	0	0	0	0	0	NA	NA	NA	NA											1e-163	evm.model.sctg_0067_0005.5	hypotheticalproteinSCHCODRAFT_61553[SchizophyllumcommuneH4-8]
evm.model.sctg_0220_0007.2	hypothetical protein	0	0	0	4	14	0	1.37946	0	2.75892	Inf	Inf	0.388229	1											2e-137	evm.model.sctg_0620_0001.1	hypotheticalprotein[PodosporaanserinaSmat+]
evm.model.sctg_0221_0001.17	hypothetical protein	2	0	0	2	30	52	7.42782	1.29021	13.5654	10.5141	3.39425	0.143983	0.919717											3e-84	evm.model.sctg_0035_0001.32	predictedprotein[LaccariabicolorS238N-H82]
evm.model.sctg_0223_0001.5	hypothetical protein	296	382	1012	162	826	1360	639.98	889.297	390.663	0.439294	-1.18674	0.142625	0.916142											1e-60	evm.model.sctg_0120_0001.6	hypotheticalproteinGLRG_02019[GlomerellagraminicolaM1.001]
evm.model.sctg_0226_0001.12	hypothetical protein	2	0	4	6	44	34	7.86044	2.69006	13.0308	4.84406	2.27622	0.201861	0.980904											0	evm.model.sctg_0274_0001.11	hypotheticalproteinCC1G_11638[Coprinopsiscinereaokayama7#130]
evm.model.sctg_0226_0001.9	hypothetical protein	0	0	0	0	4	2	0.415261	0	0.830522	Inf	Inf	0.959627	1											6e-177	evm.model.sctg_0274_0001.14	predictedprotein[LaccariabicolorS238N-H82]
evm.model.sctg_0227_0001.14	hypothetical protein	0	0	0	8	4	10	2.28008	0	4.56015	Inf	Inf	0.181706	0.962874											0	evm.model.sctg_0532_0001.1	protein
evm.model.sctg_0227_0001.15	hypothetical protein	0	4	10	8	14	10	6.41261	7.10364	5.72159	0.805444	-0.312144	0.746616	1											0	evm.model.sctg_0532_0001.2	protein
evm.model.sctg_0227_0001.3	hypothetical protein	0	0	4	2	204	10	13.7446	1.39985	26.0894	18.6373	4.22012	0.39554	1											0	evm.model.sctg_0494_0001.8	protein
evm.model.sctg_0231_0001.15	hypothetical protein	0	2	2	2	42	40	7.63269	2.50194	12.7635	5.10143	2.3509	0.120582	0.872878											1e-175	evm.model.sctg_0216_0001.9	hypotheticalproteinCC1G_05798[Coprinopsiscinereaokayama7#130]
evm.model.sctg_0235_0002.10	hypothetical protein	0	0	0	0	0	0	0	0	0	NA	NA	NA	NA											3e-30	evm.model.sctg_0514_0001.9	---NA---
evm.model.sctg_0240_0001.13	hypothetical protein	0	0	0	2	4	0	0.515516	0	1.03103	Inf	Inf	0.873097	1											4e-58	evm.model.sctg_0550_0001.7	---NA---
evm.model.sctg_0240_0001.2	hypothetical protein	0	0	0	0	0	0	0	0	0	NA	NA	NA	NA											5e-12	evm.model.sctg_0455_0001.6	predictedprotein[LaccariabicolorS238N-H82]
evm.model.sctg_0242_0001.10	hypothetical protein	0	0	0	0	0	0	0	0	0	NA	NA	NA	NA											3e-17	evm.model.sctg_0334_0001.3	---NA---
evm.model.sctg_0242_0001.6	hypothetical protein	0	0	0	0	0	0	0	0	0	NA	NA	NA	NA											8e-18	evm.model.sctg_0334_0001.3	---NA---
evm.model.sctg_0243_0001.1	hypothetical protein	0	0	0	0	6	0	0.348429	0	0.696859	Inf	Inf	1	1											8e-36	evm.model.sctg_0124_0001.1	hypotheticalproteinTESG_06243[TrichophytontonsuransCBS112818]
evm.model.sctg_0244_0001.19	hypothetical protein	2	0	4	4	122	44	13.0217	2.69006	23.3533	8.68132	3.11791	0.11029	0.861777											4e-94	evm.model.sctg_0310_0001.14	---NA---
evm.model.sctg_0244_0001.6	hypothetical protein	0	0	4	10	2	10	3.14709	1.39985	4.89433	3.49633	1.80584	0.793998	1											0	evm.model.sctg_0310_0001.3	hypotheticalproteinSERLA73DRAFT_161488[Serpulalacrymansvar.lacrymansS7.3]
evm.model.sctg_0247_0001.3	hypothetical protein	2	2	8	0	12	8	4.37472	5.89192	2.85751	0.484989	-1.04398	0.527664	1											9e-57	evm.model.sctg_0455_0001.3	hypotheticalproteinCPAR2_600440[Candidaparapsilosis]
evm.model.sctg_0248_0002.15	hypothetical protein	2	0	2	12	8	12	4.25686	1.99014	6.52359	3.27796	1.7128	0.510265	1											1e-118	evm.model.sctg_0299_0002.4	hypotheticalproteinPIIN_05901[Piriformosporaindica]
evm.model.sctg_0250_0003.2	hypothetical protein	52	96	200	32	106	110	115.768	190.034	41.5017	0.21839	-2.19502	0.0179604	0.378699		MrLM16	1.5463	0.3925	0.002	35.1803	2.46888	0.0701778	14.2495		2e-38	evm.model.sctg_0689_0001.3	---NA---
evm.model.sctg_0254_0001.7	hypothetical protein	1902	1646	3874	242	1304	1468	2277.2	4065.8	488.599	0.120173	-3.05682	0.000816861	0.0532663											2e-47	evm.model.sctg_0549_0001.9	---NA---
evm.model.sctg_0255_0001.4	hypothetical protein	2	0	6	2	60	30	8.20713	3.38998	13.0243	3.84199	1.94185	0.298052	1											6e-72	evm.model.sctg_0146_0001.14	hydrophobicsurfacebindingprotein
evm.model.sctg_0255_0001.9	hypothetical protein	0	0	0	0	0	0	0	0	0	NA	NA	NA	NA											1e-82	evm.model.sctg_0146_0001.18	antigeniccellwall
evm.model.sctg_0261_0002.4	hypothetical protein	0	0	0	0	0	0	0	0	0	NA	NA	NA	NA											0.2	evm.model.sctg_0432_0001.12	hypotheticalproteinMGG_07574[Magnaportheoryzae70-15]
evm.model.sctg_0262_0002.1	hypothetical protein	0	0	0	0	0	0	0	0	0	NA	NA	NA	NA											2e-22	evm.model.sctg_0127_0001.19	---NA---
evm.model.sctg_0262_0002.10	hypothetical protein	0	0	0	0	0	0	0	0	0	NA	NA	NA	NA											8e-26	evm.model.sctg_0127_0001.9	---NA---
evm.model.sctg_0262_0002.2	hypothetical protein	0	0	0	0	0	0	0	0	0	NA	NA	NA	NA											2e-25	evm.model.sctg_0127_0001.18	---NA---
evm.model.sctg_0271_0004.2	hypothetical protein	0	0	0	0	0	0	0	0	0	NA	NA	NA	NA											1e-91	evm.model.sctg_0126_0001.23	---NA---
evm.model.sctg_0271_0006.1	hypothetical protein	0	0	0	0	0	0	0	0	0	NA	NA	NA	NA											5e-73	evm.model.sctg_0126_0001.23	---NA---
evm.model.sctg_0274_0002.1	hypothetical protein	454	706	1962	164	890	1108	984.083	1615.61	352.553	0.218216	-2.19617	0.00922916	0.258933											5e-34	evm.model.sctg_0743_0001.3	hypotheticalproteinTESG_06243[TrichophytontonsuransCBS112818]
evm.model.sctg_0274_0003.1	hypothetical protein	156	30	168	60	162	214	130.713	186.46	74.9655	0.402045	-1.31457	0.130555	0.886372											1e-16	evm.model.sctg_0265_0002.2	---NA---
evm.model.sctg_0274_0003.2	hypothetical protein	0	0	0	0	4	22	2.24501	0	4.49001	Inf	Inf	0.376491	1											3e-28	evm.model.sctg_0265_0002.2	---NA---
evm.model.sctg_0276_0001.10	hypothetical protein	2	0	2	0	68	54	9.88425	1.99014	17.7784	8.93324	3.15918	0.119832	0.872878											2e-97	evm.model.sctg_0206_0001.9	---NA---
evm.model.sctg_0276_0001.11	hypothetical protein	2	0	2	0	30	10	3.65209	1.99014	5.31404	2.67019	1.41694	0.571059	1											2e-165	evm.model.sctg_0206_0001.8	---NA---
evm.model.sctg_0276_0001.12	hypothetical protein	0	0	4	0	4	0	0.93221	1.39985	0.464573	0.331874	-1.59129	0.569256	1											3e-85	evm.model.sctg_0206_0001.7	---NA---
evm.model.sctg_0276_0001.13	hypothetical protein	4	0	2	32	174	74	23.0464	3.28035	42.8124	13.0512	3.70611	0.00177272	0.0906721											6e-173	evm.model.sctg_0206_0001.6	---NA---
evm.model.sctg_0276_0001.8	hypothetical protein	0	0	0	0	0	0	0	0	0	NA	NA	NA	NA											1e-107	evm.model.sctg_0206_0001.11	---NA---
evm.model.sctg_0278_0002.6	hypothetical protein	0	0	0	0	0	0	0	0	0	NA	NA	NA	NA
evm.model.sctg_0279_0001.1	hypothetical protein	0	0	0	0	0	0	0	0	0	NA	NA	NA	NA											2	evm.model.sctg_0030_0001.34	---NA---
evm.model.sctg_0280_0002.1	hypothetical protein	0	0	0	0	0	2	0.182975	0	0.365949	Inf	Inf	1	1											4e-82	evm.model.sctg_0120_0001.12	---NA---
evm.model.sctg_0280_0002.2	hypothetical protein	0	0	0	0	0	2	0.182975	0	0.365949	Inf	Inf	1	1											0.58	evm.model.sctg_0033_0001.32	glycosidehydrolasefamily3protein
evm.model.sctg_0282_0002.4	hypothetical protein	0	0	0	0	4	0	0.232286	0	0.464573	Inf	Inf	1	1											4e-52	evm.model.sctg_0214_0001.21	---NA---
evm.model.sctg_0284_0001.15	hypothetical protein	0	0	4	0	2	0	0.816067	1.39985	0.232286	0.165937	-2.59129	0.477926	1											4e-32	evm.model.sctg_0075_0002.7	protein
evm.model.sctg_0287_0001.1	hypothetical protein	0	0	0	0	0	0	0	0	0	NA	NA	NA	NA											3e-08	evm.model.sctg_0113_0001.35	---NA---
evm.model.sctg_0289_0002.7	hypothetical protein	0	0	0	0	0	0	0	0	0	NA	NA	NA	NA											4e-122	evm.model.sctg_0215_0001.17	---NA---
evm.model.sctg_0290_0001.1	hypothetical protein	2	4	8	52	78	32	18.6681	7.69393	29.6423	3.85268	1.94586	0.0991455	0.831286											0	evm.model.sctg_0125_0001.12	hypotheticalproteinSCHCODRAFT_66948[SchizophyllumcommuneH4-8]
evm.model.sctg_0290_0001.7	hypothetical protein	0	0	0	4	8	0	1.03103	0	2.06206	Inf	Inf	0.544273	1											0.035	evm.model.sctg_0010_0001.91	cysteinrichprotein
evm.model.sctg_0296_0003.6	hypothetical protein	0	0	0	0	48	22	4.80016	0	9.60031	Inf	Inf	0.0439314	0.613606											1e-168	evm.model.sctg_0438_0001.3	protein
evm.model.sctg_0297_0002.1	hypothetical protein	622	774	1684	108	894	756	980.36	1687.97	272.75	0.161584	-2.62964	0.00463795	0.174832		MrLM15	2.0017	0.6029	0.006	100.392	4.00774	0.0399209	25.0496		7e-38	evm.model.sctg_0291_0001.3	---NA---
evm.model.sctg_0300_0001.3	hypothetical protein	4	12	18	78	126	222	48.519	19.6918	77.3463	3.92784	1.97374	0.0357048	0.553475											2e-102	evm.model.sctg_0399_0001.10	hypotheticalproteinPIIN_08228[Piriformosporaindica]
evm.model.sctg_0303_0004.2	hypothetical protein	0	0	0	0	0	0	0	0	0	NA	NA	NA	NA											2e-66	evm.model.sctg_0231_0001.4	---NA---
evm.model.sctg_0304_0003.10	hypothetical protein	0	0	0	0	0	0	0	0	0	NA	NA	NA	NA											2.9	evm.model.sctg_0708_0001.1	hypotheticalproteinCAOG_06079[CapsasporaowczarzakiATCC30864]
evm.model.sctg_0304_0003.2	hypothetical protein	2	2	2	0	10	10	3.39166	3.79215	2.99118	0.788782	-0.342302	1	1											8e-90	evm.model.sctg_0030_0001.67	---NA---
evm.model.sctg_0304_0003.3	hypothetical protein	0	0	0	0	0	0	0	0	0	NA	NA	NA	NA											0.84	evm.model.sctg_0006_0001.80	carbohydrateesterasefamily4protein
evm.model.sctg_0305_0001.7	hypothetical protein	64	20	58	330	576	1592	265.632	79.6047	451.66	5.67378	2.50431	0.0982616	0.8269		MrLM41	0.443675	1.16443	0.1071	2.77763	14.6025	5.25717	0.190216		7e-126	evm.model.sctg_0141_0001.20	protein
evm.model.sctg_0305_0001.9	hypothetical protein	0	0	8	2	8	2	2.33062	2.79969	1.86155	0.664913	-0.588763	0.507021	1											3e-174	evm.model.sctg_0141_0002.2	serine-threoninerich
evm.model.sctg_0310_0002.13	hypothetical protein	0	0	0	46	138	182	31.1788	0	62.3577	Inf	Inf	2.50844e-06	0.000927375											0	evm.model.sctg_0195_0001.10	protein
evm.model.sctg_0318_0002.5	hypothetical protein	0	0	0	0	0	0	0	0	0	NA	NA	NA	NA											3e-19	evm.model.sctg_0652_0001.1	---NA---
evm.model.sctg_0319_0002.8	hypothetical protein	0	0	0	0	2	4	0.482092	0	0.964185	Inf	Inf	0.900117	1											2e-34	evm.model.sctg_0067_0003.4	---NA---
evm.model.sctg_0323_0001.5	hypothetical protein	22	4	30	12	160	42	28.9809	28.2952	29.6666	1.04847	0.0682806	1	1											0	evm.model.sctg_0023_0001.69	protein
evm.model.sctg_0324_0003.1	hypothetical protein	0	0	0	0	0	0	0	0	0	NA	NA	NA	NA											0.17	evm.model.sctg_0060_0001.13	uncharacterizedoxidoreductaseyqjq
evm.model.sctg_0325_0002.3	hypothetical protein	0	0	0	0	0	0	0	0	0	NA	NA	NA	NA											0.77	evm.model.sctg_0015_0001.72	tyrosinasecentraldomain-containingprotein
evm.model.sctg_0329_0001.16	hypothetical protein	0	2	0	0	6	4	1.61538	1.80201	1.42876	0.792868	-0.334847	0.943924	1											2e-88	evm.model.sctg_0829_0001.2	---NA---
evm.model.sctg_0329_0001.2	hypothetical protein	0	0	0	2	4	2	0.69849	0	1.39698	Inf	Inf	0.741921	1											7e-54	evm.model.sctg_0829_0001.2	---NA---
evm.model.sctg_0329_0001.6	hypothetical protein	0	0	0	0	0	0	0	0	0	NA	NA	NA	NA											2e-92	evm.model.sctg_0326_0001.11	---NA---
evm.model.sctg_0331_0001.15	hypothetical protein	0	0	0	0	0	0	0	0	0	NA	NA	NA	NA											0.97	evm.model.sctg_0073_0001.24	gpi-anchortransamidase
evm.model.sctg_0334_0002.1	hypothetical protein	0	0	2	8	22	8	3.49235	0.699924	6.28478	8.97924	3.16659	0.308619	1											0	evm.model.sctg_0039_0001.43	hypotheticalproteinSERLA73DRAFT_188549[Serpulalacrymansvar.lacrymansS7.3]
evm.model.sctg_0340_0001.2	hypothetical protein	2	0	0	0	6	8	1.72543	1.29021	2.16066	1.67465	0.74386	0.850416	1											1e-54	evm.model.sctg_0249_0002.3	hypotheticalproteinSERLA73DRAFT_186960[Serpulalacrymansvar.lacrymansS7.3]
evm.model.sctg_0346_0003.5	hypothetical protein	0	0	4	6	4	4	2.14785	1.39985	2.89585	2.06869	1.04872	1	1											0.85	evm.model.sctg_0112_0001.16	prenylcysteineoxidase
evm.model.sctg_0347_0004.2	hypothetical protein	0	0	0	0	0	0	0	0	0	NA	NA	NA	NA											2.7	evm.model.sctg_0081_0002.9	protein
evm.model.sctg_0348_0001.5	hypothetical protein	0	0	0	0	2	0	0.116143	0	0.232286	Inf	Inf	1	1											7.9	evm.model.sctg_0118_0001.33	protein
evm.model.sctg_0352_0003.5	hypothetical protein	8	0	20	40	76	64	22.0133	12.1601	31.8664	2.62058	1.38988	0.402873	1											0	evm.model.sctg_0065_0001.32	predictedprotein[LaccariabicolorS238N-H82]
evm.model.sctg_0358_0003.3	hypothetical protein	0	0	0	2	0	2	0.466204	0	0.932408	Inf	Inf	0.912427	1											0.69	evm.model.sctg_0202_0001.11	---NA---
evm.model.sctg_0360_0002.2	hypothetical protein	14	14	30	62	106	76	37.9609	32.1444	43.7775	1.3619	0.44562	0.679662	1											0	evm.model.sctg_0408_0001.1	protein
evm.model.sctg_0363_0001.7	hypothetical protein	0	0	0	0	0	0	0	0	0	NA	NA	NA	NA											2e-20	evm.model.sctg_0311_0002.5	---NA---
evm.model.sctg_0366_0003.2	hypothetical protein	16	10	14	92	110	68	37.7532	24.2312	51.2751	2.11608	1.08139	0.228892	1											4e-119	evm.model.sctg_0108_0002.5	protein
evm.model.sctg_0366_0003.4	hypothetical protein	0	2	0	0	0	0	0.901006	1.80201	0	0	(-inf)	0.587092	1											8e-12	evm.model.sctg_0557_0002.2	protein
evm.model.sctg_0367_0001.6	hypothetical protein	0	0	12	2	178	44	16.7452	4.19954	29.2908	6.97477	2.80214	0.352527	1											2e-50	evm.model.sctg_0194_0002.9	---NA---
evm.model.sctg_0369_0001.2	hypothetical protein	0	0	0	0	0	2	0.182975	0	0.365949	Inf	Inf	1	1											2e-77	evm.model.sctg_0194_0002.11	---NA---
evm.model.sctg_0369_0001.3	hypothetical protein	0	0	0	8	200	16	14.211	0	28.4221	Inf	Inf	0.0765333	0.764451											1e-125	evm.model.sctg_0384_0001.13	carbohydrateesterasefamily1protein
evm.model.sctg_0371_0003.3	hypothetical protein	0	0	0	0	16	0	0.929145	0	1.85829	Inf	Inf	0.669978	1											0	evm.model.sctg_0101_0001.4	faddependent
evm.model.sctg_0378_0004.1	hypothetical protein	2	0	2	2	20	2	2.6227	1.99014	3.25527	1.6357	0.70991	0.895158	1											0	evm.model.sctg_0359_0001.10	protein
evm.model.sctg_0378_0004.2	hypothetical protein	4	0	6	4	12	6	4.15234	4.6802	3.62448	0.774429	-0.368794	0.716631	1											0	evm.model.sctg_0359_0001.11	protein
evm.model.sctg_0380_0002.3	hypothetical protein	0	6	2	122	204	524	80.1159	6.10596	154.126	25.2419	4.65775	0.00382727	0.152636											5e-83	evm.model.sctg_0007_0001.54	hypotheticalproteinSCHCODRAFT_59194[SchizophyllumcommuneH4-8]
evm.model.sctg_0383_0001.11	hypothetical protein	44	20	98	46	228	160	74.7431	80.7011	68.7851	0.852345	-0.230491	0.660138	1											1e-125	evm.model.sctg_0006_0001.84	protein
evm.model.sctg_0383_0001.6	hypothetical protein	2	2	0	56	62	14	14.3578	3.09222	25.6234	8.28639	3.05074	0.0414596	0.598753											1e-30	evm.model.sctg_0006_0001.79	---NA---
evm.model.sctg_0387_0001.10	hypothetical protein	2	2	6	2	146	102	20.6894	5.192	36.1868	6.96972	2.8011	0.0970441	0.825368											3e-93	evm.model.sctg_0073_0001.48	---NA---
evm.model.sctg_0387_0001.9	hypothetical protein	0	0	4	0	26	20	4.03953	1.39985	6.67921	4.77139	2.25441	0.479623	1											2e-54	evm.model.sctg_0011_0001.7	protein
evm.model.sctg_0389_0001.1	hypothetical protein	108	102	172	84	378	352	176.934	221.768	132.1	0.595671	-0.747413	0.512166	1
evm.model.sctg_0392_0001.6	hypothetical protein	2	0	0	0	10	6	1.77475	1.29021	2.25928	1.75109	0.808253	0.81508	1											0.38	evm.model.sctg_0093_0004.12	glucooligosaccharideoxidase
evm.model.sctg_0398_0002.6	hypothetical protein	10	0	2	0	68	12	8.62221	7.15099	10.0934	1.41147	0.497202	0.770758	1											4e-162	evm.model.sctg_0478_0001.4	zincfingerprotein629
evm.model.sctg_0401_0001.3	hypothetical protein	2	0	4	12	12	10	4.65614	2.69006	6.62222	2.46174	1.29968	0.709991	1											2e-64	evm.model.sctg_0138_0001.5	---NA---
evm.model.sctg_0406_0002.6	hypothetical protein	0	0	0	0	0	0	0	0	0	NA	NA	NA	NA											0.45	evm.model.sctg_0391_0001.1	glycosidehydrolasefamily3protein
evm.model.sctg_0407_0002.1	hypothetical protein	0	0	0	0	0	0	0	0	0	NA	NA	NA	NA											6e-121	evm.model.sctg_0094_0001.5	---NA---
evm.model.sctg_0413_0001.1	hypothetical protein	0	4	8	0	8	0	3.66643	6.40372	0.929145	0.145095	-2.78493	0.231467	1											4.3	evm.model.sctg_0294_0001.17	macrofageactivatingglycoprotein
evm.model.sctg_0413_0001.7	hypothetical protein	0	0	2	38	254	50	25.0559	0.699924	49.4118	70.596	6.14151	0.0021645	0.102694											1e-152	evm.model.sctg_0081_0002.9	protein
evm.model.sctg_0416_0001.10	hypothetical protein	0	0	0	0	0	2	0.182975	0	0.365949	Inf	Inf	1	1											7e-30	evm.model.sctg_0876_0001.2	---NA---
evm.model.sctg_0416_0001.14	hypothetical protein	2	2	0	2	2	12	3.04333	3.09222	2.99444	0.968377	-0.0463589	0.905594	1											2e-34	evm.model.sctg_0829_0001.2	---NA---
evm.model.sctg_0416_0001.16	hypothetical protein	0	0	0	8	2	0	1.24906	0	2.49812	Inf	Inf	0.518467	1											3e-54	evm.model.sctg_1249_0001.1	---NA---
evm.model.sctg_0416_0001.3	hypothetical protein	0	0	0	4648	2730	160	831.398	0	1662.8	Inf	Inf	0.00216099	0.102694											2e-57	evm.model.sctg_0850_0001.3	---NA---
evm.model.sctg_0416_0001.4	hypothetical protein	0	0	0	124	106	16	25.1796	0	50.3592	Inf	Inf	0.0108702	0.284899											2e-73	evm.model.sctg_0829_0001.2	---NA---
evm.model.sctg_0416_0001.7	hypothetical protein	4	2	6	486	326	84	98.6821	6.48221	190.882	29.4471	4.88005	0.0502381	0.649649											5e-27	evm.model.sctg_0326_0001.16	---NA---
evm.model.sctg_0416_0001.9	hypothetical protein	2	4	16	20	22	26	11.7354	10.4936	12.9771	1.23666	0.306452	0.971143	1											4e-33	evm.model.sctg_0876_0001.2	---NA---
evm.model.sctg_0417_0001.11	hypothetical protein	8	4	12	42	34	28	16.9661	12.9644	20.9678	1.61733	0.693617	0.661705	1											1e-47	evm.model.sctg_0538_0001.8	---NA---
evm.model.sctg_0422_0001.10	hypothetical protein	2	0	0	2	60	16	5.87643	1.29021	10.4626	8.10923	3.01957	0.135935	0.900493											4e-65	evm.model.sctg_0249_0002.3	hypotheticalproteinSERLA73DRAFT_186960[Serpulalacrymansvar.lacrymansS7.3]
evm.model.sctg_0431_0001.5	hypothetical protein	0	0	0	8	2	2	1.43204	0	2.86407	Inf	Inf	0.393798	1											2e-63	evm.model.sctg_0319_0001.13	---NA---
evm.model.sctg_0434_0001.7	hypothetical protein	0	0	0	0	0	0	0	0	0	NA	NA	NA	NA											9e-115	evm.model.sctg_0228_0001.4	---NA---
evm.model.sctg_0434_0001.8	hypothetical protein	0	4	8	0	2	0	3.318	6.40372	0.232286	0.0362737	-4.78493	0.0604416	0.707279											9e-127	evm.model.sctg_0228_0001.3	protein
evm.model.sctg_0437_0004.3	hypothetical protein	2	0	0	0	14	18	3.10488	1.29021	4.91955	3.81297	1.93092	0.389305	1											0.45	evm.model.sctg_0021_0001.37	gmcoxidoreductase
evm.model.sctg_0444_0001.3	hypothetical protein	0	0	0	0	0	0	0	0	0	NA	NA	NA	NA											1e-19	evm.model.sctg_0387_0001.9	---NA---
evm.model.sctg_0444_0001.5	hypothetical protein	0	0	0	0	4	0	0.232286	0	0.464573	Inf	Inf	1	1											5e-22	evm.model.sctg_0231_0001.4	---NA---
evm.model.sctg_0445_0001.10	hypothetical protein	4	0	0	6	6	6	3.03725	2.58043	3.49408	1.35407	0.437304	0.870472	1											0	evm.model.sctg_0127_0001.11	hypotheticalproteinAOR_1_1134114[AspergillusoryzaeRIB40]
evm.model.sctg_0445_0001.6	hypothetical protein	0	0	0	2	2	16	1.86317	0	3.72634	Inf	Inf	0.273819	1											0	evm.model.sctg_0127_0001.26	hypotheticalproteinNECHADRAFT_51213[NectriahaematococcampVI77-13-4]
evm.model.sctg_0445_0001.8	hypothetical protein	0	0	0	0	0	0	0	0	0	NA	NA	NA	NA											0	evm.model.sctg_0127_0001.26	hypotheticalproteinNECHADRAFT_51213[NectriahaematococcampVI77-13-4]
evm.model.sctg_0448_0001.3	hypothetical protein	2	0	4	2	4	4	2.2265	2.69006	1.76293	0.655349	-0.609664	0.676343	1											4e-104	evm.model.sctg_0033_0002.5	hypotheticalproteinSCHCODRAFT_113142[SchizophyllumcommuneH4-8]
evm.model.sctg_0454_0001.2	hypothetical protein	2	0	4	2	4	2	2.04352	2.69006	1.39698	0.519312	-0.945327	0.594412	1											1.6	evm.model.sctg_0332_0002.14	1
evm.model.sctg_0456_0001.9	hypothetical protein	0	0	0	0	0	0	0	0	0	NA	NA	NA	NA											0.16	evm.model.sctg_0438_0001.3	protein
evm.model.sctg_0459_0001.2	hypothetical protein	2	2	2	4	686	232	63.5247	3.79215	123.257	32.5033	5.02251	0.0245166	0.449765											1e-80	evm.model.sctg_0265_0002.6	cytochromep450
evm.model.sctg_0461_0001.5	hypothetical protein	0	0	0	368	270	30	70.5381	0	141.076	Inf	Inf	0.00743289	0.237835											1e-65	evm.model.sctg_0220_0001.2	predictedprotein[LaccariabicolorS238N-H82]
evm.model.sctg_0465_0005.4	hypothetical protein	0	0	0	0	2	12	1.21399	0	2.42798	Inf	Inf	0.506501	1											2e-54	evm.model.sctg_0011_0001.7	protein
evm.model.sctg_0465_0005.7	hypothetical protein	4	4	4	12	30	22	9.24639	7.5843	10.9085	1.4383	0.524364	0.602561	1											5e-117	evm.model.sctg_0470_0001.3	hypotheticalproteinCC1G_00718[Coprinopsiscinereaokayama7#130]
evm.model.sctg_0466_0001.4	hypothetical protein	0	0	0	0	0	0	0	0	0	NA	NA	NA	NA											4e-141	evm.model.sctg_0025_0002.36	glycosidehydrolasefamily61protein
evm.model.sctg_0468_0001.3	hypothetical protein	0	0	0	0	0	0	0	0	0	NA	NA	NA	NA
evm.model.sctg_0468_0001.5	hypothetical protein	0	0	0	0	0	0	0	0	0	NA	NA	NA	NA											1e-52	evm.model.sctg_0087_0001.22	---NA---
evm.model.sctg_0472_0004.2	hypothetical protein	0	0	0	0	0	0	0	0	0	NA	NA	NA	NA											0.16	evm.model.sctg_0049_0001.36	aldose1-epimerase
evm.model.sctg_0480_0001.7	hypothetical protein	0	0	0	0	4	2	0.415261	0	0.830522	Inf	Inf	0.959627	1											1e-28	evm.model.sctg_0006_0001.10	---NA---
evm.model.sctg_0483_0001.5	hypothetical protein	0	0	0	0	0	0	0	0	0	NA	NA	NA	NA											3.4	evm.model.sctg_0005_0001.36	flavin-bindingmonooxygenase-likeprotein
evm.model.sctg_0493_0001.7	hypothetical protein	0	0	0	0	2	0	0.116143	0	0.232286	Inf	Inf	1	1											8e-54	evm.model.sctg_0959_0001.3	---NA---
evm.model.sctg_0494_0001.6	hypothetical protein	2	0	2	0	6	10	2.25837	1.99014	2.5266	1.26956	0.344332	1	1											1e-74	evm.model.sctg_0094_0001.13	hypotheticalprotein[Magnaportheoryzae70-15]
evm.model.sctg_0497_0003.2	hypothetical protein	0	0	0	0	2	0	0.116143	0	0.232286	Inf	Inf	1	1											4e-90	evm.model.sctg_0387_0001.11	---NA---
evm.model.sctg_0499_0001.1	hypothetical protein	0	0	0	0	0	0	0	0	0	NA	NA	NA	NA											5e-16	evm.model.sctg_0381_0001.9	endo--alpha-mannosidase
evm.model.sctg_0499_0001.4	hypothetical protein	0	0	0	0	0	0	0	0	0	NA	NA	NA	NA											2e-88	evm.model.sctg_0034_0003.34	---NA---
evm.model.sctg_0500_0001.1	hypothetical protein	0	0	0	0	0	0	0	0	0	NA	NA	NA	NA											2e-76	evm.model.sctg_0362_0001.13	hypotheticalprotein[Magnaportheoryzae70-15]
evm.model.sctg_0500_0001.2	hypothetical protein	0	0	0	0	0	4	0.365949	0	0.731898	Inf	Inf	0.984795	1											4e-121	evm.model.sctg_0362_0001.14	xylanasea
evm.model.sctg_0506_0001.2	hypothetical protein	0	2	4	0	2	0	1.71707	3.20186	0.232286	0.0725473	-3.78493	0.292939	1											1e-44	evm.model.sctg_1249_0001.1	---NA---
evm.model.sctg_0506_0002.1	hypothetical protein	0	0	0	0	0	0	0	0	0	NA	NA	NA	NA											1e-33	evm.model.sctg_1249_0001.1	---NA---
evm.model.sctg_0507_0001.1	hypothetical protein	0	0	0	0	0	0	0	0	0	NA	NA	NA	NA											1e-29	evm.model.sctg_0161_0001.9	---NA---
evm.model.sctg_0507_0001.3	hypothetical protein	0	0	0	0	0	0	0	0	0	NA	NA	NA	NA											4e-49	evm.model.sctg_0228_0001.3	protein
evm.model.sctg_0507_0002.2	hypothetical protein	0	0	0	0	0	0	0	0	0	NA	NA	NA	NA											1.1	evm.model.sctg_0083_0002.10	---NA---
evm.model.sctg_0512_0002.1	hypothetical protein	0	0	0	0	0	0	0	0	0	NA	NA	NA	NA											2.1	evm.model.sctg_0496_0002.1	vacuolarendopolyphosphatase
evm.model.sctg_0514_0003.1	hypothetical protein	4	0	0	0	0	2	1.47319	2.58043	0.365949	0.141817	-2.81789	0.606091	1											5e-121	evm.model.sctg_0181_0001.8	conservedhypotheticalprotein[Verticilliumalbo-atrumVaMs.102]
evm.model.sctg_0519_0002.2	hypothetical protein	2	0	0	14	6	4	3.34209	1.29021	5.39397	4.18068	2.06374	0.397146	1											0	evm.model.sctg_0044_0001.50	secretedprotein
evm.model.sctg_0531_0001.3	hypothetical protein	0	0	0	2	0	0	0.283229	0	0.566459	Inf	Inf	1	1											2e-35	evm.model.sctg_0495_0001.9	---NA---
evm.model.sctg_0539_0001.5	hypothetical protein	0	0	0	0	0	0	0	0	0	NA	NA	NA	NA											0.27	evm.model.sctg_0195_0001.19	tnfrngfrcysteine-richregionfamilyprotein
evm.model.sctg_0545_0002.1	hypothetical protein	0	0	0	0	0	0	0	0	0	NA	NA	NA	NA											4.6	evm.model.sctg_0065_0001.24	---NA---
evm.model.sctg_0548_0001.7	hypothetical protein	0	4	8	2	20	14	5.92734	6.40372	5.45097	0.851219	-0.232398	0.92154	1											5e-178	evm.model.sctg_0038_0001.30	protein
evm.model.sctg_0556_0001.5	hypothetical protein	0	2	14	10	38	16	8.4374	6.70148	10.1733	1.51807	0.602241	1	1											0	evm.model.sctg_0081_0002.18	predictedprotein[LaccariabicolorS238N-H82]
evm.model.sctg_0565_0001.3	hypothetical protein	218	192	198	68	246	80	222.694	382.919	62.4688	0.163138	-2.61583	0.0165669	0.359758											2e-39	evm.model.sctg_0237_0001.8	hypotheticalproteinSERLA73DRAFT_144906[Serpulalacrymansvar.lacrymansS7.3]
evm.model.sctg_0565_0001.4	hypothetical protein	50	10	6	0	22	48	27.3515	43.3652	11.3379	0.261453	-1.93538	0.479883	1											2e-53	evm.model.sctg_0237_0001.7	hypotheticalproteinANI_1_1032134[AspergillusnigerCBS513.88]
evm.model.sctg_0578_0001.1	hypothetical protein	0	0	0	0	0	0	0	0	0	NA	NA	NA	NA											6e-32	evm.model.sctg_0267_0001.11	hypotheticalproteinTERG_00967[TrichophytonrubrumCBS118892]
evm.model.sctg_0579_0003.3	hypothetical protein	0	0	0	0	0	0	0	0	0	NA	NA	NA	NA											5.5	evm.model.sctg_0236_0001.10	secretorypathwayprotein
evm.model.sctg_0580_0001.1	hypothetical protein	1864	3006	6424	184	1472	2102	3383.37	6159.06	607.69	0.098666	-3.3413	0.000259707	0.0244444											3e-25	evm.model.sctg_0546_0001.4	---NA---
evm.model.sctg_0586_0003.1	hypothetical protein	10	14	62	6	10	30	24.5564	40.7628	8.35005	0.204845	-2.2874	0.0116644	0.294853											2e-16	evm.model.sctg_0086_0001.11	---NA---
evm.model.sctg_0586_0003.2	hypothetical protein	0	6	4	6	10	2	5.01632	6.80588	3.22676	0.474113	-1.0767	0.771916	1											3e-89	evm.model.sctg_0299_0001.3	hypotheticalproteinPIIN_08513[Piriformosporaindica]
evm.model.sctg_0588_0001.7	hypothetical protein	0	0	0	0	0	0	0	0	0	NA	NA	NA	NA											0.13	evm.model.sctg_0319_0001.14	extracellulartriacylglycerollipaseprecursor
evm.model.sctg_0603_0001.3	hypothetical protein	0	0	0	0	4	8	0.964185	0	1.92837	Inf	Inf	0.578095	1											4e-111	evm.model.sctg_0191_0001.11	---NA---
evm.model.sctg_0604_0001.1	hypothetical protein	100	106	346	164	502	606	248.37	281.104	215.636	0.767104	-0.382506	0.520102	1											3e-88	evm.model.sctg_0387_0001.4	---NA---
evm.model.sctg_0604_0001.2	hypothetical protein	0	0	0	0	0	0	0	0	0	NA	NA	NA	NA											1e-40	evm.model.sctg_0387_0001.5	---NA---
evm.model.sctg_0604_0001.4	hypothetical protein	0	0	0	6	48	62	9.30934	0	18.6187	Inf	Inf	0.00770432	0.238145											5e-96	evm.model.sctg_0387_0001.7	---NA---
evm.model.sctg_0607_0003.1	hypothetical protein	0	0	0	0	0	0	0	0	0	NA	NA	NA	NA											3e-20	evm.model.sctg_0487_0001.9	hydrophobin2
evm.model.sctg_0628_0002.2	hypothetical protein	0	0	0	0	0	0	0	0	0	NA	NA	NA	NA											0.085	evm.model.sctg_0015_0001.45	extracellulartriacylglycerollipaseprecursor
evm.model.sctg_0631_0001.7	hypothetical protein	158	416	746	88	180	298	419.087	737.817	100.356	0.136018	-2.87813	0.00821684	0.245264											6e-29	evm.model.sctg_1112_0001.1	---NA---
evm.model.sctg_0632_0001.1	hypothetical protein	40	16	72	156	390	142	90.4398	65.4176	115.462	1.765	0.819667	0.452531	1											0	evm.model.sctg_0154_0001.2	hypotheticalproteinSCHCODRAFT_258144[SchizophyllumcommuneH4-8]
evm.model.sctg_0636_0002.2	hypothetical protein	0	0	0	0	0	0	0	0	0	NA	NA	NA	NA											4e-27	evm.model.sctg_0136_0001.12	cysteine-richsecretedprotein
evm.model.sctg_0659_0001.6	hypothetical protein	0	2	2	8	42	4	5.18884	2.50194	7.87575	3.14786	1.65437	0.303003	1											6e-27	evm.model.sctg_0065_0001.24	---NA---
evm.model.sctg_0671_0002.2	hypothetical protein	20	58	162	14	72	50	71.6653	121.854	21.4762	0.176245	-2.50434	0.017973	0.378699											2e-17	evm.model.sctg_1112_0001.1	---NA---
evm.model.sctg_0683_0001.1	hypothetical protein	0	0	0	6	56	30	6.84632	0	13.6926	Inf	Inf	0.00514558	0.186311											2e-84	evm.model.sctg_0185_0001.17	---NA---
evm.model.sctg_0683_0001.2	hypothetical protein	0	0	0	0	0	0	0	0	0	NA	NA	NA	NA											3.3	evm.model.sctg_0237_0001.21	cytochromep450
evm.model.sctg_0683_0001.4	hypothetical protein	0	0	0	0	6	0	0.348429	0	0.696859	Inf	Inf	1	1											1e-20	evm.model.sctg_0052_0001.30	---NA---
evm.model.sctg_0686_0001.5	hypothetical protein	0	0	0	0	0	0	0	0	0	NA	NA	NA	NA											1e-35	evm.model.sctg_0362_0001.13	hypotheticalprotein[Magnaportheoryzae70-15]
evm.model.sctg_0701_0001.1	hypothetical protein	0	0	0	0	0	0	0	0	0	NA	NA	NA	NA											0.39	evm.model.sctg_0001_0003.153	alpha-glucosidase
evm.model.sctg_0711_0002.5	hypothetical protein	0	0	0	0	0	0	0	0	0	NA	NA	NA	NA											0.89	evm.model.sctg_0009_0001.16	phosphatidylinositol4-kinase
evm.model.sctg_0717_0001.1	hypothetical protein	22	20	48	70	176	182	61.2896	49.0106	73.5686	1.50107	0.585996	0.555379	1											3e-12	evm.model.sctg_0123_0001.14	---NA---
evm.model.sctg_0724_0002.1	hypothetical protein	0	0	0	0	0	0	0	0	0	NA	NA	NA	NA											2e-57	evm.model.sctg_0146_0001.9	---NA---
evm.model.sctg_0724_0003.2	hypothetical protein	0	0	0	0	102	0	5.9233	0	11.8466	Inf	Inf	0.349104	1											1e-76	evm.model.sctg_0146_0001.11	---NA---
evm.model.sctg_0811_0002.2	hypothetical protein	0	0	0	0	0	0	0	0	0	NA	NA	NA	NA											2e-20	evm.model.sctg_0123_0001.11	---NA---
evm.model.sctg_0829_0003.3	hypothetical protein	0	0	0	0	0	0	0	0	0	NA	NA	NA	NA											1.4	evm.model.sctg_0005_0001.106	cytochromep450
evm.model.sctg_0830_0002.2	hypothetical protein	0	0	0	0	0	0	0	0	0	NA	NA	NA	NA											0.27	evm.model.sctg_0049_0001.48	alpha-galactosidase
evm.model.sctg_0833_0001.3	hypothetical protein	0	0	0	18	4	2	2.96433	0	5.92865	Inf	Inf	0.289453	1		MrLM8	-0.4608	1.5129	0.001	0.346099	32.5762	94.1239	0.0106243		3e-57	evm.model.sctg_0850_0001.3	---NA---
evm.model.sctg_0836_0002.2	hypothetical protein	0	0	0	0	0	0	0	0	0	NA	NA	NA	NA											5e-24	evm.model.sctg_0172_0001.1	gag-polpolyprotein
evm.model.sctg_0970_0002.3	hypothetical protein	0	0	0	0	0	0	0	0	0	NA	NA	NA	NA											1.1	evm.model.sctg_0424_0001.3	cytochromep450
evm.model.sctg_1017_0002.2	hypothetical protein	54	136	294	6	86	74	142.745	260.261	25.2278	0.0969326	-3.36687	0.00249521	0.112548		MrLM10	1.6013	-0.1971	0.002	39.9301	0.635185	0.0159074	62.8637		1.9	evm.model.sctg_0395_0002.4	---NA---
evm.model.sctg_1053_0001.2	hypothetical protein	36	54	72	44	276	210	90.0088	97.0754	82.9423	0.854411	-0.226998	0.989698	1											0.32	evm.model.sctg_0017_0001.98	---NA---
evm.model.sctg_1097_0001.1	hypothetical protein	0	0	0	0	0	0	0	0	0	NA	NA	NA	NA											3.8	evm.model.sctg_0102_0001.27	glycosidehydrolasefamily16protein
evm.model.sctg_1179_0002.1	hypothetical protein	2	0	0	0	0	0	0.645107	1.29021	0	0	(-inf)	0.567414	1											0.95	evm.model.sctg_0058_0001.16	t-cellimmunomodulatoryprotein
evm.model.sctg_1210_0001.1	hypothetical protein	0	0	0	0	0	0	0	0	0	NA	NA	NA	NA											7e-104	evm.model.sctg_0181_0002.6	protein
evm.model.sctg_1267_0001.1	hypothetical protein	0	0	0	0	0	0	0	0	0	NA	NA	NA	NA											3.9	evm.model.sctg_0591_0001.7	zincmetalloprotease
evm.model.sctg_1312_0001.1	hypothetical protein	56	188	404	10	94	196	198.256	346.9	49.6128	0.143018	-2.80573	0.0189243	0.390961											1e-07	evm.model.sctg_0033_0002.4	hypotheticalproteinSCHCODRAFT_113142[SchizophyllumcommuneH4-8]
evm.model.sctg_1332_0001.1	hypothetical protein	0	0	0	0	0	0	0	0	0	NA	NA	NA	NA											3.3	evm.model.sctg_0261_0001.14	glycosidehydrolasefamily76protein
evm.model.sctg_0177_0007.1	immunomodulatory protein	996	0	0	228	46	4	356.588	642.526	70.6508	0.109958	-3.18498	0.425236	1											4e-39	evm.model.sctg_0222_0001.2	hypotheticalproteinCC1G_07128[Coprinopsiscinereaokayama7#130]
evm.model.sctg_0561_0002.1	immunomodulatory protein	2542	3314	7300	354	1780	2402	3963.51	7180.52	746.503	0.103962	-3.26587	0.000321316	0.02729											1e-18	evm.model.sctg_0222_0001.2	hypotheticalproteinCC1G_07128[Coprinopsiscinereaokayama7#130]
evm.model.sctg_0053_0005.1	isoamyl alcohol	50	4	20	42	118	90	42.4634	42.8586	42.0682	0.981559	-0.026853	0.962687	1											0	evm.model.sctg_0011_0001.44	fadbindingdomain-containingprotein
evm.model.sctg_0833_0001.4	isochorismatase family	0	0	0	0	2	2	0.299118	0	0.598235	Inf	Inf	1	1											2e-59	evm.model.sctg_0015_0001.33	ycacprotein
evm.model.sctg_0030_0003.71	kex protein	6	16	24	102	178	82	45.6263	26.6858	64.5668	2.41952	1.27472	0.163934	0.941452											0	evm.model.sctg_0017_0001.30	kexprotein
evm.model.sctg_0462_0001.2	kex protein	16	8	12	116	180	52	42.5022	21.7293	63.2751	2.91197	1.542	0.0877055	0.797923											0	evm.model.sctg_0017_0001.13	kexprotein
evm.model.sctg_0015_0001.8	killer kp4	0	0	4	0	34	672	64.1538	1.39985	126.908	90.6583	6.50237	0.236946	1											9e-66	evm.model.sctg_0406_0001.10	killerkp4
evm.model.sctg_0048_0003.5	killer kp4	0	0	0	24	80	562	59.4603	0	118.921	Inf	Inf	0.0447536	0.615627		MrKP4	-1.068	0.789	0.001	0.0855067	6.15177	71.9449	0.0138995		5e-63	evm.model.sctg_0406_0001.10	killerkp4
evm.model.sctg_0090_0003.9	kinase-like protein	22	8	26	12	38	34	22.2664	30.4994	14.0333	0.460118	-1.11992	0.301026	1											0.009	evm.model.sctg_0647_0001.5	otherireproteinkinase
evm.model.sctg_0011_0002.108	laccase	0	0	2	0	4	6	1.13117	0.699924	1.56242	2.23227	1.15851	1	1											0	evm.model.sctg_0178_0001.6	laccase
evm.model.sctg_0041_0003.21	laccase	0	8	8	6	50	26	11.1358	10.0077	12.2639	1.22544	0.293298	0.658799	1											0	evm.model.sctg_0083_0001.12	laccase
evm.model.sctg_0041_0004.16	laccase	0	0	4	0	12	0	1.39678	1.39985	1.39372	0.995621	-0.00633083	0.820261	1											0	evm.model.sctg_0174_0001.1	laccase
evm.model.sctg_0041_0004.17	laccase	4	0	2	6	2	8	3.3379	3.28035	3.39546	1.03509	0.0497569	1	1											0	evm.model.sctg_0174_0001.1	laccase
evm.model.sctg_0048_0001.7	laccase	0	0	0	0	2	2	0.299118	0	0.598235	Inf	Inf	1	1											0	evm.model.sctg_0415_0001.7	laccase
evm.model.sctg_0048_0004.3	laccase	0	0	0	0	6	0	0.348429	0	0.696859	Inf	Inf	1	1											0	evm.model.sctg_0084_0001.6	laccase
evm.model.sctg_0088_0001.6	laccase	16	2	12	14	54	28	15.8417	16.3233	15.3602	0.941003	-0.0877293	1	1											0	evm.model.sctg_0304_0002.5	laccase
evm.model.sctg_0107_0002.7	laccase	0	0	0	0	0	0	0	0	0	NA	NA	NA	NA											0	evm.model.sctg_0938_0001.2	laccase
evm.model.sctg_0157_0003.2	laccase	4	10	10	2	16	8	9.48932	15.0901	3.88855	0.257689	-1.9563	0.282307	1											0	evm.model.sctg_0346_0001.12	laccase
evm.model.sctg_0165_0001.14	laccase	0	0	0	0	116	14	8.01713	0	16.0343	Inf	Inf	0.146352	0.920738											0	evm.model.sctg_0191_0001.13	laccase
evm.model.sctg_0181_0001.12	laccase	0	0	0	0	0	0	0	0	0	NA	NA	NA	NA											0	evm.model.sctg_0172_0002.2	laccase
evm.model.sctg_0199_0001.3	laccase	0	0	0	18	10	18	4.77655	0	9.5531	Inf	Inf	0.0256395	0.462241											0	evm.model.sctg_0244_0002.1	laccase
evm.model.sctg_0206_0002.13	laccase	0	0	0	0	2	2	0.299118	0	0.598235	Inf	Inf	1	1											0	evm.model.sctg_0452_0001.3	laccase
evm.model.sctg_0210_0002.11	laccase	0	0	0	0	12	0	0.696859	0	1.39372	Inf	Inf	0.752261	1											0	evm.model.sctg_0938_0001.2	laccase
evm.model.sctg_0210_0002.8	laccase	0	0	0	232	206	164	59.8213	0	119.643	Inf	Inf	1.03679e-06	0.000509471											0	evm.model.sctg_0405_0001.5	laccase
evm.model.sctg_0246_0002.7	laccase	2	0	0	84	22	80	21.1373	1.29021	40.9844	31.7656	4.98939	0.0104103	0.279263											0	evm.model.sctg_0029_0001.29	laccase
evm.model.sctg_0276_0001.4	laccase	0	0	0	0	0	0	0	0	0	NA	NA	NA	NA											0	evm.model.sctg_0094_0001.18	laccase
evm.model.sctg_0279_0001.10	laccase	0	0	2	2	0	0	0.633191	0.699924	0.566459	0.809315	-0.305227	0.808816	1											0	evm.model.sctg_0539_0001.4	laccase
evm.model.sctg_0279_0001.11	laccase	0	0	0	2	12	2	1.16306	0	2.32613	Inf	Inf	0.47611	1											0	evm.model.sctg_0539_0001.4	laccase
evm.model.sctg_0279_0002.3	laccase	0	0	0	52	8	30	10.5732	0	21.1463	Inf	Inf	0.0337222	0.540247											0	evm.model.sctg_0029_0001.29	laccase
evm.model.sctg_0355_0001.4	laccase	0	0	12	2	0	0	2.383	4.19954	0.566459	0.134886	-2.89019	0.269379	1											0	evm.model.sctg_0041_0002.21	laccase
evm.model.sctg_0359_0002.4	laccase	0	0	0	0	4	0	0.232286	0	0.464573	Inf	Inf	1	1											0	evm.model.sctg_0452_0001.3	laccase
evm.model.sctg_0202_0002.4	laccase 2 precursor	4	0	8	10	26	18	7.26284	5.38012	9.14556	1.69988	0.765433	0.868366	1											0	evm.model.sctg_0129_0001.27	laccase2precursor
evm.model.sctg_0148_0002.3	large secreted protein	0	0	4	68	60	28	16.3757	1.39985	31.3515	22.3964	4.48519	0.0298613	0.502276											0	evm.model.sctg_0138_0001.30	alphabetahydrolasedomain-containingprotein
evm.model.sctg_0008_0005.33	l-ascorbate oxidase	0	0	6	22	14	8	5.71031	2.09977	9.32085	4.43898	2.15023	0.529781	1											0	evm.model.sctg_0223_0001.2	wscdomaincontainingprotein
evm.model.sctg_0017_0002.13	l-ascorbate oxidase	0	0	0	0	0	0	0	0	0	NA	NA	NA	NA											4e-119	evm.model.sctg_0223_0001.2	wscdomaincontainingprotein
evm.model.sctg_0017_0002.22	l-ascorbate oxidase	0	0	4	6	8	8	2.74608	1.39985	4.09232	2.9234	1.54765	0.881839	1											0	evm.model.sctg_0223_0001.2	wscdomaincontainingprotein
evm.model.sctg_0030_0003.51	l-ascorbate oxidase	0	2	12	6	8	8	5.04694	6.00155	4.09232	0.681877	-0.552418	0.473305	1											0	evm.model.sctg_0017_0001.48	l-ascorbateoxidase
evm.model.sctg_0314_0001.7	l-ascorbate oxidase	178	118	322	4942	3850	966	1178.73	333.835	2023.62	6.06174	2.59973	0.172446	0.950957		Mrl-asc-oxid	1.822	2.184	0.044	66.3743	152.757	2.30144	0.43451		0	evm.model.sctg_0483_0001.3	l-ascorbateoxidase
evm.model.sctg_0621_0001.4	l-ascorbate oxidase	0	6	10	10	42	34	11.4185	8.90565	13.9314	1.56434	0.645551	0.619371	1											0	evm.model.sctg_0070_0001.28	l-ascorbateoxidase
evm.model.sctg_0027_0002.77	lcl2_copc7 ame: full=long chronological lifespan protein 2 flags: precursor	8	6	10	4	34	36	12.8677	14.0665	11.6689	0.82955	-0.269599	0.972221	1											9e-62	evm.model.sctg_0020_0002.82	lcl2_copc7ame:full=longchronologicallifespanprotein2flags:precursor
evm.model.sctg_0023_0002.9	likely mitochondrial ribosome protein mrpl37p	4	4	28	10	24	18	12.4483	15.9834	8.91327	0.557659	-0.842545	0.266474	1											0.76	evm.model.sctg_0529_0001.1	---NA---
evm.model.sctg_0019_0005.5	lipase	0	10	24	66	96	30	26.3706	17.4091	35.3321	2.02952	1.02114	0.434126	1											2e-103	evm.model.sctg_0039_0001.30	lipase
evm.model.sctg_0108_0002.27	lipase	14	18	40	352	250	108	93.8709	39.2481	148.494	3.78347	1.91971	0.238253	1											0	evm.model.sctg_0039_0001.30	lipase
evm.model.sctg_0337_0002.5	lipase	0	14	34	52	56	48	27.2638	24.5128	30.0147	1.22445	0.292136	0.988458	1											4e-105	evm.model.sctg_0039_0001.30	lipase
evm.model.sctg_0039_0002.15	lipolytic protein g-d-s-l family	0	0	2	22	50	22	8.38178	0.699924	16.0636	22.9506	4.52046	0.0229665	0.435257											0	evm.model.sctg_0031_0002.33	thermolabilehemolysin
evm.model.sctg_0005_0005.46	lipoprotein	0	0	2	0	28	12	3.07381	0.699924	5.4477	7.78328	2.96038	0.372772	1											0	evm.model.sctg_0010_0001.8	lipoprotein
evm.model.sctg_0014_0002.4	macrofage activating glycoprotein	588	328	922	14396	7124	1792	3115.09	997.517	5232.66	5.24569	2.39113	0.32401	1											0	evm.model.sctg_0294_0001.18	macrofageactivatingglycoprotein
evm.model.sctg_0014_0002.5	macrofage activating glycoprotein	2	8	2	14	22	22	9.87199	9.19818	10.5458	1.14651	0.197248	0.587366	1											0	evm.model.sctg_0294_0001.17	macrofageactivatingglycoprotein
evm.model.sctg_0054_0001.9	macrofage activating glycoprotein	0	0	0	2	28	2	2.09221	0	4.18442	Inf	Inf	0.229076	1											2e-177	evm.model.sctg_0102_0001.35	macrofageactivatingglycoprotein
evm.model.sctg_0095_0005.5	major facilitator superfamily multidrug- dha1 sub-family	2	4	6	0	0	0	3.497	6.99401	0	0	(-inf)	0.0127647	0.308991											1.7	evm.model.sctg_0074_0001.2	hypotheticalproteinMGG_07574[Magnaportheoryzae70-15]
evm.model.sctg_0240_0001.1	major royal jelly protein	0	0	8	2	0	4	2.04903	2.79969	1.29836	0.46375	-1.10858	0.395303	1											0	evm.model.sctg_0435_0001.8	majorroyaljellyprotein
evm.model.sctg_0010_0002.60	malate dehydrogenase	0	0	0	0	2	0	0.116143	0	0.232286	Inf	Inf	1	1											8e-108	evm.model.sctg_0591_0001.4	malatedehydrogenase
evm.model.sctg_0054_0001.37	malate dehydrogenase	0	0	0	0	0	2	0.182975	0	0.365949	Inf	Inf	1	1											8e-76	evm.model.sctg_0102_0001.5	malatedehydrogenase
evm.model.sctg_0087_0002.5	malate dehydrogenase	0	0	4	4	12	12	3.06109	1.39985	4.72233	3.37346	1.75423	0.759039	1											8e-92	evm.model.sctg_0033_0001.27	malatedehydrogenase
evm.model.sctg_0087_0002.6	malate dehydrogenase	0	0	2	0	580	64	39.8867	0.699924	79.0734	112.974	6.81985	0.121964	0.873805											1e-86	evm.model.sctg_0033_0001.29	malatedehydrogenase
evm.model.sctg_0087_0002.7	malate dehydrogenase	0	0	4	0	0	2	0.882898	1.39985	0.365949	0.261421	-1.93555	0.481534	1											1e-90	evm.model.sctg_0033_0001.31	malatedehydrogenase
evm.model.sctg_0172_0002.9	malate dehydrogenase	0	0	0	0	0	2	0.182975	0	0.365949	Inf	Inf	1	1											3e-97	evm.model.sctg_0404_0001.8	malatedehydrogenase
evm.model.sctg_0072_0003.3	manganese peroxidase	0	0	0	0	0	0	0	0	0	NA	NA	NA	NA											0	evm.model.sctg_0056_0001.32	manganeseperoxidase
evm.model.sctg_0081_0002.36	manganese peroxidase	0	4	6	2	14	4	4.31408	5.70379	2.92436	0.512705	-0.9638	0.705471	1											0	evm.model.sctg_0007_0001.32	manganeseperoxidase
evm.model.sctg_0082_0001.16	mannoprotein	44	36	80	532	702	360	193.45	88.8178	298.081	3.3561	1.74678	0.0470914	0.628448											0	evm.model.sctg_0707_0002.3	mannoprotein
evm.model.sctg_0005_0005.30	mannose er-golgi intermediate compartment	62	62	152	210	282	222	140.952	149.053	132.851	0.891299	-0.166019	0.757114	1											0	evm.model.sctg_0010_0001.24	mannoseer-golgiintermediatecompartment
evm.model.sctg_0267_0001.2	mannosyl-oligosaccharide glucosidase	52	18	66	24	172	128	61.528	72.8611	50.1949	0.688912	-0.537609	0.57657	1											0	evm.model.sctg_0001_0001.2	mannosyl-oligosaccharideglucosidase
evm.model.sctg_0053_0004.6	membrane autotransporter barrel domain protein	348	306	730	264	406	446	479.605	755.677	203.533	0.269339	-1.8925	0.0250906	0.45604		MrBDP	1.3825	0.8325	0.007	24.1268	6.79986	0.281838	3.54813		0	evm.model.sctg_0011_0001.58	membraneautotransporterbarreldomainprotein
evm.model.sctg_0010_0002.41	membrane protein	52	12	66	52	134	126	60.4005	67.4551	53.3459	0.790836	-0.33855	0.612482	1											2e-122	evm.model.sctg_0051_0001.16	endosomalcargoreceptor
evm.model.sctg_0122_0002.3	metalloprotease	0	0	0	0	10	12	1.67856	0	3.35713	Inf	Inf	0.292662	1											4e-126	evm.model.sctg_0150_0001.2	metalloprotease
evm.model.sctg_0122_0003.2	metalloprotease	0	0	0	8	4	0	1.3652	0	2.73041	Inf	Inf	0.413933	1											1e-153	evm.model.sctg_0150_0001.2	metalloprotease
evm.model.sctg_0313_0002.13	metalloproteinase 10	0	0	0	4	0	0	0.566459	0	1.13292	Inf	Inf	0.852694	1											1e-37	evm.model.sctg_0116_0001.10	probableextracellularelastinolyticmetalloproteinaseprecursor
evm.model.sctg_0098_0001.34	methionyl-trna formyltransferase	0	6	8	16	46	30	11.7846	8.20573	15.3635	1.87229	0.904803	0.440616	1											4.1	evm.model.sctg_0199_0001.14	carbohydrateesterasefamily4protein
evm.model.sctg_0108_0002.24	mg2+ transporter protein	0	2	2	226	260	92	56.7713	2.50194	111.041	44.3819	5.4719	0.000536261	0.0397556											0	evm.model.sctg_0039_0001.27	ricin-typebeta-trefoillectindomain-containingprotein
evm.model.sctg_0007_0001.33	misfolded glycoproteins degradation protein	16	12	52	48	94	80	39.2411	39.3318	39.1504	0.995389	-0.0066675	0.777749	1											0	evm.model.sctg_0001_0003.139	misfoldedglycoproteinsdegradationprotein
evm.model.sctg_0025_0002.30	mitochondrial chaperone bcs1	2	8	18	20	30	46	16.1816	14.7976	17.5657	1.18707	0.247402	0.961653	1											0.53	evm.model.sctg_0114_0001.1	cytochromep450
evm.model.sctg_0284_0001.8	mitochondrial protein	22	26	56	70	122	70	52.01	57.2164	46.8037	0.818013	-0.289804	0.7338	1											1e-132	evm.model.sctg_0052_0001.11	---NA---
evm.model.sctg_0096_0003.6	monooxygenase [Verticillium dahliae VdLs.17]	0	0	2	4	10	4	1.86309	0.699924	3.02625	4.32368	2.11226	0.770621	1											3e-174	evm.model.sctg_0371_0001.2	monooxygenase[VerticilliumdahliaeVdLs.17]
evm.model.sctg_0677_0001.1	monooxygenase [Verticillium dahliae VdLs.17]	6	6	12	266	160	70	60.1032	13.4762	106.73	7.91989	2.98548	0.139945	0.907615											2e-164	evm.model.sctg_0168_0001.5	monooxygenase[VerticilliumdahliaeVdLs.17]
evm.model.sctg_0054_0001.27	mosc domain protein	2	2	6	2	20	8	4.77256	5.192	4.35312	0.838429	-0.25424	0.90856	1											0.098	evm.model.sctg_0013_0002.39	hypotheticalproteinCC1G_03443[Coprinopsiscinereaokayama7#130]
evm.model.sctg_0011_0002.40	multicopper oxidase	36	82	200	46	346	230	131.198	167.099	95.2982	0.570311	-0.810179	0.352828	1											0	evm.model.sctg_0096_0001.15	multicopperoxidase
evm.model.sctg_0011_0002.43	multicopper oxidase	2	2	4	10	12	16	5.82284	4.49207	7.1536	1.5925	0.671289	0.757596	1											0	evm.model.sctg_0096_0001.12	multicopperoxidase
evm.model.sctg_0132_0002.7	mycelial catalase cat1	4	0	0	8	20	16	5.04836	2.58043	7.51629	2.91281	1.54241	0.347679	1											0	evm.model.sctg_0335_0001.7	mycelialcatalasecat1
evm.model.sctg_0250_0003.8	mycelial catalase cat1	186	66	330	16	122	222	177.133	294.944	59.3215	0.201128	-2.31381	0.00640328	0.216469		MrCAT1	0.7533	-0.9113	0.002	5.66631	0.122659	0.0216471	46.1955		0	evm.model.sctg_0170_0001.23	catalase
evm.model.sctg_0407_0003.1	mycelial catalase cat1	0	0	0	0	4	2	0.415261	0	0.830522	Inf	Inf	0.959627	1											0	evm.model.sctg_0094_0001.1	mycelialcatalasecat1
evm.model.sctg_0406_0002.4	necrosis inducing-like protein npp1 type	2	4	12	1360	996	860	333.661	9.09378	658.229	72.3823	6.17757	0.00015044	0.0168284		MrNPP1	-0.0225	1.7846	0.022	0.949511	60.8976	64.1357	0.0155919		7e-111	evm.model.sctg_0286_0001.8	25kdaproteinelicitor-likeprotein
evm.model.sctg_0780_0001.4	necrosis inducing-like protein npp1 type	2	8	26	38	84	84	26.7429	17.5973	35.8886	2.03944	1.02817	0.461839	1											2e-87	evm.model.sctg_0124_0001.21	necrosisinducing-likeproteinnpp1type
evm.model.sctg_0109_0001.8	neutral protease 2	0	0	0	0	0	0	0	0	0	NA	NA	NA	NA											0	evm.model.sctg_0409_0001.9	neutralproteaseii
evm.model.sctg_0271_0005.5	neutral protease 2	0	0	0	4	22	0	1.84403	0	3.68807	Inf	Inf	0.248426	1											0	evm.model.sctg_0126_0001.14	neutralprotease2
evm.model.sctg_0407_0004.1	neutral protease 2	0	0	0	0	0	0	0	0	0	NA	NA	NA	NA											2e-164	evm.model.sctg_0094_0001.23	plnc_penciame:full=penicillolysiname:full=deuterolysinflags:precursor
evm.model.sctg_0419_0002.1	neutral protease 2	0	0	0	0	0	0	0	0	0	NA	NA	NA	NA											2e-90	evm.model.sctg_0161_0001.3	peptidyl-lysmetalloendopeptidase
evm.model.sctg_0650_0001.3	neutral protease 2	0	2	0	2	8	16	3.1126	1.80201	4.4232	2.45459	1.29548	0.415274	1											0	evm.model.sctg_0409_0001.9	neutralproteaseii
evm.model.sctg_0163_0003.14	neutral protease 2 homolog mgg_10927	0	0	0	0	2	4	0.482092	0	0.964185	Inf	Inf	0.900117	1											0	evm.model.sctg_0161_0001.3	peptidyl-lysmetalloendopeptidase
evm.model.sctg_0051_0003.3	nhl repeat-containing protein	0	0	0	46	76	38	14.4042	0	28.8085	Inf	Inf	0.000111535	0.0133444											0	evm.model.sctg_0192_0001.22	cellulosebindingironreductase
evm.model.sctg_0015_0001.50	non-catalytic module family expn protein	0	0	4	6	8	12	3.11203	1.39985	4.82422	3.44625	1.78503	0.762565	1											1e-67	evm.model.sctg_0054_0002.25	expansinfamilyprotein
evm.model.sctg_0036_0003.23	non-catalytic module family expn protein	0	0	0	0	0	0	0	0	0	NA	NA	NA	NA											3e-73	evm.model.sctg_0403_0001.9	non-catalyticmodulefamilyexpnprotein
evm.model.sctg_0043_0004.23	non-catalytic module family expn protein	8	2	6	10	16	26	9.25528	9.06264	9.44792	1.04251	0.0600666	1	1											7e-99	evm.model.sctg_0066_0002.14	non-catalyticmodulefamilyexpnprotein
evm.model.sctg_0058_0002.35	non-catalytic module family expn protein	130	150	286	52	202	318	207.739	319.104	96.3748	0.302017	-1.7273	0.0655569	0.727247											2e-50	evm.model.sctg_0205_0001.6	non-catalyticmodulefamilyexpnprotein
evm.model.sctg_0062_0002.36	non-catalytic module family expn protein	0	0	0	2	4	4	0.881465	0	1.76293	Inf	Inf	0.626802	1											5e-60	evm.model.sctg_0115_0001.3	non-catalyticmodulefamilyexpnprotein
evm.model.sctg_0166_0004.8	nuclear fusion protein kar5	0	0	0	2	0	0	0.283229	0	0.566459	Inf	Inf	1	1											4e-83	evm.model.sctg_0269_0001.9	kar5_debhaame:full=nuclearfusionproteinkar5ame:full=karyogamyprotein5flags:precursor
evm.model.sctg_0013_0001.20	oligosaccharyltransferase alpha subunit	50	48	148	124	304	284	124.845	127.298	122.393	0.961467	-0.0566912	0.822419	1											0	evm.model.sctg_0349_0001.4	oligosaccharyltransferasealphasubunit
evm.model.sctg_0079_0006.4	oxalate decarboxylase	4	4	10	6	36	16	9.2461	9.68407	8.80812	0.909548	-0.136778	1	1											0	evm.model.sctg_0087_0001.34	oxalatedecarboxylase
evm.model.sctg_0120_0002.7	oxalate decarboxylase	4	2	14	40	114	182	33.5764	9.2819	57.8709	6.23481	2.64034	0.0475246	0.630186											0	evm.model.sctg_0114_0001.17	oxalatedecarboxylase
evm.model.sctg_0181_0001.3	oxalate decarboxylase	2	0	0	2	2	2	1.22745	1.29021	1.16469	0.902714	-0.147658	1	1											0	evm.model.sctg_0172_0002.11	oxalatedecarboxylase
evm.model.sctg_0181_0001.4	oxalate decarboxylase	0	0	0	0	6	0	0.348429	0	0.696859	Inf	Inf	1	1											0	evm.model.sctg_0172_0002.11	oxalatedecarboxylase
evm.model.sctg_0190_0004.5	oxalate decarboxylase	0	0	0	4	10	24	3.34287	0	6.68574	Inf	Inf	0.070865	0.748298											0	evm.model.sctg_0132_0001.11	oxalatedecarboxylase
evm.model.sctg_0203_0001.10	p450 monooxygenase	18	0	20	112	82	66	35.9665	18.6112	53.3218	2.86504	1.51856	0.318197	1											0	evm.model.sctg_0837_0001.1	benzoate4-monooxygenasecytochromep450
evm.model.sctg_0240_0001.5	palmitoyl-protein thioesterase	24	20	34	312	194	114	88.5799	45.4014	131.758	2.90208	1.53709	0.281683	1											5e-180	evm.model.sctg_0435_0001.3	palmitoyl-proteinthioesterase
evm.model.sctg_0639_0001.6	para-nitrobenzyl esterase	0	0	0	88	142	24	22.904	0	45.8079	Inf	Inf	0.000317412	0.02729											0	evm.model.sctg_0111_0001.12	para-nitrobenzylesterase
evm.model.sctg_0169_0002.7	pathogenesis-related protein 1 MrPR-1f	952	396	1294	194	1626	2280	1042.38	1423.79	660.977	0.464238	-1.10706	0.200257	0.979029											6e-60	evm.model.sctg_0086_0001.33	pathogenesis-relatedprotein1
evm.model.sctg_0222_0002.9	pathogenesis-related protein 1 MrPR-1i1	842	348	898	1438	3874	2690	1260.21	1171	1349.42	1.15237	0.204608	0.76729	1											1e-20	evm.model.sctg_0086_0001.33	pathogenesis-relatedprotein1
evm.model.sctg_0055_0001.2	Pc18g03640 [Penicillium chrysogenum Wisconsin 54-1255]	42	30	100	56	136	180	76.8563	89.1208	64.5917	0.724766	-0.464413	0.50075	1											3e-61	evm.model.sctg_0072_0001.15	hypotheticalproteinANI_1_1032134[AspergillusnigerCBS513.88]
evm.model.sctg_0016_0002.8	pectate lyase	0	2	2	2	6	4	2.24858	2.50194	1.99522	0.797469	-0.326499	1	1											4e-145	evm.model.sctg_0014_0002.46	pectatelyase
evm.model.sctg_0026_0001.19	pectate lyase	0	0	0	0	4	0	0.232286	0	0.464573	Inf	Inf	1	1											8e-114	evm.model.sctg_0079_0001.1	pectatelyase
evm.model.sctg_0047_0003.20	pectate lyase	6	0	14	24	62	14	12.6651	8.7701	16.56	1.88824	0.917039	0.729385	1											4e-29	evm.model.sctg_0011_0001.29	pectatelyase
evm.model.sctg_0214_0001.16	pectate lyase	2	0	2	4	12	2	2.44136	1.99014	2.89258	1.45346	0.539491	0.999178	1											0	evm.model.sctg_0011_0001.29	pectatelyase
evm.model.sctg_0401_0001.5	pectate lyase	0	0	6	0	14	6	2.41181	2.09977	2.72385	1.29721	0.375416	1	1											3e-32	evm.model.sctg_0011_0001.29	pectatelyase
evm.model.sctg_0014_0004.33	pectate lyase a	2	0	6	2	2	2	2.27734	3.38998	1.16469	0.343569	-1.54133	0.350016	1											3e-81	evm.model.sctg_0574_0001.4	pectatelyase
evm.model.sctg_0033_0007.6	pectate lyase a	0	0	0	0	2	0	0.116143	0	0.232286	Inf	Inf	1	1											2e-164	evm.model.sctg_0087_0001.11	pectatelyasea
evm.model.sctg_0033_0007.8	pectate lyase a	0	0	10	0	10	8	3.06242	3.49962	2.62523	0.750147	-0.414755	0.557922	1											9e-165	evm.model.sctg_0087_0001.14	pectatelyasea
evm.model.sctg_0054_0001.11	pectate lyase a	0	0	0	0	0	0	0	0	0	NA	NA	NA	NA											1e-104	evm.model.sctg_0102_0001.36	pectatelyasea
evm.model.sctg_0054_0001.8	pectate lyase a	8	2	2	18	24	16	9.23797	7.66279	10.8132	1.41113	0.496847	0.638986	1											1e-146	evm.model.sctg_0102_0001.36	pectatelyasea
evm.model.sctg_0299_0002.4	pectate lyase a	0	0	2	0	0	2	0.532936	0.699924	0.365949	0.522842	-0.935554	0.78397	1											5e-145	evm.model.sctg_0172_0002.14	pectatelyasea
evm.model.sctg_0049_0006.25	pectinesterase a	0	0	0	0	4	2	0.415261	0	0.830522	Inf	Inf	0.959627	1											2e-179	evm.model.sctg_0153_0001.24	pectinesterasea
evm.model.sctg_0002_0009.25	pentatricopeptide repeat-containing protein	16	8	28	24	68	34	24.1225	27.3287	20.9164	0.765363	-0.385783	0.662454	1											0	evm.model.sctg_0002_0001.34	pentatricopeptiderepeat-containingprotein
evm.model.sctg_0009_0002.62	pepsin a-like	0	0	0	2	12	10	1.89496	0	3.78992	Inf	Inf	0.240662	1											0	evm.model.sctg_0037_0001.9	pepsina-like
evm.model.sctg_0047_0004.22	pepsinogen a2 precursor	20	6	34	6	52	52	23.7302	30.2069	17.2535	0.571178	-0.807988	0.37462	1											0	evm.model.sctg_0028_0001.30	pepsinogena2precursor
evm.model.sctg_0142_0001.10	pepsinogen c	10	2	12	148	236	80	48.2092	12.4526	83.9657	6.74281	2.75335	0.00746346	0.237923											0	evm.model.sctg_0004_0002.35	asparticpeptidasea1
evm.model.sctg_0119_0005.7	peptidase c14	4	4	4	18	50	14	10.5256	7.5843	13.4669	1.77563	0.828334	0.42648	1											0	evm.model.sctg_0041_0001.18	wd-40repeatprotein
evm.model.sctg_0364_0002.4	peptidase deuterolysin	0	0	0	0	2	0	0.116143	0	0.232286	Inf	Inf	1	1											2e-113	evm.model.sctg_0110_0002.14	peptidyl-lysmetalloendopeptidase
evm.model.sctg_0082_0001.36	peptidase m28	0	2	4	134	106	40	30.3924	3.20186	57.5829	17.9842	4.16866	0.0385222	0.577088											0	evm.model.sctg_0142_0001.20	peptidasem28
evm.model.sctg_0068_0003.33	peptidase s41 family protein	2	0	6	10	14	36	7.21768	3.38998	11.0454	3.25824	1.70409	0.463827	1											0	evm.model.sctg_0157_0002.5	peptidases41familyprotein
evm.model.sctg_0007_0001.137	peptide-n4-(n-acetyl-beta-glucosaminyl)asparagine amidase a	4	2	16	14	52	32	12.9208	9.98183	15.8598	1.58887	0.668003	0.841305	1											0	evm.model.sctg_0001_0003.241	peptide-n4-(n-acetyl-beta-glucosaminyl)asparagineamidasea
evm.model.sctg_0007_0001.138	peptide-n4-(n-acetyl-beta-glucosaminyl)asparagine amidase a	0	0	0	30	16	12	6.27543	0	12.5509	Inf	Inf	0.035054	0.548077											0	evm.model.sctg_0001_0003.242	peptide-n4-(n-acetyl-beta-glucosaminyl)asparagineamidasea
evm.model.sctg_0007_0001.142	peptide-n4-(n-acetyl-beta-glucosaminyl)asparagine amidase a	0	0	10	18	16	20	7.05776	3.49962	10.6159	3.03345	1.60096	0.701619	1											0	evm.model.sctg_0001_0003.245	peptide-n4-(n-acetyl-beta-glucosaminyl)asparagineamidasea
evm.model.sctg_0017_0003.16	peptide-n4-(n-acetyl-beta-glucosaminyl)asparagine amidase a	4	6	6	6	26	32	10.3303	10.0862	10.5743	1.04839	0.0681729	0.82587	1											0	evm.model.sctg_0498_0001.11	peptide-n4-(n-acetyl-beta-glucosaminyl)asparagineamidasea
evm.model.sctg_0426_0002.12	peptidoglycan-binding domain 1 protein	0	0	2	0	6	2	0.881366	0.699924	1.06281	1.51846	0.602612	1	1											6e-80	evm.model.sctg_0344_0002.8	peptidoglycan-bindingdomain1protein
evm.model.sctg_0554_0002.5	peptidoglycan-binding domain 1 protein	0	0	0	0	12	2	0.879834	0	1.75967	Inf	Inf	0.626812	1											3e-74	evm.model.sctg_0344_0002.14	peptidoglycan-bindingdomain1protein
evm.model.sctg_0120_0001.2	peptidyl-lys metalloendopeptidase	0	0	0	0	0	0	0	0	0	NA	NA	NA	NA											2e-49	evm.model.sctg_0110_0002.26	neutralprotease2
evm.model.sctg_0009_0002.15	peptidylprolyl isomerase b	144	208	404	488	710	436	361.072	421.689	300.454	0.712502	-0.489033	0.548049	1											1e-121	evm.model.sctg_0037_0001.56	peptidylprolylisomeraseb
evm.model.sctg_0034_0004.8	peptidylprolyl isomerase b	2	6	0	0	4	4	3.94636	6.69625	1.19647	0.178678	-2.48457	0.649346	1											2e-118	evm.model.sctg_0305_0001.18	peptidylprolylisomeraseb
evm.model.sctg_0026_0005.51	peripheral membrane protein required for the formation of cytosolic vesicles	8	12	26	74	82	56	32.9006	25.0719	40.7293	1.6245	0.699994	0.560442	1											1.5	evm.model.sctg_0287_0001.10	glycosidehydrolasefamily61protein
evm.model.sctg_0070_0004.1	phosphatidylglycerol phosphatidylinositol transfer protein	0	0	0	2	0	0	0.283229	0	0.566459	Inf	Inf	1	1											3e-67	evm.model.sctg_0225_0001.11	phosphatidylglycerolphosphatidylinositoltransferprotein
evm.model.sctg_0007_0001.171	phosphatidylinositol 4-kinase	16	10	32	10	76	68	27.316	30.5305	24.1014	0.789421	-0.341133	0.721098	1											0	evm.model.sctg_0009_0001.16	phosphatidylinositol4-kinase
evm.model.sctg_0180_0002.16	phosphatidylserine decarboxylase	0	4	2	50	2032	1102	228.053	4.30395	451.802	104.974	6.71389	0.000513336	0.0385755											0	evm.model.sctg_0265_0002.4	phosphatidylserinedecarboxylase
evm.model.sctg_0049_0006.8	phosphoglycerate mutase family	4	4	2	2	34	0	5.69985	6.88437	4.51533	0.65588	-0.608495	1	1											9e-80	evm.model.sctg_0153_0001.6	phosphoglyceratemutasefamily
evm.model.sctg_0049_0006.9	phosphoglycerate mutase family	0	0	0	0	16	2	1.11212	0	2.22424	Inf	Inf	0.498398	1											4e-116	evm.model.sctg_0153_0001.7	phosphoglyceratemutasefamily
evm.model.sctg_0009_0002.123	phospholipase b	10	0	0	10	124	46	16.051	6.45107	25.6509	3.97622	1.9914	0.108806	0.861777											0	evm.model.sctg_0049_0001.56	phospholipaseb
evm.model.sctg_0062_0001.2	phospholipase C/P1 nuclease	28	6	22	48	84	48	31.651	31.1682	32.1338	1.03098	0.0440184	0.996345	1											0	evm.model.sctg_0520_0001.8	protein
evm.model.sctg_0053_0004.5	phospholipid methyltransferase	10	18	28	46	72	34	30.04	32.4681	27.612	0.850435	-0.233728	0.877905	1											7e-137	evm.model.sctg_0011_0001.59	type11methyltransferase
evm.model.sctg_0548_0001.8	pigt protein	10	2	32	16	56	30	17.9884	19.4519	16.5249	0.849529	-0.235264	0.534874	1											0	evm.model.sctg_0038_0001.31	gpitransamidasecomponentgpi16
evm.model.sctg_0007_0001.93	pirin domain-containing protein	4	8	28	158	168	76	48.8779	19.5874	78.1684	3.99075	1.99666	0.113097	0.866427											0.5	evm.model.sctg_0023_0001.41	aryl-alcoholoxidase
evm.model.sctg_0089_0002.21	PLC-like phosphodiesterase	2	10	20	122	100	48	36.1253	17.2995	54.9511	3.17645	1.66742	0.242877	1											0	evm.model.sctg_0616_0001.2	protein
evm.model.sctg_0392_0001.3	PLC-like phosphodiesterase	0	0	2	2	12	2	1.51302	0.699924	2.32613	3.3234	1.73266	0.909457	1											0	evm.model.sctg_0209_0004.10	protein
evm.model.sctg_0392_0001.8	PLC-like phosphodiesterase	0	0	0	0	4	8	0.964185	0	1.92837	Inf	Inf	0.578095	1											2e-168	evm.model.sctg_0209_0005.2	protein
evm.model.sctg_0235_0002.4	plnc_penci ame: full=penicillolysin ame: full=deuterolysin flags: precursor	0	0	6	8	10	18	4.41029	2.09977	6.72081	3.20073	1.6784	0.734519	1											0	evm.model.sctg_0110_0002.26	neutralprotease2
evm.model.sctg_0017_0002.26	polyamine oxidase	6	8	30	12	100	62	23.9675	21.5775	26.3575	1.22152	0.288683	0.937319	1											0	evm.model.sctg_0223_0001.5	polyamineoxidase
evm.model.sctg_0017_0002.34	polyamine oxidase	28	24	82	30	118	112	55.5395	68.384	42.6949	0.624341	-0.679594	0.382654	1											0	evm.model.sctg_0223_0001.13	flavincontainingpolyamine
evm.model.sctg_0086_0006.1	polysaccharide lyase family 14 protein	2	2	2	0	10	2	2.65976	3.79215	1.52738	0.402775	-1.31196	0.797758	1											9e-170	evm.model.sctg_0137_0001.24	polysaccharidelyasefamily14protein
evm.model.sctg_0307_0001.4	polysaccharide lyase family 14 protein	0	2	2	6	18	14	4.42677	2.50194	6.3516	2.53867	1.34408	0.450951	1											2e-171	evm.model.sctg_0183_0001.6	polysaccharidelyasefamily14protein
evm.model.sctg_0016_0002.10	polysaccharide lyase family 3 protein	0	2	0	8	2	12	3.24791	1.80201	4.69382	2.60477	1.38115	0.421377	1											4e-143	evm.model.sctg_0014_0002.48	polysaccharidelyasefamily3protein
evm.model.sctg_0024_0001.51	polysaccharide lyase family 3 protein	0	0	0	0	0	4	0.365949	0	0.731898	Inf	Inf	0.984795	1											5e-143	evm.model.sctg_0078_0001.2	polysaccharidelyasefamily3protein
evm.model.sctg_0066_0001.1	polysaccharide lyase family 4 protein	4	0	8	0	12	8	4.11882	5.38012	2.85751	0.531125	-0.912878	0.500192	1											0	evm.model.sctg_0663_0001.4	polysaccharidelyasefamily4protein
evm.model.sctg_0138_0001.31	polysaccharide lyase family 8 protein	2	2	14	4	18	8	6.33949	7.99169	4.68729	0.586521	-0.769746	0.433481	1											0	evm.model.sctg_0053_0001.36	polysaccharidelyasefamily8protein
evm.model.sctg_0964_0001.4	potential bud site selection protein	0	0	0	0	0	0	0	0	0	NA	NA	NA	NA											1e-60	evm.model.sctg_0068_0001.37	protein
evm.model.sctg_0014_0004.25	poxa3b laccase small subunit	0	8	6	26	14	6	9.69782	9.30782	10.0878	1.0838	0.116099	0.909106	1											1e-86	evm.model.sctg_0118_0001.30	poxa3blaccasesmallsubunit
evm.model.sctg_0021_0002.73	PR-1 protein MrPR-1a	22	46	80	708	508	204	190.245	83.6356	296.854	3.54937	1.82756	0.248975	1											6e-83	evm.model.sctg_0020_0002.10	protein
evm.model.sctg_0001_0002.127	Pr-1 protein MrPR-1b	18	2	12	200	228	76	57.323	17.6135	97.0326	5.509	2.46179	0.0586829	0.699064											6e-134	evm.model.sctg_0201_0001.17	protein
evm.model.sctg_0432_0001.5	PR-1 protein MrPR-1d	4	2	4	42	204	58	25.9918	5.78229	46.2014	7.99016	2.99822	0.00530554	0.189608											1e-48	evm.model.sctg_0015_0001.14	extracellularprotein
evm.model.sctg_0432_0001.6	PR-1 protein MrPR-1j	0	0	4	6	18	8	3.3268	1.39985	5.25375	3.75309	1.90808	0.675244	1											3e-95	evm.model.sctg_0015_0001.14	extracellularprotein
evm.model.sctg_0433_0001.11	PR-1-like protein MrPR-1e	0	0	0	0	146	20	10.3082	0	20.6164	Inf	Inf	0.110514	0.861777											4e-83	evm.model.sctg_0159_0001.18	protein
evm.model.sctg_0012_0003.2	precursor to secretory protein ssp120	44	60	98	202	264	218	122.252	116.741	127.763	1.09441	0.13015	0.853857	1		MrSSP120	0.975	0.9367	0.802	9.44061	8.64371	0.915588	1.09219		2e-145	evm.model.sctg_0236_0001.10	secretorypathwayprotein
evm.model.sctg_0027_0002.78	pre-mrna branch site protein p14	56	18	80	20	98	72	55.2809	80.341	30.2208	0.376156	-1.4106	0.124181	0.874538											0	evm.model.sctg_0020_0002.81	pre-mrnabranchsiteproteinp14
evm.model.sctg_0001_0003.30	prenylcysteine lyase	30	16	52	30	124	72	44.0201	51.9673	36.0728	0.694144	-0.526693	0.565085	1											0	evm.model.sctg_0112_0001.16	prenylcysteineoxidase
evm.model.sctg_0138_0001.15	pria protein	0	0	0	8	18	12	3.27605	0	6.55211	Inf	Inf	0.0742998	0.761322											4e-102	evm.model.sctg_0053_0001.51	priaprotein
evm.model.sctg_0369_0002.2	probable acetylxylan esterase	466	232	368	34	258	284	364.999	638.439	91.5595	0.143412	-2.80177	0.00578221	0.201247											0	evm.model.sctg_0384_0001.13	carbohydrateesterasefamily1protein
evm.model.sctg_0006_0002.2	probable extracellular elastinolytic metalloproteinase precursor	0	0	0	0	0	0	0	0	0	NA	NA	NA	NA											0	evm.model.sctg_0920_0001.2	probableextracellularelastinolyticmetalloproteinaseprecursor
evm.model.sctg_0030_0003.64	probable extracellular elastinolytic metalloproteinase precursor	20	4	6	488	778	428	162.747	18.6059	306.888	16.4941	4.04388	8.08126e-06	0.00226918											0	evm.model.sctg_0017_0001.36	probableextracellularelastinolyticmetalloproteinaseprecursor
evm.model.sctg_0052_0003.1	probable extracellular elastinolytic metalloproteinase precursor	0	0	6	0	6	6	1.94724	2.09977	1.79471	0.854715	-0.226484	0.661482	1											0	evm.model.sctg_0116_0001.10	probableextracellularelastinolyticmetalloproteinaseprecursor
evm.model.sctg_0107_0002.4	probable extracellular elastinolytic metalloproteinase precursor	0	0	0	0	2	0	0.116143	0	0.232286	Inf	Inf	1	1											0	evm.model.sctg_0116_0001.10	probableextracellularelastinolyticmetalloproteinaseprecursor
evm.model.sctg_0163_0003.5	probable extracellular elastinolytic metalloproteinase precursor	0	0	0	0	0	0	0	0	0	NA	NA	NA	NA											0	evm.model.sctg_0920_0001.2	probableextracellularelastinolyticmetalloproteinaseprecursor
evm.model.sctg_0184_0001.6	probable extracellular elastinolytic metalloproteinase precursor	12	8	4	156	144	36	41.9223	16.3492	67.4955	4.12837	2.04557	0.137731	0.902403											0	evm.model.sctg_0116_0001.11	probableextracellularelastinolyticmetalloproteinaseprecursor
evm.model.sctg_0184_0001.7	probable extracellular elastinolytic metalloproteinase precursor	4	0	4	34	34	52	13.5368	3.98027	23.0933	5.80195	2.53654	0.0719896	0.752092											0	evm.model.sctg_0116_0001.10	probableextracellularelastinolyticmetalloproteinaseprecursor
evm.model.sctg_0184_0001.9	probable extracellular elastinolytic metalloproteinase precursor	0	0	0	0	0	0	0	0	0	NA	NA	NA	NA											0	evm.model.sctg_0116_0001.8	probableextracellularelastinolyticmetalloproteinaseprecursor
evm.model.sctg_0251_0004.2	probable extracellular elastinolytic metalloproteinase precursor	10	12	14	34	108	44	26.1934	22.1626	30.2241	1.36375	0.447574	0.518072	1											0	evm.model.sctg_0920_0001.2	probableextracellularelastinolyticmetalloproteinaseprecursor
evm.model.sctg_0275_0001.1	probable extracellular elastinolytic metalloproteinase precursor	0	0	0	8	8	0	1.59749	0	3.19498	Inf	Inf	0.328304	1											0	evm.model.sctg_0090_0001.4	probableextracellularelastinolyticmetalloproteinaseprecursor
evm.model.sctg_0363_0001.3	probable extracellular elastinolytic metalloproteinase precursor	0	0	0	0	2	0	0.116143	0	0.232286	Inf	Inf	1	1											0	evm.model.sctg_0090_0001.4	probableextracellularelastinolyticmetalloproteinaseprecursor
evm.model.sctg_0436_0001.4	probable extracellular elastinolytic metalloproteinase precursor	0	2	2	6	30	0	3.8428	2.50194	5.18367	2.07186	1.05093	0.553183	1											0	evm.model.sctg_0090_0001.4	probableextracellularelastinolyticmetalloproteinaseprecursor
evm.model.sctg_0436_0001.7	probable extracellular elastinolytic metalloproteinase precursor	0	0	0	0	0	0	0	0	0	NA	NA	NA	NA											0	evm.model.sctg_0090_0001.4	probableextracellularelastinolyticmetalloproteinaseprecursor
evm.model.sctg_0067_0004.15	probable gegh 16 protein	2	2	4	2	26	0	4.03913	4.49207	3.58618	0.798336	-0.324933	1	1											4e-117	evm.model.sctg_0143_0001.14	probablegegh16protein
evm.model.sctg_0067_0004.18	probable gegh 16 protein	0	0	2	0	2	2	0.64908	0.699924	0.598235	0.854715	-0.226484	0.872888	1											4e-129	evm.model.sctg_0143_0001.11	probablegegh16protein
evm.model.sctg_0397_0001.8	probable gegh 16 protein	4	2	6	4988	3742	2996	1201.01	6.48221	2395.55	369.557	8.52965	2.05519e-06	0.000866737		MrGEGH16	-0.5029	1.8525	0.008	0.314123	71.2033	226.673	0.00441164		0	evm.model.sctg_0023_0001.5	probablegegh16protein
evm.model.sctg_0119_0004.6	proline-rich antigen	0	0	0	4	2	0	0.682602	0	1.3652	Inf	Inf	0.759767	1											6e-33	evm.model.sctg_0041_0002.3	proline-richantigen
evm.model.sctg_0568_0001.7	proline-rich antigen	12	0	0	3572	2202	574	690.106	7.74128	1372.47	177.292	7.46999	0.00770764	0.238145											2e-44	evm.model.sctg_0045_0001.40	---NA---
evm.model.sctg_0334_0002.4	proline-rich protein	0	0	6	6	24	16	4.75709	2.09977	7.41441	3.53105	1.8201	0.620181	1											3e-07	evm.model.sctg_0004_0001.4	hypotheticalproteinCC1G_12419[Coprinopsiscinereaokayama7#130]
evm.model.sctg_0018_0003.1	proline-specific peptidase	12	16	20	142	246	138	61.5984	29.1566	94.0403	3.22535	1.68946	0.0497786	0.646136											0	evm.model.sctg_0260_0001.2	proline-specificpeptidase
evm.model.sctg_0011_0002.46	protease s8 tripeptidyl peptidase	26	4	10	2	30	22	15.9763	23.8764	8.07619	0.33825	-1.56384	0.446875	1											0	evm.model.sctg_0096_0001.9	proteases8tripeptidylpeptidase
evm.model.sctg_0063_0003.24	protease s8 tripeptidyl peptidase	4	4	22	10	72	64	18.3943	13.8836	22.905	1.64979	0.722278	0.733596	1											0	evm.model.sctg_0006_0001.60	proteases8tripeptidylpeptidase
evm.model.sctg_0013_0001.75	protein disulfide isomerase	284	326	826	2090	2410	1534	959.272	766.007	1152.54	1.50461	0.589385	0.588826	1											0	evm.model.sctg_0003_0001.32	proteindisulfideisomerase
evm.model.sctg_0025_0003.28	protein disulfide isomerase	4	6	18	26	158	28	22.5618	14.2858	30.8379	2.15864	1.11012	0.340627	1											0	evm.model.sctg_0004_0002.10	proteindisulfideisomerase
evm.model.sctg_0044_0002.11	protein kinase c	22	24	52	18	126	78	44.0093	54.0145	34.0042	0.629538	-0.667634	0.555054	1											0	evm.model.sctg_0222_0001.4	proteinkinasec
evm.model.sctg_0001_0002.8	protein rmd11	12	2	8	8	24	10	9.613	12.343	6.88302	0.557646	-0.842579	0.578905	1											0	evm.model.sctg_0004_0002.110	proteinrequiredfor
evm.model.sctg_0131_0003.24	protein ycac	0	0	4	10	6	0	2.4645	1.39985	3.52915	2.5211	1.33405	1	1											3e-137	evm.model.sctg_0015_0001.73	proteinycac
evm.model.sctg_0293_0001.2	proteophosphoglycan ppg4	20	2	20	50	214	92	38.7766	21.7034	55.8498	2.57332	1.36363	0.192772	0.973487												evm.model.sctg_0293_0001.2	proteophosphoglycan ppg4
evm.model.sctg_0001_0002.161	purine nucleoside	2	0	0	18	34	8	5.9005	1.29021	10.5108	8.14655	3.02619	0.0855919	0.788813											1e-140	evm.model.sctg_0058_0001.50	purinenucleoside
evm.model.sctg_0159_0004.4	purine nucleoside	0	0	0	14	8	4	2.81313	0	5.62625	Inf	Inf	0.119719	0.872878											0	evm.model.sctg_0058_0001.50	purinenucleoside
evm.model.sctg_0021_0002.18	related to aminopeptidase	36	24	84	36	104	110	58.3236	74.2448	42.4023	0.571116	-0.808145	0.309825	1											0	evm.model.sctg_0169_0001.22	aminopeptidase
evm.model.sctg_0004_0004.8	related to bacterial leucyl aminopeptidase precursor	62	48	146	282	396	258	153.705	134.339	173.071	1.28831	0.365481	0.813923	1											0	evm.model.sctg_0012_0001.26	relatedtobacterialleucylaminopeptidaseprecursor
evm.model.sctg_0135_0001.20	related to chloroperoxidase	0	0	0	0	2	2	0.299118	0	0.598235	Inf	Inf	1	1											8e-148	evm.model.sctg_0293_0001.6	relatedtochloroperoxidase
evm.model.sctg_0277_0002.2	related to epithelial zinc-finger ezf protein	2	8	4	14	174	46	21.2445	9.89811	32.591	3.29265	1.71925	0.117555	0.871468											4e-54	evm.model.sctg_0478_0001.4	zincfingerprotein629
evm.model.sctg_0038_0008.10	related to prc1-carboxypeptidase serine-type protease	4	8	12	2	8	16	9.20561	13.988	4.4232	0.316213	-1.66103	0.272529	1											0	evm.model.sctg_0082_0003.8	serinecarboxypeptidase
evm.model.sctg_0038_0008.12	related to prc1-carboxypeptidase serine-type protease	6	4	34	38	58	28	20.9978	19.3734	22.6223	1.1677	0.223672	0.782073	1											0	evm.model.sctg_0082_0003.5	relatedtoprc1-carboxypeptidaseserine-typeprotease
evm.model.sctg_0038_0008.6	related to prc1-carboxypeptidase serine-type protease	0	0	0	0	2	0	0.116143	0	0.232286	Inf	Inf	1	1											0	evm.model.sctg_0082_0003.12	relatedtoprc1-carboxypeptidaseserine-typeprotease
evm.model.sctg_0014_0002.10	related to protocatechuate 3-aspergillus oryzae	0	0	4	14	22	68	10.1812	1.39985	18.9626	13.5462	3.75982	0.120517	0.872878											1e-166	evm.model.sctg_0294_0001.12	extracellulardioxygenase
evm.model.sctg_0099_0003.13	related to protocatechuate 3-aspergillus oryzae	10	2	0	18990	3780	474	2956.26	8.25308	5904.28	715.403	9.48261	0.0364746	0.558046											0	evm.model.sctg_0075_0002.13	extracellulardioxygenase
evm.model.sctg_0114_0002.13	related to protocatechuate 3-aspergillus oryzae	16	6	8	16	12	20	14.0562	18.5274	9.58488	0.517334	-0.950831	0.497868	1											8e-180	evm.model.sctg_0124_0002.1	gpianchoreddioxygenase
evm.model.sctg_0044_0001.20	related to stress response protein rds1p	138	72	152	916	1362	666	373.289	207.091	539.486	2.60506	1.38132	0.095155	0.817252											0	evm.model.sctg_0186_0001.1	relatedtostressresponseproteinrds1p
evm.model.sctg_0061_0002.28	related to subtilisin-like serine protease	0	0	6	4	8	6	2.62984	2.09977	3.15991	1.50488	0.589652	0.896242	1											0	evm.model.sctg_0177_0001.23	subtilisin-likeprotease
evm.model.sctg_0061_0002.38	related to subtilisin-like serine protease	0	4	6	0	38	12	6.15646	5.70379	6.60913	1.15873	0.21254	0.841318	1											0	evm.model.sctg_0177_0001.23	subtilisin-likeprotease
evm.model.sctg_0726_0001.2	related to subtilisin-like serine protease	6	0	12	98	114	54	29.4738	8.07018	50.8774	6.30437	2.65635	0.034746	0.545501											0	evm.model.sctg_0471_0001.8	relatedtosubtilisin-likeserineprotease
evm.model.sctg_0014_0001.9	related to triacylglycerol lipase ii precursor	0	14	30	24	36	22	19.0585	23.1129	15.0041	0.649165	-0.623344	0.494755	1											0	evm.model.sctg_0273_0001.6	relatedtotriacylglycerollipaseiiprecursor
evm.model.sctg_0014_0002.18	related to triacylglycerol lipase ii precursor	8	0	8	16	20	10	8.32241	7.96055	8.68428	1.09091	0.125538	0.928692	1											0	evm.model.sctg_0294_0001.4	relatedtotriacylglycerollipaseiiprecursor
evm.model.sctg_0014_0002.2	related to triacylglycerol lipase ii precursor	8	4	16	70	98	20	24.6159	14.3643	34.8676	2.42738	1.2794	0.307053	1											0	evm.model.sctg_0294_0001.19	relatedtotriacylglycerollipaseiiprecursor
evm.model.sctg_0043_0004.9	related to triacylglycerol lipase ii precursor	2	2	0	12	10	4	4.19215	3.09222	5.29208	1.71142	0.77519	0.570932	1											0	evm.model.sctg_0066_0002.2	relatedtotriacylglycerollipaseiiprecursor
evm.model.sctg_0015_0004.2	related to triacylglycerol lipase precursor	0	0	0	8	14	8	2.67782	0	5.35564	Inf	Inf	0.123805	0.873805											1e-151	evm.model.sctg_0026_0001.75	relatedtotriacylglycerollipaseprecursor
evm.model.sctg_0106_0004.19	related to tuberin	10	4	16	60	96	38	25.3755	15.6545	35.0965	2.24195	1.16475	0.336871	1											0	evm.model.sctg_0585_0001.1	relatedtotuberin
evm.model.sctg_0031_0004.7	related to ubp1-ubiquitin-specific protease	24	18	26	72	168	106	50.0498	40.7997	59.2999	1.45344	0.539472	0.463806	1											0	evm.model.sctg_0156_0001.35	secretedprotein
evm.model.sctg_0317_0001.1	retinal pigment epithelial membrane family protein	26	6	38	24	82	68	32.1204	35.4774	28.7635	0.810757	-0.302658	0.646721	1											0.28	evm.model.sctg_0098_0001.35	carboxylesterasefamilyprotein
evm.model.sctg_0083_0002.16	rhamnogalacturonan acetylesterase	0	0	0	4	10	6	1.6961	0	3.3922	Inf	Inf	0.292123	1											2e-134	evm.model.sctg_0008_0001.84	rhamnogalacturonanacetylesterase
evm.model.sctg_0083_0002.17	rhamnogalacturonan acetylesterase	10	0	10	2	14	8	6.80347	9.95068	3.65626	0.367438	-1.44443	0.318945	1											2e-136	evm.model.sctg_0008_0001.83	rhamnogalacturonanacetylesterase
evm.model.sctg_0125_0001.43	riboflavin aldehyde-forming enzyme	34	18	66	274	738	364	145.585	61.2492	229.921	3.75386	1.90838	0.0384748	0.577088											5e-104	evm.model.sctg_0204_0001.15	riboflavinaldehyde-formingenzyme
evm.model.sctg_0040_0001.30	ribonuclease t1	0	0	0	2	46	30	5.69914	0	11.3983	Inf	Inf	0.0112379	0.289008											8e-65	evm.model.sctg_0296_0001.14	ribonucleaset1
evm.model.sctg_0002_0005.33	ribonuclease t2	0	0	0	2	0	0	0.283229	0	0.566459	Inf	Inf	1	1											1e-180	evm.model.sctg_0002_0001.168	ribonucleaset2
evm.model.sctg_0083_0002.51	ribonuclease t2	0	0	0	0	0	0	0	0	0	NA	NA	NA	NA											4e-57	evm.model.sctg_0008_0001.48	ribonucleaset2
evm.model.sctg_0083_0002.54	ribonuclease t2	0	2	4	2	44	6	4.98823	3.20186	6.77461	2.11584	1.08123	0.580784	1											1e-134	evm.model.sctg_0008_0001.48	ribonucleaset2
evm.model.sctg_0049_0006.42	ribosomalproteinS8	0	4	4	32	30	30	11.5204	5.00387	18.0369	3.60458	1.84983	0.138996	0.906375											2e-110	evm.model.sctg_0011_0001.7	protein
evm.model.sctg_0055_0003.21	s1 p1 nuclease	0	0	0	12	10	14	3.56091	0	7.12183	Inf	Inf	0.0623626	0.714444											2e-160	evm.model.sctg_0074_0001.25	s1p1nuclease
evm.model.sctg_0191_0001.7	sad1-unc-like c-terminal	12	10	18	38	50	32	22.7379	23.0506	22.4251	0.97286	-0.0396955	1	1											0	evm.model.sctg_0014_0002.16	sad1-unc-likec-terminal
evm.model.sctg_0094_0001.8	S-adenosyl-L-methionine-dependent methyl transferase	592	356	1226	0	34	60	573.321	1131.71	14.9273	0.01319	-6.24441	2.75926e-10	4.74559e-07		MrLM80	1.5792	-1.3375	0.001	37.949	0.0459727	0.00121143	825.468		1e-135	evm.model.sctg_0214_0001.20	protein
evm.model.sctg_0282_0002.3	S-adenosyl-L-methionine-dependent methyltransferase	14	2	16	8	20	16	11.9746	16.4329	7.51629	0.457393	-1.12849	0.302389	1											0	evm.model.sctg_0214_0001.20	protein
evm.model.sctg_0073_0003.11	secreted hydrolase	0	2	0	2	6	2	1.71564	1.80201	1.62927	0.904138	-0.145385	0.916613	1											3e-135	evm.model.sctg_0069_0001.33	secretedhydrolase
evm.model.sctg_0074_0003.22	secreted peptidase	0	0	0	0	74	6	4.84622	0	9.69244	Inf	Inf	0.249364	1											2e-65	evm.model.sctg_0342_0001.4	alphabetahydrolasefoldfamily
evm.model.sctg_0004_0002.57	secreted protein	0	0	0	0	2	2	0.299118	0	0.598235	Inf	Inf	1	1											0.0002	evm.model.sctg_0066_0002.14	non-catalyticmodulefamilyexpnprotein
evm.model.sctg_0013_0001.3	secreted protein	2	4	14	54	98	40	21.8946	9.7937	33.9954	3.47115	1.79541	0.154994	0.932882											2e-124	evm.model.sctg_0140_0001.36	protein
evm.model.sctg_0014_0003.26	secreted protein	52	38	78	39268	20940	2602	7062.53	95.0808	14030	147.559	7.20514	0.0280122	0.481774											1e-101	evm.model.sctg_0155_0001.2	secretedprotein
evm.model.sctg_0029_0002.18	secreted protein	0	0	0	2	2	0	0.399373	0	0.798745	Inf	Inf	0.959026	1											2e-104	evm.model.sctg_0135_0001.6	secretedprotein
evm.model.sctg_0029_0002.20	secreted protein	2	4	20	8	22	20	10.187	11.8935	8.48048	0.713036	-0.487953	0.486601	1											1e-129	evm.model.sctg_0135_0001.4	secretedprotein
evm.model.sctg_0031_0004.8	secreted protein	8	2	24	12	38	14	12.8679	15.3619	10.3738	0.675294	-0.566412	0.418137	1											0	evm.model.sctg_0156_0001.35	secretedprotein
evm.model.sctg_0061_0002.2	secreted protein	338	252	858	72	462	696	473.384	745.367	201.401	0.270204	-1.88788	0.0228198	0.435257											1e-40	evm.model.sctg_0536_0002.4	hypotheticalproteinSERLA73DRAFT_178497[Serpulalacrymansvar.lacrymansS7.3]
evm.model.sctg_0089_0002.35	secreted protein	20	14	38	112	80	44	43.9394	38.8148	49.064	1.26406	0.33806	0.88816	1											3e-162	evm.model.sctg_0665_0001.7	secretedprotein
evm.model.sctg_0092_0001.13	secreted protein	52	16	38	266	156	70	83.7629	61.2602	106.266	1.73466	0.794653	0.608661	1											4e-134	evm.model.sctg_0019_0001.45	secretedprotein
evm.model.sctg_0253_0002.1	secreted protein	0	0	0	0	0	0	0	0	0	NA	NA	NA	NA											2e-143	evm.model.sctg_0460_0001.5	secretedprotein
evm.model.sctg_0273_0001.1	secreted protein	0	0	0	0	0	0	0	0	0	NA	NA	NA	NA											3e-46	evm.model.sctg_0050_0002.5	secretedprotein
evm.model.sctg_0440_0001.10	secreted protein	0	0	0	0	6	0	0.348429	0	0.696859	Inf	Inf	1	1											2e-118	evm.model.sctg_0044_0001.18	secretedprotein
evm.model.sctg_0519_0003.1	secreted protein	6	2	4	4	14	8	5.64761	7.0725	4.22272	0.597062	-0.744048	0.76068	1											0	evm.model.sctg_0044_0001.50	secretedprotein
evm.model.sctg_0301_0001.6	secreted protein MrPR-1h	358	358	908	112	1112	1556	658.427	871.274	445.581	0.511414	-0.967437	0.259657	1		MrLM77	2.185	0.9213	0.001	153.109	8.34257	0.0544879	18.3527		7e-58	evm.model.sctg_0317_0001.7	protein
evm.model.sctg_0001_0002.125	secreted salivary protein	22	18	26	22	72	48	31.4428	39.5095	23.3761	0.591659	-0.757162	0.606741	1											6e-117	evm.model.sctg_0201_0001.15	c15orf24protein
evm.model.sctg_0059_0001.3	ser thr protein phosphatase family protein	10	10	46	22	96	86	32.338	31.5594	33.1166	1.04934	0.0694865	0.843059	1											0	evm.model.sctg_0005_0001.3	serthrproteinphosphatasefamilyprotein
evm.model.sctg_0044_0001.13	serine carboxypeptidase	10	0	10	34	44	6	12.8943	9.95068	15.8379	1.59164	0.670518	0.805114	1											2e-145	evm.model.sctg_0442_0001.10	potentialserinecarboxypeptidase
evm.model.sctg_0844_0001.1	serine threonine protein kinase japonica group	0	0	0	10	16	4	2.71124	0	5.42248	Inf	Inf	0.120781	0.872878											5e-08	evm.model.sctg_0282_0001.15	serinethreonineproteinkinasejaponicagroup
evm.model.sctg_0321_0001.8	serine-rich protein	14	2	16	554	628	326	152.965	16.4329	289.497	17.6169	4.13889	0.000515872	0.0385755		MrSRP	0.8225	1.7308	0.005	6.64508	53.8022	8.09655	0.123509		2e-05	evm.model.sctg_0018_0001.90	serine-richprotein
evm.model.sctg_0005_0005.47	serine-type endopeptidase	162	48	218	1466	1890	964	517.58	224.047	811.112	3.62027	1.8561	0.0410711	0.597446		MrS-endo	1.627	2.005	0.104	42.3643	101.158	2.38781	0.418794		0	evm.model.sctg_0010_0001.7	serine-typeendopeptidase
evm.model.sctg_0011_0002.13	set and mynd domain-containing protein 3	12	14	24	4	22	16	17.6851	28.7544	6.61566	0.230074	-2.11983	0.0980703	0.826807											1.4	evm.model.sctg_0107_0001.16	amidasefamilyprotein
evm.model.sctg_0038_0006.9	short-chain dehydrogenase reductase family protein	20	8	4	22	28	6	16.0455	21.51	10.5809	0.491906	-1.02355	0.613461	1											8e-157	evm.model.sctg_0060_0001.13	uncharacterizedoxidoreductaseyqjq
evm.model.sctg_0094_0005.1	signal sequence binding protein	12	4	12	36	50	10	16.689	15.5448	17.8332	1.14721	0.198126	0.930405	1											0	evm.model.sctg_0364_0001.7	signalsequencebindingprotein
evm.model.sctg_0228_0001.6	signal sequence binding protein	0	2	8	16	40	16	8.35335	4.60171	12.105	2.63054	1.39536	0.484097	1											0	evm.model.sctg_0364_0001.7	signalsequencebindingprotein
evm.model.sctg_0020_0001.23	spherulin 4-like cell surface	0	2	24	50	78	50	21.2852	10.2011	32.3694	3.17313	1.66591	0.361906	1											4e-135	evm.model.sctg_0385_0001.16	cellsurfacespherulin4-like
evm.model.sctg_0016_0004.38	sphingomyelin phosphodiesterase	18	8	50	8	48	46	26.2878	36.3181	16.2575	0.447643	-1.15958	0.168621	0.947303											0	evm.model.sctg_0014_0002.92	sphingomyelinphosphodiesterase
evm.model.sctg_1089_0001.3	sphingomyelin phosphodiesterase	10	4	6	56	90	68	25.4554	12.1549	38.756	3.18852	1.67289	0.0912479	0.806705											0	evm.model.sctg_0033_0002.15	sphingomyelinphosphodiesterase
evm.model.sctg_0152_0002.16	squalene synthase	30	16	72	110	164	140	67.3928	58.9665	75.8192	1.2858	0.362666	0.915899	1											0	evm.model.sctg_0253_0001.10	squalenesynthase
evm.model.sctg_0156_0002.6	stress response protein	0	4	6	10	10	6	5.39768	5.70379	5.09157	0.892664	-0.16381	0.9402	1											0	evm.model.sctg_0252_0001.1	protein
evm.model.sctg_0097_0005.23	stress response rci peptide	36	28	76	462	462	190	147.162	75.0491	219.275	2.92176	1.54684	0.189294	0.970289		Mrrci	1.742	1.641	0.655	55.2077	43.7522	0.792501	1.26183		2e-35	evm.model.sctg_0160_0001.31	plasmamembraneproteolipid3
evm.model.sctg_0061_0002.44	subtilisin-like protease	0	0	0	0	0	0	0	0	0	NA	NA	NA	NA											7e-72	evm.model.sctg_0177_0001.17	relatedtosubtilisin-likeserineprotease
evm.model.sctg_0039_0001.2	sugar transporter	2	0	10	4	6	4	3.67575	4.78983	2.56167	0.534815	-0.902888	0.362145	1
evm.model.sctg_0005_0003.35	sulfhydryl oxidase	18	4	26	62	120	48	32.2976	24.3149	40.2802	1.6566	0.728227	0.602277	1											3e-127	evm.model.sctg_0010_0001.55	sulfhydryloxidase
evm.model.sctg_0217_0001.20	surface cell-adhesion protein	0	4	2	0	2	8	3.00001	4.30395	1.69608	0.394076	-1.34345	0.811715	1											8e-127	evm.model.sctg_0067_0005.14	lipase3-likeprotein
evm.model.sctg_0058_0002.57	t-cell immunomodulatory protein	20	18	38	84	134	58	46.1929	42.4188	49.967	1.17794	0.236272	0.830303	1											0	evm.model.sctg_0058_0001.16	t-cellimmunomodulatoryprotein
evm.model.sctg_0026_0005.56	t-complex protein 1	46	26	86	50	138	84	64.3784	83.1978	45.5591	0.5476	-0.868806	0.306553	1											0	evm.model.sctg_0009_0001.102	n-glycosylasednalyase
evm.model.sctg_0007_0001.184	thaumatin-like protein	0	0	0	0	2	2	0.299118	0	0.598235	Inf	Inf	1	1											7e-80	evm.model.sctg_0009_0001.29	thaumatin-likeprotein
evm.model.sctg_0031_0004.34	thaumatin-like protein	0	2	0	12	10	8	3.913	1.80201	6.02398	3.34292	1.74111	0.283006	1											1e-122	evm.model.sctg_0156_0001.5	thaumatin-likeprotein
evm.model.sctg_0040_0001.10	thaumatin-like protein	2	0	4	2	38	4	4.20093	2.69006	5.7118	2.1233	1.08631	0.729286	1											1e-122	evm.model.sctg_0009_0001.29	thaumatin-likeprotein
evm.model.sctg_0057_0001.25	thaumatin-like protein	0	0	8	6	144	22	12.6246	2.79969	22.4494	8.01853	3.00334	0.341307	1											3e-130	evm.model.sctg_0047_0001.41	thaumatin-likeprotein
evm.model.sctg_0057_0001.26	thaumatin-like protein	2	2	0	10	182	34	16.6419	3.09222	30.1915	9.76368	3.28742	0.0786055	0.774737											2e-146	evm.model.sctg_0047_0001.42	thaumatin-likeprotein
evm.model.sctg_0082_0001.6	thaumatin-like protein	2	6	2	22	18	6	8.40782	7.39617	9.41947	1.27356	0.348867	0.634612	1											2e-126	evm.model.sctg_0048_0001.11	thaumatin-likeprotein
evm.model.sctg_0209_0002.14	thaumatin-like protein	0	0	0	0	0	0	0	0	0	NA	NA	NA	NA											5e-41	evm.model.sctg_0315_0001.13	thaumatin-likeprotein
evm.model.sctg_0245_0001.25	thaumatin-like protein	0	0	0	2	28	0	1.90923	0	3.81847	Inf	Inf	0.353813	1											8e-68	evm.model.sctg_0110_0002.18	thaumatin-likeprotein
evm.model.sctg_0251_0004.5	thaumatin-like protein	2	0	2	64	54	4	13.5602	1.99014	25.1303	12.6274	3.65849	0.169007	0.947388											2e-138	evm.model.sctg_0133_0001.2	thaumatin-likeprotein
evm.model.sctg_0121_0001.6	thermolabile hemolysin	0	0	0	0	4	0	0.232286	0	0.464573	Inf	Inf	1	1											4e-157	evm.model.sctg_0185_0001.7	carbohydrateesterasefamily16protein
evm.model.sctg_0176_0001.7	thioredoxin domain-containing protein 5	26	16	58	154	238	128	73.0834	51.4866	94.6801	1.83893	0.878864	0.441872	1											0	evm.model.sctg_0064_0001.9	proteindisulfideisomerase
evm.model.sctg_0307_0002.2	tnfr ngfr cysteine-rich region family protein	12	4	16	82	136	62	33.6547	16.9447	50.3647	2.9723	1.57158	0.145466	0.920738											0	evm.model.sctg_0195_0001.19	tnfrngfrcysteine-richregionfamilyprotein
evm.model.sctg_0469_0001.9	toxin biosynthesis protein	12	2	12	10	24	10	10.5962	13.7428	7.44948	0.542063	-0.883469	0.458633	1											0.21	evm.model.sctg_0294_0001.4	relatedtotriacylglycerollipaseiiprecursor
evm.model.sctg_0255_0001.5	tpa: arylamine n-acetyltransferase 1	0	4	14	10	4	10	6.81505	8.50349	5.12661	0.602883	-0.730049	0.390011	1											2e-87	evm.model.sctg_0354_0001.12	antigeniccellwall
evm.model.sctg_0203_0001.9	tpa: cytochrome	58	34	96	368	336	190	139.832	101.647	178.018	1.75134	0.808457	0.439608	1											0	evm.model.sctg_0837_0001.1	benzoate4-monooxygenasecytochromep450
evm.model.sctg_0056_0003.38	translocon-associated alpha	64	66	142	40	134	112	98.9166	150.448	47.3855	0.314963	-1.66674	0.0790407	0.775869											8e-133	evm.model.sctg_0030_0001.37	translocon-associatedalpha
evm.model.sctg_0096_0003.37	transmembrane protein 167a	0	0	0	0	6	0	0.348429	0	0.696859	Inf	Inf	1	1											4e-30	evm.model.sctg_0070_0002.10	transmembraneprotein167a
evm.model.sctg_0133_0001.33	transmembrane protein 167a	0	0	0	2	2	0	0.399373	0	0.798745	Inf	Inf	0.959026	1											2e-35	evm.model.sctg_0211_0001.2	transmembraneprotein167a
evm.model.sctg_0121_0001.8	triacylglycerol lipase	6	2	22	32	156	86	28.1446	13.3718	42.9175	3.20955	1.68237	0.198035	0.977479											0	evm.model.sctg_0185_0001.6	triacylglycerollipase
evm.model.sctg_0124_0001.20	tripartite motif-containing 58	0	0	6	178	96	48	36.2236	2.09977	70.3474	33.5024	5.06619	0.0735762	0.759391											2.4	evm.model.sctg_0032_0002.21	glycosidehydrolasefamily31
evm.model.sctg_0021_0002.36	tripeptidyl peptidase	0	0	0	14	82	40	10.404	0	20.8079	Inf	Inf	0.000652892	0.0458324											0	evm.model.sctg_0169_0001.5	tripeptidylpeptidasea
evm.model.sctg_0166_0004.10	tripeptidyl peptidase a	0	2	0	26	160	74	20.6445	1.80201	39.487	21.9127	4.4537	0.000177807	0.0189647											0	evm.model.sctg_0269_0001.11	tripeptidylpeptidasea
evm.model.sctg_0064_0001.5	tryptophan dimethylallyltransferase	14	114	226	0	8	0	95.8833	190.838	0.929145	0.00486878	-7.68222	0.000315209	0.02729		MrTRY-DMA	0.3871	-1.4421	0.001	2.43837	0.0361327	0.0148184	67.4839		0.44	evm.model.sctg_0045_0001.17	glycosidehydrolasefamily31protein
evm.model.sctg_0075_0005.6	tyrosinase central domain-containing protein	0	0	0	0	2	0	0.116143	0	0.232286	Inf	Inf	1	1											0	evm.model.sctg_0103_0001.33	tyrosinasecentraldomain-containingprotein
evm.model.sctg_0131_0003.17	tyrosinase central domain-containing protein	2	2	0	2	0	0	1.82934	3.09222	0.566459	0.183188	-2.4486	0.513207	1											0	evm.model.sctg_0015_0001.66	tyrosinasecentraldomain-containingprotein
evm.model.sctg_0131_0003.23	tyrosinase central domain-containing protein	0	0	0	6	146	8	10.06	0	20.1201	Inf	Inf	0.121065	0.872878											0	evm.model.sctg_0015_0001.72	tyrosinasecentraldomain-containingprotein
evm.model.sctg_0036_0003.28	ubiquitin-protein ligase sel1	24	4	52	30	120	58	35.1656	37.2846	33.0466	0.886333	-0.174078	0.616015	1											0	evm.model.sctg_0403_0001.4	ubiquitin-proteinligasesel1
evm.model.sctg_0098_0001.39	udp-glucose:glycoprotein glucosyltransferase	18	10	26	40	92	70	32.2718	29.721	34.8226	1.17165	0.228541	0.847621	1											0	evm.model.sctg_0117_0001.31	udp-glucose:glycoproteinglucosyltransferase
evm.model.sctg_0037_0001.69	uncharacterized protein yil156w-b precursor	10	4	8	0	16	24	9.55223	12.8548	6.24968	0.486175	-1.04045	0.552679	1											5e-37	evm.model.sctg_0021_0001.49	uncharacterizedproteinyil156w-bprecursor
evm.model.sctg_0202_0002.14	unnamed protein product [Aspergillus niger]	0	0	0	0	2	0	0.116143	0	0.232286	Inf	Inf	1	1											0.015	evm.model.sctg_0632_0001.4	hypotheticalmonooxygenase
evm.model.sctg_0154_0003.15	uridylate kinase	52	34	96	78	188	142	83.8426	97.7761	69.9092	0.714993	-0.483999	0.552227	1											0.35	evm.model.sctg_0002_0001.102	carnitineacylcarnitinecarrier
evm.model.sctg_0013_0001.40	vacuolar endopolyphosphatase	32	34	80	166	166	154	86.8742	79.2746	94.4739	1.19173	0.253058	0.891483	1											0	evm.model.sctg_0496_0002.1	vacuolarendopolyphosphatase
evm.model.sctg_0013_0001.66	vacuolar protease a	122	102	318	3136	2558	978	823.072	281.893	1364.25	4.8396	2.27489	0.161431	0.938371											0	evm.model.sctg_0003_0001.22	vacuolarproteasea
evm.model.sctg_0072_0001.6	vacuolar protein	0	2	4	4	74	10	7.37956	3.20186	11.5573	3.60955	1.85182	0.375943	1											0	evm.model.sctg_0529_0001.3	vacuolarprotein
evm.model.sctg_0072_0001.9	vacuolar protein	0	4	8	24	78	16	12.594	6.40372	18.7843	2.93334	1.55254	0.235599	1											0	evm.model.sctg_0835_0001.4	vacuolarprotein
evm.model.sctg_0002_0006.40	vacuolar sorting receptor	12	8	24	18	64	20	19.7696	23.3484	16.1908	0.693443	-0.528152	0.620801	1											0	evm.model.sctg_0002_0001.126	mannose6-phosphatereceptor-likeprotein
evm.model.sctg_0125_0001.39	vacuole protein	44	78	126	224	556	332	165.762	142.758	188.767	1.32228	0.403028	0.571808	1											5e-92	evm.model.sctg_0204_0001.19	vacuoleprotein
evm.model.sctg_0079_0008.3	variable surface lipoprotein d1	64	62	192	284	952	376	212.073	164.342	259.804	1.58087	0.660723	0.515361	1											0.12	evm.model.sctg_0017_0001.98	---NA---
evm.model.sctg_0032_0005.2	v-type proton atpase subunit e	0	12	16	66	80	28	24.7597	16.4115	33.1079	2.01736	1.01247	0.356813	1											1e-35	evm.model.sctg_0046_0001.48	v-typeprotonatpasesubunite
evm.model.sctg_0203_0003.6	v-type proton atpase subunit e	0	0	4	12	26	6	4.45808	1.39985	7.51632	5.36939	2.42476	0.421456	1											1e-35	evm.model.sctg_0046_0001.48	v-typeprotonatpasesubunite
evm.model.sctg_0041_0006.1	wd-40 repeat-containing protein	4	6	12	4	14	10	8.38733	12.186	4.58867	0.376552	-1.40908	0.340572	1											0	evm.model.sctg_0320_0001.14	wd-40repeat-containingprotein
evm.model.sctg_0590_0001.3	wd-repeat protein	4	4	8	12	22	10	8.3839	8.98414	7.78365	0.866376	-0.206935	0.914659	1											6e-146	evm.model.sctg_0361_0001.1	wd-40repeatprotein
evm.model.sctg_0139_0003.4	wsc domain	4	4	14	22	48	24	13.6406	11.0839	16.1973	1.46133	0.547287	0.803662	1											0	evm.model.sctg_0499_0001.2	carbohydrate-bindingmodulefamily1protein
evm.model.sctg_0062_0001.1	wsc domain containing protein	32	6	10	26	82	66	29.2565	29.5491	28.964	0.980201	-0.0288504	0.851078	1											0	evm.model.sctg_0055_0001.52	wscdomaincontainingprotein
evm.model.sctg_0284_0001.11	wsc domain containing protein	16	16	14	20	20	26	21.191	29.6373	12.7448	0.430026	-1.2175	0.385024	1											0	evm.model.sctg_0055_0001.52	wscdomaincontainingprotein
evm.model.sctg_0039_0002.43	wsc domain protein	156	142	364	58	246	312	229.026	355.966	102.087	0.286788	-1.80194	0.0411539	0.597446		MrWSC	1.2771	-0.1037	0.003	18.9278	0.78759	0.0416102	24.0326		0	evm.model.sctg_0031_0002.5	wscdomainprotein
evm.model.sctg_0014_0002.14	wsc domain-containing protein	0	0	0	70	146	32	21.3191	0	42.6381	Inf	Inf	8.72455e-06	0.00240082											0	evm.model.sctg_0294_0001.7	wscdomain-containingprotein
evm.model.sctg_0478_0002.2	xylanase a	24	646	1538	0	24	34	572.391	1135.77	9.00857	0.00793166	-6.97816	0.000928388	0.0580622		MrXYLa	1.0113	-0.4129	0.039	10.2636	0.386456	0.037653	26.5583		5e-118	evm.model.sctg_0362_0001.14	xylanasea
evm.model.sctg_0015_0003.13	xylosidase arabinosidase	8	6	10	66	92	36	25.0159	14.0665	35.9654	2.55681	1.35435	0.185595	0.969475											1.6	evm.model.sctg_0233_0001.9	classvchitinase
evm.model.sctg_0067_0004.19	xylosidase glycosyl	0	0	10	6	8	8	3.79597	3.49962	4.09232	1.16936	0.225721	0.665749	1											0	evm.model.sctg_0143_0001.9	xylosidaseglycosyl
evm.model.sctg_0362_0001.1	ycac protein	2	0	2	0	2	46	5.31963	1.99014	8.64912	4.34599	2.11969	0.655651	1											3e-130	evm.model.sctg_0015_0001.33	ycacprotein
evm.model.sctg_0125_0001.14	yi156_yeast ame: full=uncharacterized protein yil156w-b flags: precursor	0	0	6	12	26	16	5.72292	2.09977	9.34607	4.45099	2.15413	0.452317	1											2e-11	evm.model.sctg_0021_0001.49	uncharacterizedproteinyil156w-bprecursor
evm.model.sctg_0061_0002.45	yippee-domain-containingprotein	8	20	32	0	38	48	23.788	34.3797	13.1962	0.383837	-1.38143	0.275009	1											0.73	evm.model.sctg_0498_0001.11	peptide-n4-(n-acetyl-beta-glucosaminyl)asparagineamidasea
evm.model.sctg_0214_0001.19	zinc carboxypeptidase	28	34	66	56	114	68	56.669	71.7947	41.5434	0.578642	-0.789256	0.421087	1											0	evm.model.sctg_0011_0001.32	zinccarboxypeptidase
evm.model.sctg_0002_0005.8	zinc metalloprotease	18	14	18	72	234	54	43.988	30.5253	57.4506	1.88207	0.912317	0.240102	1											0	evm.model.sctg_0095_0001.6	zincmetalloprotease
evm.model.sctg_0010_0002.57	zinc metalloprotease	10	0	12	78	410	126	51.708	10.6506	92.7654	8.70987	3.12265	0.00264622	0.117449											0	evm.model.sctg_0591_0001.7	zincmetalloprotease
																primer	30 DAI	60 DAI	P value	%MrAct	%MrAct	60/30	30/60
M. roreri proteins with GPI anchors																	QPCR			30 DAI	60 DAI	Fold Change
evm.model.sctg_0086_0003.7#	aminopeptidase	0	0	0	0	0	0	0	0	0	NA	NA	NA	NA											0	evm.model.sctg_0032_0002.11	aminopeptidase
evm.model.sctg_0023_0002.46#	aspartic peptidase a1	2	2	8	1622	1984	564	399.458	5.89192	793.024	134.595	7.07248	5.90295e-05	0.00912916											0	evm.model.sctg_0068_0001.2	asparticpeptidasea1
evm.model.sctg_0090_0005.3#	aspartic peptidase a1	0	2	8	142	392	106	54.8718	4.60171	105.142	22.8485	4.51403	4.9121e-05	0.00866481											0	evm.model.sctg_0147_0001.23	asparticpeptidasea1
evm.model.sctg_0002_0007.4#	carbohydrate esterase family 4 protein	410	278	818	158	1002	1114	583.101	801.242	364.959	0.455492	-1.1345	0.181155	0.962874											9e-154	evm.model.sctg_0109_0001.7	carbohydrateesterasefamily4protein
evm.model.sctg_0003_0001.29#	carbohydrate esterase family 4 protein	58	32	44	262	776	414	160.866	81.6467	240.085	2.94053	1.55608	0.0451064	0.615627											0	evm.model.sctg_0104_0001.31	carbohydrateesterasefamily4protein
evm.model.sctg_0028_0008.12#	carbohydrate esterase family 4 protein	0	0	0	0	54	4	3.50181	0	7.00363	Inf	Inf	0.305339	1											0	evm.model.sctg_0109_0001.7	carbohydrateesterasefamily4protein
evm.model.sctg_0161_0004.5#	carbohydrate esterase family 4 protein	0	0	0	0	0	0	0	0	0	NA	NA	NA	NA											0	evm.model.sctg_0452_0001.7	carbohydrateesterasefamily4protein
evm.model.sctg_0470_0001.4#	carbohydrate esterase family 4 protein	4	18	14	116	226	192	58.966	23.698	94.2341	3.97646	1.99148	0.0165773	0.359758											0	evm.model.sctg_0199_0001.14	carbohydrateesterasefamily4protein
evm.model.sctg_0023_0001.21#	carbohydrate-binding module family 19 protein	12	22	50	20	90	42	34.4319	45.0615	23.8024	0.52822	-0.920788	0.368477	1											7e-131	evm.model.sctg_0022_0001.37	carbohydrate-bindingmodulefamily19protein
evm.model.sctg_0003_0001.40#	carboxypeptidase cpds	18	12	10	56	70	44	28.9827	25.9236	32.0417	1.23601	0.305686	0.596917	1											0	evm.model.sctg_0104_0001.20	carboxypeptidasecpds
evm.model.sctg_0132_0002.8#	carboxypeptidase s1	0	0	0	80	148	40	23.5833	0	47.1665	Inf	Inf	3.93171e-06	0.00128801											0	evm.model.sctg_0335_0001.6	carboxypeptidases1
evm.model.sctg_0114_0002.7#	cell wall glucanase	4	0	0	52	94	52	18.8702	2.58043	35.1601	13.6257	3.76826	0.00196313	0.0982206											0	evm.model.sctg_0124_0002.5	glycosidehydrolasefamily16protein
evm.model.sctg_0001_0003.11#	chitin deacetylase	2	2	2	164	80	24	31.9623	3.79215	60.1325	15.8571	3.98706	0.133102	0.89062		MrCHIDACTa	-0.1725	1.0658	0.001	0.672202	11.6359	17.3101	0.0577697		0	evm.model.sctg_0112_0001.35	chitindeacetylase
evm.model.sctg_0044_0002.3#	chitin deacetylase 9	218	86	322	74	280	246	214.649	330.807	98.4908	0.297729	-1.74793	0.0434277	0.612842											0	evm.model.sctg_0222_0001.9	chitindeacetylase9
evm.model.sctg_0042_0007.3#	chitin deacetylase-like isoform e	2	2	0	2	8	2	2.47689	3.09222	1.86155	0.602011	-0.732138	1	1											0	evm.model.sctg_0222_0001.9	chitindeacetylase9
evm.model.sctg_0031_0003.5#	chitin synthase	0	0	0	0	4	0	0.232286	0	0.464573	Inf	Inf	1	1											1e-90	evm.model.sctg_0257_0001.10	chitinsynthase
evm.model.sctg_0009_0002.14#	endoglucanase v-like protein	0	4	12	8	38	18	8.88819	7.80356	9.97282	1.27798	0.353868	0.963572	1											1e-126	evm.model.sctg_0037_0001.57	endoglucanasev-likeprotein
evm.model.sctg_0045_0001.37#	expansin family protein	0	0	0	0	22	28	3.83922	0	7.67844	Inf	Inf	0.091044	0.806705											2e-85	evm.model.sctg_0001_0003.59	expansinfamilyprotein
evm.model.sctg_0138_0001.38#	expansin family protein	0	6	4	10	10	2	5.58278	6.80588	4.35967	0.640575	-0.642562	0.900777	1											2e-95	evm.model.sctg_0053_0001.29	expansinfamilyprotein
evm.model.sctg_0138_0001.39#	expansin family protein	10	18	48	48	84	74	38.1792	39.4673	36.8912	0.934726	-0.0973842	0.793699	1											3e-81	evm.model.sctg_0053_0001.28	expansinfamilyprotein
evm.model.sctg_0185_0001.14#	expressed protein [Schizophyllum commune H4-8]	278	324	864	154	428	678	495.508	773.632	217.383	0.28099	-1.83141	0.0274026	0.474853											7e-54	evm.model.sctg_0263_0001.19	expressedprotein[SchizophyllumcommuneH4-8]
evm.model.sctg_0001_0002.185#	expression library immunization antigen 1	64	26	54	8	44	86	53.3614	83.6109	23.1119	0.276423	-1.85505	0.0806856	0.780117											8e-97	evm.model.sctg_0018_0001.48	gpianchored
evm.model.sctg_0007_0001.101#	extracellular serine-rich	134	114	214	2722	3986	1716	905.966	264.051	1547.88	5.86206	2.55141	0.00237498	0.108563											0	evm.model.sctg_0001_0003.205	extracellularserine-richprotein
evm.model.sctg_0005_0002.43#	extracellular serine-rich protein	4	4	4	6	36	38	10.2089	7.5843	12.8336	1.69212	0.758835	0.455736	1											5e-86	evm.model.sctg_0128_0001.34	protein
evm.model.sctg_0018_0008.32#	extracellular serine-rich protein	2	0	2	18	6	10	4.80744	1.99014	7.62473	3.83126	1.93782	0.424271	1											1e-107	evm.model.sctg_0472_0001.6	protein
evm.model.sctg_0008_0002.5#	glycoside hydrolase family 16 protein	2	6	14	104	106	36	29.9749	11.5957	48.3541	4.17	2.06005	0.146263	0.920738											0	evm.model.sctg_0043_0001.23	glycosidehydrolasefamily16protein
evm.model.sctg_0016_0004.31#	glycoside hydrolase family 16 protein	0	0	2	10	66	36	8.89238	0.699924	17.0848	24.4096	4.60937	0.0166372	0.359922											0	evm.model.sctg_0014_0002.83	glycosidehydrolasefamily16protein
evm.model.sctg_0063_0003.1#	glycoside hydrolase family 16 protein	0	0	2	0	20	0	1.51139	0.699924	2.32286	3.31874	1.73063	0.935429	1											0	evm.model.sctg_0006_0001.36	glycosidehydrolasefamily16protein
evm.model.sctg_0064_0002.3#	glycoside hydrolase family 16 protein	2	0	0	0	2	0	0.76125	1.29021	0.232286	0.180037	-2.47363	0.836026	1											0	evm.model.sctg_0203_0001.2	glycosidehydrolasefamily16protein
evm.model.sctg_0064_0004.1#	glycoside hydrolase family 16 protein	0	0	0	0	2	6	0.665067	0	1.33013	Inf	Inf	0.76486	1											0	evm.model.sctg_0203_0001.7	glycosidehydrolasefamily16protein
evm.model.sctg_0064_0004.9#	glycoside hydrolase family 16 protein	2	0	0	0	2	0	0.76125	1.29021	0.232286	0.180037	-2.47363	0.836026	1											0	evm.model.sctg_0203_0001.14	glycosidehydrolasefamily16protein
evm.model.sctg_0010_0002.117#	glycoside hydrolase family 18 protein	0	2	0	0	8	16	2.82938	1.80201	3.85674	2.14024	1.09777	0.483604	1											0	evm.model.sctg_0042_0001.8	glycosidehydrolasefamily18protein
evm.model.sctg_0084_0003.7#	glycoside hydrolase family 18 protein	6	6	14	46	104	38	23.1183	14.1761	32.0605	2.26158	1.17733	0.289386	1											0	evm.model.sctg_0417_0001.12	glycosidehydrolasefamily18protein
evm.model.sctg_0123_0002.17#	glycoside hydrolase family 28 protein	6	2	6	6	26	16	7.70956	7.77242	7.64669	0.983824	-0.0235285	1	1											0	evm.model.sctg_0198_0001.14	glycosidehydrolasefamily28protein
evm.model.sctg_0191_0004.5#	glycoside hydrolase family 37 protein	290	122	370	84	358	368	279.597	426.489	132.705	0.311157	-1.68429	0.0613147	0.708374											0	evm.model.sctg_0014_0002.4	glycosidehydrolasefamily37protein
evm.model.sctg_0341_0001.1#	glycoside hydrolase family 37 protein	20	6	32	18	90	42	26.3714	29.5069	23.2359	0.787474	-0.344696	0.669245	1		MrGH37b	1.0321	0.3142	0.004	10.8	2.1	0.2	5.2		0	evm.model.sctg_0014_0002.4	glycosidehydrolasefamily37protein
evm.model.sctg_0287_0001.10#	glycoside hydrolase family 76 protein	0	0	0	2	4	2	0.69849	0	1.39698	Inf	Inf	0.741921	1											0	evm.model.sctg_0113_0001.24	glycosidehydrolasefamily76protein
evm.model.sctg_0025_0002.25#	glycoside hydrolase family 79 protein	2	8	32	4	24	38	15.2852	19.697	10.8734	0.552032	-0.857177	0.316069	1											4e-17	evm.model.sctg_0307_0001.9	glycosidehydrolasefamily79protein
evm.model.sctg_0015_0003.8#	glycosyl hydrolase 53 domain-containing protein	4	0	4	42	82	62	18.372	3.98027	32.7638	8.23154	3.04116	0.0172412	0.368247											0	evm.model.sctg_0281_0001.11	glycosylhydrolase53domain-containingprotein
evm.model.sctg_0061_0002.53#	glycosyl hydrolase 53 domain-containing protein	0	0	8	192	212	46	45.1095	2.79969	87.4192	31.2246	4.96461	0.0217588	0.424651											3e-168	evm.model.sctg_0177_0001.8	glycosylhydrolase53domain-containingprotein
evm.model.sctg_0069_0001.19#	glyoxal oxidase	2	2	36	110	292	148	53.9201	15.6908	92.1493	5.8728	2.55405	0.0357723	0.553475											0	evm.model.sctg_0219_0001.2	copperradicaloxidase
evm.model.sctg_0035_0002.62#	gmc oxidoreductase	14	2	12	29214	16050	4070	5449.05	15.033	10883.1	723.943	9.49973	0.00347915	0.140793											0	evm.model.sctg_0021_0001.37	gmcoxidoreductase
evm.model.sctg_0233_0003.16#	gmc oxidoreductase	6	6	10	574	686	142	140.503	12.7763	268.23	20.9944	4.39193	0.00927787	0.258933		MrGMC-OXRED3	-0.6233	1.3767	0.001	0.238067	23.8067	100	0.01		0	evm.model.sctg_0063_0002.24	gmcoxidoreductase
evm.model.sctg_0474_0002.6#	gmc oxidoreductase	2	0	2	15488	10490	3048	3082.35	1.99014	6162.7	3096.62	11.5965	0.000184888	0.0195683		MrGMC-OXRED1	-0.2537	1.8525	0.001	0.557571	71.2033	127.703	0.00783069		0	evm.model.sctg_0147_0001.11	gmcoxidoreductase
evm.model.sctg_0113_0004.1#	gpi anchored cfem domain protein	0	0	0	0	0	0	0	0	0	NA	NA	NA	NA											3e-31	evm.model.sctg_0255_0001.1	hypotheticalproteinSERLA73DRAFT_178497[Serpulalacrymansvar.lacrymansS7.3]
evm.model.sctg_0134_0002.6#	gpi-anchor transamidase	12	8	22	20	74	40	22.1133	22.6485	21.5782	0.952742	-0.0698424	0.956732	1											0	evm.model.sctg_0073_0001.24	gpi-anchortransamidase
evm.model.sctg_0044_0001.7#	hesp-379-like protein	76	30	50	236	536	286	137.491	93.5564	181.426	1.93921	0.95547	0.204368	0.982472											6e-81	evm.model.sctg_0442_0001.3	hesp-379-likeprotein
evm.model.sctg_1371_0001.1#	hydrophobin 1	0	0	4	4	120	8	8.96687	1.39985	16.5339	11.8112	3.56209	0.399702	1											8e-43	evm.model.sctg_0487_0001.6	hydrophobin2
evm.model.sctg_0001_0002.184#	hypothetical protein	8	6	10	44	208	170	40.896	14.0665	67.7255	4.81467	2.26744	0.0164952	0.35925											6e-106	evm.model.sctg_0018_0001.47	predictedprotein[LaccariabicolorS238N-H82]
evm.model.sctg_0001_0002.77#	hypothetical protein	254	170	526	824	1810	1068	570.062	501.108	639.017	1.27521	0.350733	0.767729	1											0	evm.model.sctg_0061_0001.24	protein
evm.model.sctg_0002_0006.11#	hypothetical protein	4	0	0	26	210	86	25.0351	2.58043	47.4898	18.4039	4.20194	0.000441387	0.0347031											0	evm.model.sctg_0002_0001.156	hypotheticalproteinSCHCODRAFT_73562[SchizophyllumcommuneH4-8]
evm.model.sctg_0006_0006.12#	hypothetical protein	20	12	24	712	2316	770	321.825	32.1133	611.537	19.0431	4.2512	2.36936e-06	0.000927375											2e-126	evm.model.sctg_0601_0001.6	predictedprotein[LaccariabicolorS238N-H82]
evm.model.sctg_0006_0006.13#	hypothetical protein	16	6	10	150	254	82	53.108	19.2274	86.9887	4.52421	2.17767	0.016754	0.360184											9e-138	evm.model.sctg_0601_0001.7	predictedprotein[LaccariabicolorS238N-H82]
evm.model.sctg_0007_0001.36#	hypothetical protein	0	0	0	2	4	0	0.515516	0	1.03103	Inf	Inf	0.873097	1											8e-06	evm.model.sctg_0137_0001.6	---NA---
evm.model.sctg_0010_0002.78#	hypothetical protein	2	0	4	34	52	58	14.4859	2.69006	26.2818	9.76995	3.28835	0.0233796	0.440376											4e-109	evm.model.sctg_0042_0001.49	protein
evm.model.sctg_0012_0001.67#	hypothetical protein	0	0	0	18	32	22	6.42008	0	12.8402	Inf	Inf	0.00756168	0.238145											1e-71	evm.model.sctg_0005_0001.124	hypotheticalproteinSCHCODRAFT_235553[SchizophyllumcommuneH4-8]
evm.model.sctg_0013_0001.80#	hypothetical protein	0	0	0	0	2	6	0.665067	0	1.33013	Inf	Inf	0.76486	1											3e-126	evm.model.sctg_0003_0001.36	hypotheticalproteinSCHCODRAFT_83799[SchizophyllumcommuneH4-8]
evm.model.sctg_0017_0002.15#	hypothetical protein	380	386	942	38	170	364	509.851	922.593	97.1098	0.105257	-3.24801	0.000305989	0.0269878											2e-80	evm.model.sctg_0322_0002.5	protein
evm.model.sctg_0025_0001.21#	hypothetical protein	38	32	96	54	328	222	90.4761	86.9426	94.0097	1.08129	0.112747	0.952663	1											2e-80	evm.model.sctg_0040_0001.13	secretedprotein
evm.model.sctg_0028_0010.1#	hypothetical protein	0	0	0	0	0	0	0	0	0	NA	NA	NA	NA											3e-58	evm.model.sctg_0237_0001.16	PREDICTED:hypotheticalprotein[Vitisvinifera]
evm.model.sctg_0029_0001.59#	hypothetical protein	6	10	22	162	358	110	64.0847	20.5799	107.59	5.22791	2.38623	0.0123395	0.302729											6e-166	evm.model.sctg_0135_0001.21	protein
evm.model.sctg_0030_0003.60#	hypothetical protein	0	0	2	6	134	16	10.445	0.699924	20.1902	28.8462	4.85031	0.167268	0.943213											0	evm.model.sctg_0017_0001.40	protein
evm.model.sctg_0038_0006.7#	hypothetical protein	2	10	6	70	186	38	30.3909	12.4	48.3817	3.90174	1.96412	0.0250107	0.455188											0	evm.model.sctg_0060_0001.15	protein
evm.model.sctg_0041_0003.30#	hypothetical protein	90	8	20	120	560	616	142.003	72.2669	211.74	2.92997	1.55089	0.108608	0.861777											5e-134	evm.model.sctg_0174_0001.25	---NA---
evm.model.sctg_0041_0003.31#	hypothetical protein	10	10	10	10	42	32	16.2631	18.9607	13.5655	0.715452	-0.483074	0.925861	1											9e-139	evm.model.sctg_0174_0001.24	---NA---
evm.model.sctg_0046_0002.17#	hypothetical protein	0	0	2	44	256	76	28.4004	0.699924	56.1008	80.1528	6.32468	3.28778e-05	0.00637134											3e-107	evm.model.sctg_0007_0001.104	hypotheticalproteinOsI_09910[OryzasativaIndicaGroup]
evm.model.sctg_0049_0006.46#	hypothetical protein	0	0	2	2	8	8	1.82966	0.699924	2.9594	4.22818	2.08004	0.781691	1											2e-87	evm.model.sctg_0011_0001.12	---NA---
evm.model.sctg_0053_0003.5#	hypothetical protein	4	8	22	8	78	58	19.7126	17.4876	21.9375	1.25446	0.327066	0.845453	1											0	evm.model.sctg_0011_0001.64	protein
evm.model.sctg_0056_0004.2#	hypothetical protein	6	2	20	4	44	18	11.1043	12.6719	9.53676	0.752592	-0.41006	0.566944	1											9e-80	evm.model.sctg_0030_0001.40	protein
evm.model.sctg_0061_0002.4#	hypothetical protein	0	0	2	0	2	0	0.466105	0.699924	0.232286	0.331874	-1.59129	0.765238	1											4e-45	evm.model.sctg_0048_0001.32	hypotheticalproteinSCHCODRAFT_109786[SchizophyllumcommuneH4-8]
evm.model.sctg_0064_0001.9#	hypothetical protein	2	0	4	28	1236	124	88.4311	2.69006	174.172	64.7466	6.01673	0.0964984	0.82416											5e-37	evm.model.sctg_0133_0001.17	---NA---
evm.model.sctg_0064_0002.2#	hypothetical protein	6	0	0	60	910	356	95.8468	3.87064	187.823	48.525	5.60066	0.000717941	0.0486608											2e-85	evm.model.sctg_0203_0001.1	expressedprotein[SchizophyllumcommuneH4-8]
evm.model.sctg_0068_0003.23#	hypothetical protein	2	0	4	0	16	2	2.45715	2.69006	2.22424	0.826836	-0.274326	0.856286	1											4e-53	evm.model.sctg_0859_0001.1	---NA---
evm.model.sctg_0073_0003.28#	hypothetical protein	0	0	2	32	106	108	20.9178	0.699924	41.1358	58.7718	5.87705	0.000175115	0.0188234											6e-99	evm.model.sctg_0069_0001.17	hypotheticalproteinCC1G_01057[Coprinopsiscinereaokayama7#130]
evm.model.sctg_0074_0003.9#	hypothetical protein	0	0	0	2	12	4	1.34604	0	2.69207	Inf	Inf	0.400026	1											2e-13	evm.model.sctg_0149_0002.20	---NA---
evm.model.sctg_0077_0001.4#	hypothetical protein	0	0	0	14	100	118	18.5853	0	37.1705	Inf	Inf	0.000895541	0.0564262											2e-56	evm.model.sctg_0340_0001.9	protein
evm.model.sctg_0095_0005.7#	hypothetical protein	0	0	0	70	34	14	13.1683	0	26.3366	Inf	Inf	0.0427153	0.609323
evm.model.sctg_0098_0001.15#	hypothetical protein	2	0	0	6	170	36	14.6605	1.29021	28.0308	21.7257	4.44133	0.0661267	0.728453											3e-141	evm.model.sctg_0117_0001.6	predictedprotein[LaccariabicolorS238N-H82]
evm.model.sctg_0098_0001.16#	hypothetical protein	0	0	0	2	72	24	6.66008	0	13.3202	Inf	Inf	0.025667	0.462241											5e-56	evm.model.sctg_0117_0001.6	predictedprotein[LaccariabicolorS238N-H82]
evm.model.sctg_0103_0001.3#	hypothetical protein	0	0	2	0	10	2	1.11365	0.699924	1.52738	2.18221	1.12579	1	1											8e-100	evm.model.sctg_0497_0001.4	---NA---
evm.model.sctg_0106_0004.22#	hypothetical protein	84	58	140	214	392	264	154.943	155.442	154.444	0.993583	-0.00928738	0.969693	1											0	evm.model.sctg_0585_0001.4	protein
evm.model.sctg_0113_0002.14#	hypothetical protein	18	2	0	528	980	410	175.899	13.4139	338.385	25.2264	4.65686	3.89835e-07	0.000255416											1e-47	evm.model.sctg_0255_0001.6	---NA---
evm.model.sctg_0113_0005.1#	hypothetical protein	0	0	0	108	192	64	32.2993	0	64.5986	Inf	Inf	3.8117e-07	0.000255416											4e-49	evm.model.sctg_0255_0001.1	hypotheticalproteinSERLA73DRAFT_178497[Serpulalacrymansvar.lacrymansS7.3]
evm.model.sctg_0125_0001.10#	hypothetical protein	6	2	10	74	118	66	27.9562	9.17227	46.7402	5.09582	2.34931	0.038856	0.579219											3e-88	evm.model.sctg_0004_0002.63	hypotheticalproteinCC1G_10927[Coprinopsiscinereaokayama7#130]
evm.model.sctg_0135_0001.1#	hypothetical protein	0	0	0	0	6	0	0.348429	0	0.696859	Inf	Inf	1	1											1e-54	evm.model.sctg_0455_0001.6	predictedprotein[LaccariabicolorS238N-H82]
evm.model.sctg_0139_0002.10#	hypothetical protein	336	314	504	66	352	528	416.119	676.052	156.186	0.231027	-2.11387	0.0315083	0.518568											4e-45	evm.model.sctg_0345_0001.15	---NA---
evm.model.sctg_0163_0001.4#	hypothetical protein	0	0	0	0	0	0	0	0	0	NA	NA	NA	NA											6e-141	evm.model.sctg_0212_0001.8	---NA---
evm.model.sctg_0163_0001.6#	hypothetical protein	0	0	0	0	20	4	1.52738	0	3.05476	Inf	Inf	0.332159	1											1e-10	evm.model.sctg_0212_0001.9	hypotheticalproteinCC1G_10168[Coprinopsiscinereaokayama7#130]
evm.model.sctg_0163_0001.7#	hypothetical protein	0	0	0	0	62	2	3.78341	0	7.56682	Inf	Inf	0.358667	1											2e-08	evm.model.sctg_0048_0001.32	hypotheticalproteinSCHCODRAFT_109786[SchizophyllumcommuneH4-8]
evm.model.sctg_0168_0001.8#	hypothetical protein	0	0	2	64	718	158	65.5637	0.699924	130.427	186.345	7.54183	0.00159698	0.0841872											2e-32	evm.model.sctg_0039_0001.51	serine-threoninerich
evm.model.sctg_0173_0004.1#	hypothetical protein	0	0	2	0	6	4	1.06434	0.699924	1.42876	2.0413	1.02949	1	1											4e-68	evm.model.sctg_0034_0001.3	---NA---
evm.model.sctg_0209_0002.20#	hypothetical protein	0	2	0	10	78	30	9.59135	1.80201	17.3807	9.64516	3.26981	0.0121336	0.299725											7e-58	evm.model.sctg_0690_0002.3	---NA---
evm.model.sctg_0212_0002.6#	hypothetical protein	0	0	0	0	6	16	1.81223	0	3.62445	Inf	Inf	0.316033	1											5e-10	evm.model.sctg_0034_0001.3	---NA---
evm.model.sctg_0235_0002.12#	hypothetical protein	2	0	14	270	120	36	51.5929	6.18968	96.9962	15.6706	3.96999	0.2283	1											0	evm.model.sctg_0514_0001.7	hypotheticalproteinCC1G_09521[Coprinopsiscinereaokayama7#130]
evm.model.sctg_0254_0001.17#	hypothetical protein	4864	5540	15386	1462	4284	6316	7790.59	13513.9	2067.31	0.152976	-2.70862	0.00141737	0.0770816											5e-55	evm.model.sctg_0083_0002.10	---NA---
evm.model.sctg_0261_0004.5#	hypothetical protein	0	0	0	46	98	34	15.3159	0	30.6317	Inf	Inf	7.24988e-05	0.0105001											1e-35	evm.model.sctg_0392_0001.8	---NA---
evm.model.sctg_0267_0001.9#	hypothetical protein	0	0	0	0	10	2	0.76369	0	1.52738	Inf	Inf	0.701791	1											5e-117	evm.model.sctg_0001_0003.7	protein
evm.model.sctg_0348_0001.14#	hypothetical protein	184	86	198	138	542	280	209.373	265.479	153.268	0.577328	-0.792538	0.449878	1											3e-108	evm.model.sctg_0414_0001.10	predictedprotein[LaccariabicolorS238N-H82]
evm.model.sctg_0354_0001.13#	hypothetical protein	10	12	32	628	288	108	129.77	28.4619	231.079	8.11887	3.02128	0.234311	1											1e-75	evm.model.sctg_0487_0001.10	hypotheticalproteinSERLA73DRAFT_178346[Serpulalacrymansvar.lacrymansS7.3]
evm.model.sctg_0361_0002.1#	hypothetical protein	60	56	150	2778	2042	972	671.742	141.657	1201.83	8.48406	3.08476	0.074325	0.761322											4e-73	evm.model.sctg_0354_0001.5	---NA---
evm.model.sctg_0392_0001.9#	hypothetical protein	0	0	0	8	16	8	2.79396	0	5.58792	Inf	Inf	0.111448	0.861777											1e-129	evm.model.sctg_0209_0005.3	protein
evm.model.sctg_0400_0002.5#	hypothetical protein	0	0	0	8	28	6	3.30785	0	6.61569	Inf	Inf	0.0702468	0.746929											2e-08	evm.model.sctg_0048_0001.32	hypotheticalproteinSCHCODRAFT_109786[SchizophyllumcommuneH4-8]
evm.model.sctg_0400_0002.6#	hypothetical protein	0	0	0	130	204	98	39.2223	0	78.4445	Inf	Inf	8.67044e-08	7.01745e-05											1e-80	evm.model.sctg_0048_0001.32	hypotheticalproteinSCHCODRAFT_109786[SchizophyllumcommuneH4-8]
evm.model.sctg_0433_0001.3#	hypothetical protein	2	0	0	28	0	4	4.97627	1.29021	8.66232	6.71387	2.74714	0.487309	1											3e-32	evm.model.sctg_0159_0001.26	---NA---
evm.model.sctg_0476_0001.6#	hypothetical protein	0	4	0	6	136	10	11.4643	3.60402	19.3246	5.36195	2.42276	0.254764	1											0	evm.model.sctg_0646_0001.2	hypotheticalproteinSCHCODRAFT_106305[SchizophyllumcommuneH4-8]
evm.model.sctg_0503_0002.4#	integral membrane protein	14	10	32	4	12	40	19.543	29.2403	9.84562	0.336714	-1.57041	0.122419	0.873805											5e-58	evm.model.sctg_0566_0001.4	integralmembraneprotein
evm.model.sctg_0054_0001.10#	macrofage activating glycoprotein	0	0	2	34	14	6	6.52679	0.699924	12.3537	17.65	4.1416	0.275275	1											1e-173	evm.model.sctg_0102_0001.34	macrofageactivatingglycoprotein
evm.model.sctg_0118_0002.10#	macrofage activating glycoprotein	540	552	1272	310	1266	1228	875.198	1290.86	459.531	0.355987	-1.4901	0.0923	0.809457		MrMACgly	2.063	1.151	0.005	115.6	14.2	0.1	8.2		0	evm.model.sctg_0373_0001.4	macrofageactivatingglycoprotein
evm.model.sctg_0149_0001.5#	macrofage activating glycoprotein	2	0	2	46	272	82	30.8068	1.99014	59.6234	29.9594	4.90494	0.00010693	0.0131362											0	evm.model.sctg_0136_0001.14	macrofageactivatingglycoprotein
evm.model.sctg_0149_0001.6#	macrofage activating glycoprotein	4	0	8	68	214	18	26.3939	5.38012	47.4078	8.81166	3.13941	0.0489326	0.642428											0	evm.model.sctg_0136_0001.15	macrofageactivatingglycoprotein
evm.model.sctg_0154_0003.4#	nucleus protein	18	4	18	594	1180	392	199.264	21.5153	377.013	17.5231	4.13118	1.00664e-05	0.00261328											5e-135	evm.model.sctg_0016_0001.82	nucleusprotein
evm.model.sctg_0602_0001.4#	ov-16 antigen	0	0	0	0	0	0	0	0	0	NA	NA	NA	NA											2e-107	evm.model.sctg_0090_0001.24	phosphatidylethanolamine-bindingprotein
evm.model.sctg_0006_0004.26#	polysaccharide lyase family 14 protein	0	10	4	0	22	26	8.8612	10.4099	7.31249	0.702455	-0.509522	0.968718	1											1e-179	evm.model.sctg_0152_0001.5	polysaccharidelyasefamily14protein
evm.model.sctg_0293_0001.2#	proteophosphoglycan ppg4	20	2	20	50	214	92	38.7766	21.7034	55.8498	2.57332	1.36363	0.192772	0.973487											0.44	evm.model.sctg_0125_0001.12	hypotheticalproteinSCHCODRAFT_66948[SchizophyllumcommuneH4-8]
evm.model.sctg_0115_0006.6#	related to tgf beta induced protein ig-h3 precursor	588	456	1468	138	850	794	793.507	1303.93	283.089	0.217105	-2.20353	0.0102829	0.277418											1e-169	evm.model.sctg_0363_0001.9	beta-ig-h3fasciclin
evm.model.sctg_0039_0002.2#	ring-7 protein	0	4	10	10	28	8	7.32587	7.10364	7.5481	1.06257	0.0875547	1	1											2e-107	evm.model.sctg_0031_0002.44	ring-7protein
evm.model.sctg_0269_0002.9#	rot1 protein	92	42	94	198	522	254	146.635	130.088	163.182	1.25439	0.326986	0.642777	1		MrROT1	1.5638	1.6388	0.539	36.6269	43.5311	1.1885	0.841395		6e-140	evm.model.sctg_0492_0001.8	rot1protein
evm.model.sctg_0077_0002.8#	sc15 protein	0	0	0	0	0	4	0.365949	0	0.731898	Inf	Inf	0.984795	1											6e-87	evm.model.sctg_0052_0001.27	sc15protein
evm.model.sctg_0079_0006.15#	sc15 protein	0	0	0	0	0	0	0	0	0	NA	NA	NA	NA											2e-28	evm.model.sctg_0052_0001.27	sc15protein
evm.model.sctg_0025_0003.24#	secreted protein	0	0	0	32	38	2	6.92136	0	13.8427	Inf	Inf	0.0391613	0.581879											3e-68	evm.model.sctg_0004_0002.6	secretedprotein
evm.model.sctg_0025_0003.25#	secreted protein	366	220	468	1978	2186	1430	836.941	598.112	1075.77	1.79861	0.846882	0.31886	1		MrLM1	2.1029	2.0796	0.823	126.7	120.1	0.9	1.1		1e-69	evm.model.sctg_0004_0002.7	secretedprotein
evm.model.sctg_0020_0001.30#	serine-threonine rich	32	40	102	1134	1442	686	353.28	92.3797	614.181	6.64844	2.73302	0.00401961	0.156674											5e-89	evm.model.sctg_0385_0001.9	serine-threoninerich
evm.model.sctg_0168_0001.9#	serine-threonine rich	58	92	128	3498	2628	1096	830.802	165.104	1496.5	9.064	3.18015	0.0625384	0.715266											3e-87	evm.model.sctg_0039_0001.63	serine-threoninerich
evm.model.sctg_0334_0003.1#	serine-threonine rich	0	0	0	2	126	22	9.61297	0	19.2259	Inf	Inf	0.0676592	0.735908											2e-87	evm.model.sctg_0039_0001.51	serine-threoninerich

## Sheet: GH families
Glycoside Hydrolase families				^ biotrophic up-regulation
				*necrotrophic up-regulation
GH 3 proteins^
beta-glucosidases (EC 3.2.1.21); beta-xylosidases (EC 3.2.1.37); N-acetyl beta-glucosaminidases (EC 3.2.1.52)
G 5 proteins^*
endoglucanase (EC 3.2.1..4); beta-mannanase (EC 3.2..1.78); exo-1,3-glucanase (EC 3.2.1.58); endo-1,6-glucanase (EC 3.2.1.75); xylanase (EC 3.2.1.8); endoglycoceramidase
GH 9 proteins*
endoglucanases (EC 3.2.1.4); cellobiohydrolases (EC 3.2.1.91)
GH 10 proteins*
xylanases (EC 3.2.1.8), endo-1,3-beta-xylanases (EC 3.2.1.32); cellobiohydrolases (EC 3.2.1.91)
GH 16 proteins^*
endo-1,3-b-glucanse (EC 3.2.1.39) and xyloglucan:xyloglucosyltransferase (EC 2.4.1.207)
GH 18 proteins^*
chitinase (EC 3.2.1.14); lysozyme (EC3.2.1.17); endo-b-N-acetylglucosaminidase (EC 3.2.1.96)
GH 28 proteins^
polygalacturonase (EC 3.2.1.15), exopolygalacturonase (EPG; EC 3.2.1.67), exo-poly-α-galacturonosidase (EC3.2.1.82)
GH 35 proteins*
beta-galactosidases (EC 3.2.1.23)
GH 43 proteins^
β-xylosidase (EC 3.2.1.37); arabinase (EC 3.2.1.55)
GH 61 proteins*
endoglucanases (EC 3.2.1.4) (cellulases)
GH 92 proteins^
exo-acting α-mannosidases (EC 3.2.1. -)
