# Supplementary material for: Genome and secretome analysis of the hemibiotrophic fungal pathogen, Moniliophthora roreri, which causes frosty pod rot disease of cacao: mechanisms of the biotrophic and necrotrophic phases
Source: BMC Genomics. 2014 Feb 27;15:164. doi: 10.1186/1471-2164-15-164 (PMC3948071; doi:10.1186/1471-2164-15-164)
Supplement: Additional file 3 — This file contains the complete set of RT-qPCR primers used in this study. The file provides the primer name, nucleotide sequence, M. roreri gene Id, PCR fragment size and the nucleotide sequence for each fragment. [file 1471-2164-15-164-S3.xlsx]

## Sheet: Sheet1
	Moniliophthora roreri RT-qPCR primer set
	gene name	reference number	forward primer	reverse primer	expected size	sequence
	>evm.model.sctg_0012_0001.54	MrCALNEX	GAT GCC AAG GCT CTT GCT AC	AGC CAA GTC GAT GAA GGA GA	165	ATGCGAAGCGTAGCGCTTTCGGTCCTCGCCATCGTCGCCACTGGCGTGTTGGCTCAAGATGCAGCCAAACCTGAATTCACTCCTACTTCAATCAAGGCTCCGTTCGTTGAACAATTTACCGACGATTGGGCGGACCGCTGGACACCCTCCGAAGCTACCAAGAAGACTCCTGTCGGTGGTGAGACCTTCAGTTATGTTGGTGAATGGAAGGTCGAGGAACCTCTCATTTCCGTCATTGAGAACGACCATGGTCTTGTTGCTAAGAGCAAGGCTGCTCATCATGCTATTTCCGCACCCTTTGCTTCCCCCATCGACTTCAAGGACAAACCTTTGGTCGTCCAATATGAAGTCAAGTACCAGAAGGGTGGTAACTGTGGTGGCGGTTACCTCAAGTTGCTT…
	>evm.model.sctg_0018_0003.9	MrMEP	TCG ATG AAC GAA ACC ATC AA	ACC GTG TTT GGG AAT GAG AG	243	ATGCGTTGTTTACTCATCGCGTCTCTCGTTGCGGGTCTTGCTGGTCTTCCGAGCACTTCTGCGCACAGAAGGAATGGCAATGAAGGCTCCATGAAGCTCCGCAAGTCGCTTGGATTTGGTCCTGTGCTTCCTCACGCAGTCTTCAACTCTCTTCCGAAGGATGCTTCTTCATTCTTGCCCCCGAATCCCAATGCCGACCCTTTCGACGTTGCACGTCAGTTCATTGACGACACCCTCGGCGCTTCGTTCTCCGAAGGAAGCTCATATAGGATTCGTCCTGACTCGTATACCGATCCAATGACCGGTATCACCCATGTATACGCTCGTCAGTTAATAAATGGTCTCGAAGTCGCGGACGGTAACATGAACATCAACGTCAAGGAGGGAAGAATACTTTCC…
	>evm.model.sctg_0283_0002.2	MrHSP70	CCT CGT GGT GTT CCT CAA AT	GGA GGC CAT AGA CGA ATG AA	247	ATGACCCGTCTTCAGAGACGATCTGTGCGAGCTCGCCCTTCGCGGCTCCTTCCTTCTCTTTCTTTTGCGTTCTTCGCATTCTTCGCCCTTTTGTGTCTTACATCTCCAGCAGTCAAGGCTGAGGAGCAGGCACCCTTAGGGTCAGAGTATGGAACTGTCATTGGTATCGATCTTGGAACGACCTACTCCTGTGTCGGTGTCCAACGAGGTGGACGTGTAGAAATCATCGCCAACGACCAGGGTAACCGTATCACTCCTTCGTGGGTCTCTTTCACCGATGAGGAACGACTTGTCGGTGATGCCGCAAAGAACGCATTCGCCTCTAACCCCAAGAACACTGTCTTTGACGCCAAACGTCTCATTGGTCGCAAGATGGATGACCCTGATATCCAACGTGAC…
	evm.model.sctg_0314_0001.7	Mrl-asc-oxid	CGC AGA CAA TTT CAG CAA GA	GGT CCA GTG CAA GGT GAT TT	214	ATGACGACCCTCCTGGGCATTTTCGCCCTCATATTATCCGCACACGCCTACACATGGCCGGATCCAAAGATTGAATTCGCAGACAAGGTCCTATACCAAGATTCATTCCTTCCAAGTATCGTCCAGAATTGCGTCCAACGGGATCATACAACCGTTTCAGCACAATGGGTTCGACTAGCATACCATGATATGGCAACTTACGACGCTGAGGCAGGAACAGGTGGATTGGACGGGTCTATCGTGTACGAATTGCACAGAGAACAGAATAAAGGCGTTGCAATGACCTCTTCACTTAATGACCTCGTCTTCTTCACAAGCCCAGCAACCGGCCCGGTAGCTTCCTGTGGTGGTCCTGTCATTCCATTCCGCGCAGGTAGGATTGATGCAACATCCGCCGGA…
	>evm.model.sctg_0118_0002.10	MrMACgly	TGA CCA GGT CCA GAT CAA CA	TAA ACG TGC TCG CAA AAG TG	234	ATGTCACCAGTCACTCTTTCATCTGTGGCCGCTGTTGCGGCCGTCCTCGTCGCAAGTGTCATGGCCCAAAACACTCTTCCTCAAACGCCTCTCGCCGACAAGCGTTTCACGTACCCTGACGGCATCCCTTATCAAGTCGACACTGAACCAAACCTCGTCCGAGGAGGCCAGTTTGGTTATAACCAGTGTAATTCAACCACCGAGGGTCCAAACTCACTCTGTCAGACTTCCTTTATCAACAGCATCGACGATTTCTGTCTCTGGGCCCCTTCGAAGCCAAACTCATTGATTGCCGATACTGAAGGGGAGGAAGTCGCATGGTGCACCAAGCCTGGCCGTGGAACTCGTCTCATCCCTGCTGGCGCTCTCAAGGGTGTTCAGTTTATGAAGACCCCCGAT…
	>evm.model.sctg_0005_0005.47	MrS-endo	TAA TCT CAG GGA TGC CAA GG	AGG AGG TAC GCA ATC ACA CC	171	ATGACATATCTTATAACCTCTTCACTGTTGGCGGTATCCCTTGCCGCCTCCACCTATGCCACTCCGCTCTCTACCAACCCTCACAGCTCTCCTTCTGGCCGAGGCTTCCTTGCCAAAGCTCCAGTTATCCAGACAGAAGAGTATCACGGACGAATTAACAACTCCTACATTATCGTCTTGAAGCACGACTCTCCTTCACGTATTGTAGACAATCACATGAACTTCCTCCAGTCAGCTCACTATGCTGATGCACTCGACGCGGAGGAGTCTGGCCTCACGCAGGTATACAGCGGTGACCATATCAAGGGATACGCTGGGCGGTTCACCGAATCTGTCATTGAACAAATCCGGGACCGTCCAGAAGTCGAGTATGTTGAGCCGGACCAGGTGGTCAAGATT…
	>evm.model.sctg_0097_0005.23	Mrrci	CAG CTG CAT TCA TCT CTG GA	CTG CGG GTA GGG TCT ATA CG	185	ATGGTTAAGACATCCGACATTATCCTTATTCTCGTCGCTATCATCTTCCCCCCAGCAGCAGCTGCATTCATCTCTGGATGCAGTTGTGACCTCTTGATTAACATTTGTTTGACGATCTTGGGTTACATCCCTGGACATCTACACGCCTTTTGGCTCATTTACAAGAAGATGCAAGCGGAGGAGAGGTATGGTGTAGGCGGATATCAATATGTCGGAAATGGAACGTATAGACCCTACCCGCAGCAGCAGCCCGTGCCCGGTCAACAGCCGCAGTATTATGGTGCTACTCATCAGGGTTGA
	evm.model.sctg_0025_0003.25	MrLM1	AACCGGTCAACCTACCAACA	AGTAGCGGAAGCAGCGTTAG	160	ATGAAAGCCATTGCCATTCCACTTGCTGCGCTCTCCCTCCTCGCCGGTGCCCTCGCCCAAGTCACCCTCAACACTCCTTCCAACCCTGTGGTTTGCCAACCCTTACAACTCACATGGACTGGAGGACAGGCACCATATTTCATCAGCGTTCAAGACGGTAATAACCCCAGTGGTCCCGCTCTCTTCCAATTCCCTGAGCAGAATGGAACTGCTTTAACGTGGGAGGTCAATTACCAAGCTGGTACCAGCATTGGTTTCCTTCTCCGTGATAGCAATGGTGCTACCAGCCAAACCGCTGCCGTTACCGTTCAGCCGGGTATCTCGACCAGTTGCGTCGGTCAATCACCTAGCATCTCTGGCGGTGGAGCCAACACTGGTGGAACCGGTCAACCTACCAAC…
	evm.model.sctg_0126_0001.10	MrLM2	TGCGGCAAGTGTTTCTATGA	AGTTGCCAGCTGGTTCTTGT	151	ATGGTCTCCCTTCGTACCACACTCGTAACCCTTGCTCTTGCCCTTCTCGTCTCCGCGGCCTCCAAGGATGATAACAAGTCCGGGGAAGACTCCAAGAAAAGCAAAGtGGACCCCAAGAAAGGCAAAGGAGGCGATCCCAAGGAACCGCCTGCCAAGGCCTGCGGCAAACTCGATTTCAGTGGCACTGCTTCCAATATCGTGTATGATGAAGGGGGCCTTCGGGACACTGGAGAAGAAATTCCATACTGGGTTTTGAAACCCGTTAATGGCGGATACCAATTGATTACTCTCACAGGAGGGCTAGCTTACCAGTGGAACGACTATAATTTCGTCCTAGCGCCGCCTAATGCTGGTGAAGAAAACCAGATTTTCAACATCGAGTGCGGCAAGTGTTTCTAT…
	evm.model.sctg_0144_0001.1	MrLM3	CCTAAACGCGACGAGAAAAC	TCCATATTGCCTCCCTTTGT	154	ATGGTTTCCCTCACTTCAGTTCTGTTGCTTTCGCTCGCAGCCTTGGCTCATGCCAAGTCGTACTCCGCTACTTGGGATTCTTTAGAGAATCCAGTCAAAATATTCTCTGGTGCATTGTACCTTCCGGGTCTTCCTTCTGATCTTTCAACAACAGTCACCTTCGAGCTGGAGGCTCATGATAACAAACATAGTCTCCATATCCAGTGTCAAGTGGAGGGTGACAGGTGGTTCTGCGGCTCGGACGGCGATGGGATCCTGATTGAGCCCTATAATGGGCTCGCACTTGCATATCCTAAACGCGACGAGAAAACCAAAGATGGCAAACAGACCAAGGGCACGAAAGCGAACCTCTATAGGGTGTCTCTAGAAGTGGAAACGACTGATTCCAATTTGGGTGTG…
	evm.model.sctg_0071_0004.30	MrLM5	TTGCTCGAAGACCACAACTG	CAGCTCTCCCACTCTTTTCG	195	ATGCACATCAGCACTTTGTTGTTCGCCGTTATATGCGGCATGGTCCTCACCGTCGCTGCAGACTGTATCGGGGATTGTCGGGCCCCCTCAAAATGCAACGCTTACACGCTAGATGTTATTGGCTGCTTGTGCAATGAAAAAGAGAGAATGACCGCCGAGGCCAATTGTATGAAAGACAAATGCGATGATCAAACATACCAGAAGGCGATAGAGCTTGTGAATAAAAACTGTGCAGAATATACGCGTAACCCCAAGGAAGAATACCCTAGCCAGAACTGTGTCAACAGTTGCAAGAATGATTTGCTCGAAGACCACAACTGCCCTAAACATGGTTGGGATTGCTTTTGCAAGATACCGAAGAAGGAAAAGCATCTGACAAAATGTTTTGAATCGGTTAAT…
	evm.model.sctg_0030_0003.48	MrLM7	CGGGAATATCAATTGGTTCG	TTCCACTTGGAGGGTACTGC	188	ATGTTACGCCCCCTTACGACTCTCATTCCAATATTCATGGTCGTCCAATCCATTTCTGCTCAAACTGTTCGGCGGAGGCGCAGTAGCGTTGGTCGAATTATTGCTGGTGTCGTTGTCGGAGTGCTATGCTTGATTGCGCTCTGTATTCTTGCATGTTGGCTCATGACGCGTCGTCGTCGCAGTCGAATGTCGACCGGCGTTGCCACCACTGGCGGTACATCTGGCTTTGGGACCAGTGGCGGGAAGCCGCTATTCGGAGGCGGGAATATCAATTGGTTCGGTCGTCCAAATCACGACCAGAATCAACCATACGGTCACCAACAGCCTTATGAACAGCAATCTTATGGCCAACAGCCATATGGTCAACAGCAGCAGCAGCAGCCTTACGGCCAACAGCAG…
	evm.model.sctg_0833_0001.3	MrLM8 also MrLM9	ACAGTGGTACCGACCCGAAC	CCAAACGAATTCAAGTGGAGA	152	ATGGGTCTCTTCTGCTTATTGCTCTCTCTCCTTGCTGTCATATCTGCCAGCCCTCTGGATGCTCATGCCACCTGTTCTCCAAACTTTGAGGGCGCTGGCATTGCTGTTGGTGCTCCTGGTGGCTTTGTTTTCCTCGGAGGCCTTAGAATTGGCCGTAGCACTTCTGCGCCAGCCTGGCACATTCAGCAGACTGGACAACCTGACAGCAGATACATCTTCAAATACGTGCAGAACAATAACGTTGCTCTGACCAGAAATAGCGATAATACAGTTACAGTGGCGCCTGCCTCTGACAGTGGTACCGACCCGAACCAGCAATTCCAAATCACCTGTGGATTGGGGATACCAGTCTCTGTCTTCAGGTCCCTGACAGAATGTTCCTGTCTCCCTGCGATAACA…
	evm.model.sctg_1017_0002.2	MrLM10 also Mr4HPT	ACAACAAGGCCAGATTTTCG	CTTTCTGGGTCTTTGCTTCG	150	ATGGTCTCCCTTCGTACCACACTCGTAACCCTTGCTCTTGCCCTTCTCGTCTCCGCGGCCTCCAAGGATGATAACAAGTCCGGGGAAGACTCCAAGAAAAGCAAAGtGGACCCCAAGAAAGGCAAAGGAGGCGAAGGAGGCGATCCCAAAGAACCGCCTTTCAAGGCCTGCGGCACACTCGATTTCAGTGGCACTGCTTCCTATATCGGGTATGATGAAGGGGGCCTTCGGGACACTGGAGAAGAAATTCCATACTGGGTTTTGAAACCCGTTAATGGCGGATACCAATTGATTACTATCAAAGGAGGGCTAGCTTACCAGTGGAACGACTATAATTTCGTCCTAGCGCCGCCTAATGCTGAACAACAAGGCCAGATTTTCGACATCAAGTGCGACAAG…
	evm.model.sctg_0199_0001.1	MrLM14	AATTCTGCCATTCCTCATGG	CCCGAACAACACGTAGGATT	198	ATGAAGCTCACCAATACCTTCTACTTAATTCTGCCATTCCTCATGGTCGGCGTTGATGCTATTCAAAACGTACAAACTCACGCTTGCAAGTGCGGGGATGCCACGAAAACCAACGGCTGCTGTGACAAAGTCACCCCACAAGGAGGTCGATACAATGGGTGGTGTATCACGAGTACTGATAACAACGGACTCTTCGAAGGCAAGAATCCTACGTGTTGTTCGGGCACTTGCAAAGAGATTACTATCCAAGGTTGA
	evm.model.sctg_0297_0002.1	MrLM15	GAAGGCGTAGGTGGTTGCTA	CGGGATACAACATCCGTCTT	156	ATGCTTGCTTTCAAAGCTCTTTTTGCCGCGCTCGTCCTCACGGTGCAGTTGGCCCATGCAAAAAACCACCACGGCTGTAATGTCGGAGACTGCGGCGTTACCGAACATGCCGCCAGCAAACATGAAAAGAAGATGTTACGTGCATGGACCAAAGGGAACGATGGTGTTTTTCGCCTAGACGTTGAAGGCGTAGGTGGTTGCTACCTCGATAAGAGAGGATTCGTGTACAACAAATGCGGCGCGGCATATCTGATCACGACATTCAAAGATTTCCAAACCAAGAATGCTTACTACAGCGTTAAAATCGATGGCCTTGTTGAAGACGGATGTTGTATCCCGGACGACTGGTGGGATGAATTCACGGGGATCGCTTATATTAAAGACATACCTTGGTAG
	evm.model.sctg_0250_0003.2	MrLM16	GCCAAAGTGCACAAGTCAGA	ACGGGCAATCCTTGATAGTG	172	ATGAAGATCATCTCTCGTTCCACCGGAGTCATCCTCTCCTCCCTCATCCTTTCGTCTTACGCGGACAGATCCCCGTCCAAGGGGGGCGGTCCAGGACCAGGGTCAGAGCTATCAGATGTCCCTCCCTGCCCCAATCCTCCGGCCTTGTGTTGTGCCTTAGTCACGCTGGATATTCCAAACTATGAGTTCTCAGAACCACTACTAGTCGGGGTTCCAGGTGCCTACCCGGACTATTGGCCAACGACAGTCCCTCACAAACGACCCACGAACGCCAAAGTGCACAAGTCAGACTTCAATGTCGTCGTGCAAAGGACCTGTGATGAGTGTTCCACGTGGAAAGTGTCTCTGGTTGAGTGGACAAACAATCTTCCCACCGACAACGGGGAAGGATGGTACAAG…
	evm.model.sctg_0018_0008.56	MrLM18	GCTGCTTTCACCCTCGTTAC	TGAGCACTGCACGAGTTACC	242	ATGTTCGCTCGTGCTGCTGCTTTCACCCTCGTTACCTCTGCCATCTTTGCGGCCGCCAGCCCCGTTCCCGGTGGTAGCGGCTCGTGCAACACTGGCCCTGTCCAATGCTGCAACAGTGTCCAGGCGGCTAACAGCCCTGCTGCTGCTGGCCTCCTTGGCCTTTTGGGTGTCGTCGTCCAGGATGTTACCGCTCAAGTTGGTCTCACCTGCTCCCCCATTACTGTCCTTGGTCTTGGCGGTAACTCGTGCAGTGCTCAAACTGTCTGCTGCGAGAACAACAACTTCAACGGTATTGTTGCTCTTGGCTGCACTCCTATCAACATCGGCCTCTAA
	evm.model.sctg_0149_0001.16	MrLM19	AAACGCTCTCGGACTCTTGA	GAGGCCGTTGAAATTGTTGT	151	ATGTACAAGCTCTTCACTCTCGCTGCTCTTACTTCAGTTGTCGTCGCCGCCCCACATGGATCCCCCGTTGCTCAGTGCAATACCGGTCCTATTCAGTGCTGCAACACCGTCAATAACATTCAGAACGAGGACGTCACAAACGCTCTCGGACTCTTGAACATCGTTGTCCAAGACCTGAACGTCCCCATTGGTCTCAACTGTGACCCAATCTCTGCTGTCGTCGGCATTGGTGGCAACTCCTGCTCTCAGCAACCCGTTTGCTGCGAAAACAACAATTTCAACGGCCTCGTTGCTATTGGTTGTACCCCCATTAACCTTAACCTCTGA
	evm.model.sctg_0155_0002.6	MrCE4	CTGGGACGTTAGACCCGATA	CGTTCTGTTGAGGCTGTTCA	179	ATGAAGTTATCCGCCCTCACCATCGTCTCTGCTCTCTCACTCGGCGCTCTAGCTGCTCCACATCACGCCAAGAGACAATCAGCTGCCGTATACACCAAATGCACCGTACCAAACACCGTGGCTTTAACATTCGATGATGGACCATACATGTACATGGACGACATTATCAACACTTTGAATAATGCAGGAGCAAAGGGAACCTTTTTCGTCAACTACCAGAACTGGGATTGCATCTACAACTATCAAGATCCCCTTAAACGTGCATACCAGTCAGGACACCAACTCGTTTCTCATACAGCGGCGCATAAGCATCTCACCGAGCTCAACTGGGATCAACTTCACGATGAAATGTGGAAAGTAGAACAGGCTCTCGAGAGAATTGTTGGTGTTACTCCTGCT…
	evm.model.sctg_0461_0001.1	MrCE8A	CTTGCACGCTAGATGACTCG	ATTTCTCCCAGCCACTTCCT	201	ATGGCCAGAATTACCTTCCTTCTCATTGCCCTCGTGCAATTTTTTTCTTTCGCTACCTCATACGGAGCGACCATCGCGAAACGTGGTCCTCCCGCCGGTGCCGTTCTAGTCAAAGCAAATGGTCCAAACAAAAGCAAGGGAGAATTTAGCAAGATTCAGGACGCTGTGCAATCGTTGCCCAATGATGGGTCGTCTCAAGTGATCTATATCTATGGTGGTACCTATAAAGAACAAGTAGTCATAACCCGCAAAGGCCCGTTGAAGGTTATCGGCGAGACCAACAGCGACGGATCCAACGCTGTTACCATCGTCCACTCCAGTTCATTATTGCAGGTTAACACCGATGAAGAAACTGCGACACTTGGTGTTCACACGGACCATTTCTCAATGTATAATGTC…
	evm.model.sctg_0269_0002.9	MrROT1	CATGTTCCAGCTCTCCACAA	CCGAAGAAACGAATGCAAAT	200	ATGATCTCCAATCTCAGCCCTCTCGCAATTTTGGTTCTTGCGACCCTTTCAGCTGCTCAGACGAACCAAGGTCCTATTCAATACGATGCAGCACACAATGCGACGTCAATTGTTGGTACATGGTCTACGGGCAACAAGGATGTTAGGACAGGTCCTGACTTTGCAAATCCCAGTAATGTTTCTTTCACCTACCCAGCTAACACTGGCGAATCATACTCCTTCTCAGACGATGGCTGGTATGAAATCTCACGGTTCAGAATGAACTCCAACGCTTCGGAGCCCAACTGCATAACAGCGGTCATGTACTGGACCCACGGCACCTACGAACTCTTACCTAACGGTTCGATAGCCACCTACCCCAACGGTGATGGATACCAACAAATCCAGGATCCTTGTGCA…
	evm.model.sctg_0026_0005.53	MrEXP-a	AGCTTGTGGCATTGTACACG	AGTCAATGGAGTTGCCGTTT	196	ATGTTCACTCTTCCTGTCCTTACTATTGCGCTCTCTGCTCTTTCGGCTGTCTCCTCTGTTTCTGCCAGGGCTGTCCCAAGACACTCGACACCCCCAGGCTACGCTGCCGGATACCTAGAGAAATACGCATCCTACCACTCACGTTATGTTGCTCTCCACTGCTATGAAAAGCACGGCACAGAGTTTTTCGACCTTTGCTGTCATCCGATGCTCTCTACGGAGAATTTGAAGGACAATCGCGATTCTTCGTGCGATCCTGCCAACGTCTCCGCATCTGCATCTGCATCTGCTGGTGCAGTTTTCATTGCGCCCACACAGAGCACCGATGACTGCGAGGAAAGCGCTCCAGTTTCATCTGCCCCTGCCTCATCAACGGCAGCTACAGTCGAGGCAACTTCA…
	evm.model.sctg_0045_0001.38	MrEXP-b	TACCACGACTTCCACTGCTG	TCATGAGACCACCAAATCCA	173	ATGATTCCTTCTCTCATTTTCGTACCGACCCTCTTTTTGGGCACGACTCTGGCGAATCAGCATACTAAACCTCTTCGTCATCGTGATGTCGCTCGCCGAATGAAAAGCGACGTTGACCTACACAAAAGACAAGGTCACAACGGTCGCTTCACCTTTTATGCCATTGGACAGGGCGCTTGTGGTCAAGTGAACCATGAACCGGACATGATCGTAGCCCTGAACTCTGCCCAATACGGTGGTGGATATCCTGGTCCCAATTGCTTCAAGTGGATCACCCTCGAAGTTAACGGCAAACAGGTGGATGCCCAAATTATGGATGAGTGTCCTACTTGTGGTTACGGTGACCTTGACTTGTCCAAGTCCGTATTCAACCAATTTGCTAGTGACGATGTCGGTGTC…
	evm.model.sctg_0258_0001.1	MrSCP	TGAGGATTACGCCAACAACA	TGCTCTGCTCCTCCTCCTTA	164	ATGAAGTTCAACGCATTCCTTACATTCATTTCTCTTACACTCTTTTCTTATCAAACTCTCGCCGTCCCTCACCATCCTAGGGACGATGGCAACAACCAAAAGGACTGGCTCAAACTTCACAACAAGGAGCGACGAGAACATAACGCCGACAAACTATCTTGGGACGATGACCTCGCTCAACGGGCTCAGCAATACGCTGAACAATGCAGACTTGAGGTTCTGGATGTTGCTCCCCTCGGTCAGAATCTTGGGTATGGATACAAGCCCAATGAGGTTTTCGAACTCTGGAATGCTATGGAAGCCAATTACCCTAACGATGTCGAAGAAGCTACACCATGGATGCAAATTGTGTACAAGCCGACCCAGAGCGTTGGATGTGGAAGCGCTTCTTGTCCAGGA…
	evm.model.sctg_0321_0001.8	MrSRP	ATGAGATCACCCGCTACACC	CACCTGGGAAAGAAAAACCA	171	ATGTTGGCGGTGCTCTTCGTGTTGGCTACCATCAGTCTAGTAGTAGATACAAAGTATACCTTTGACATCTTTGCTATGCCTGCTAGCAGTTCTGGCGTGGAGGTCATCAAACAGTATACTGTTGCCCGGACGATTCTGATGTTTCTAACAAAATATCATCTTACGACGAATCTGCAGCCATGGTGCTGTTATATCATTTGGGGAAGGCGGATCGAGGTGATCATTATTCCTGGTAATTCTGAGCCTGGCAAACCATATATTGGCTATAGTACTCCTCACTCGTTTTCACGCGGGGACAGGTCTAACCTCCTTCGTTGCGTTTTTCTCATGTGGACTGCGATGACCAGTTCACTCTTGACCTTGACGTTAGATGGAAGAATATTCTGGATTGGCCGTCAA…
	evm.model.sctg_0012_0003.2	MrSSP120	GCAGATTCACCTCCGTCAGT	TTAACGGGTCGCTTGTAACC	155	ATGAAAGCCCTCAATTCCCTCTCGTTTGTTTCTTTCATTTCAGTGGCATTGGCACATGGAGGTCATTCGGGGCCAGAAAAAGGCGAAACTATTCAGCAGTACGCACGGAGACACATGGCGAAGGAGCACCATATAGATTCATTTGACCTAAGAAGCTTCTTCCAGTTGCATGACCTGAACAGGGATGGAAACTGGGATAGGGATGAAATTGAGGCTATTTACGGAGTTCACCACGTCTATTCGCAGAAAAAGTCCAAGGATGACATTGAGCATCAGCAGAAAGCCGATAAGATTGTTAATGAAGTTCTCAGGATTTTGGATGCGGATAAGAACGGAAAAGTAACTCCAGAAGAGTTTGAGAAGGTTGGATTGGATGGGCTGCCAAACTTCGACCACTTA…
	evm.model.sctg_0075_0002.5	MrTRP	GCGTTTGAGGCTAGTGGAAG	AGGATTGCTCAACACCTCGT	239	ATGCGCTTTCTAGCGCTGTCTTCCTTTATTCTCTCTCTTGCGGTACCCTATATCGTCGCAGACCAGGGAGGACTATACCCTCCAGGCCTTTTACCGCTCATCAATCGAGCCAATGCTCTCCTTTCTGCAGGTCAATTTAATGAAGCGGCTAATGTATATTCTGAGGCTATAGAACAATCACCTACCGATTACCTTCTCTACTACAAACGAGCAACAGCATATCTCTCCCTTTCACGACATTCATCAGCCTTGGACGATTTCGACAAGGTCTTGTCTCTCACTTCCAACACCTTCGACAATGCGTATCTCATGAAAGCCCGGATCCATCTCAAAGAAGGCGAATTCAAACTTGCACGAGAGGACATCTCAGCGTACATGAAGTCCAACAAGTCCCCCGAC…
	evm.model.sctg_0041_0005.1	Mrendo-PG	GGTAAACCCGGAAATGGAGT	TCCGCCAGTAATCTTCAACC	159	ATGTTTTCGAATATCGGTCTTGTCGTCGCTGTCGCTTTTGCAGGGCTAGCTGCTGCTTCTCCCGTATTTCCGCGTGTGCCATGCACTGGCACCATTGCTTCACTAAATGACGTCGCCGCAGCGGTCAAATGCACCACAATAAAGATCAAAAGCTTCACAGTGCCTGCTGGAAAGACTCTTAGACTGCCTTTACTTCAGGGAACCACGGTGGAAATGGACGGGGACATTACGTTCGGTGTCGCGAACTGGGAAGGTCCCTTATTCAGTGTCAACGGCAAAGATATTACTTTCAACGGTAACGGCCATACATTCAATGGTGATGGCCCCAAATACTGGGATGGAAAAGGCTTGAGTGGCGTGACCAGGCCAGATCCTATGATGAGGATCGAGATTTCCGGC…
	evm.model.sctg_0039_0002.43	MrWSC	AAGGTGATTGCCCTTGTACG	CATGTGTCGATGGCTTTTTG	208	ATGCTCAGCACCTCTTTTATTCGCCTCCTTGCTCTGCTCGTTTTTACCAGTTTTACGGACGCGTCATTCCGGGTCCCATGCACAAAACCTCTCGTTGAAGAACGGTTGGACCCAGTCAACGCTTTCGGCAAGAACCCTTCTCGACATGTTCATACTGTACACGGGGCAATCAACTTTAATGCGAATCTCACCTTCGACGAACTTCGTGCCTCGAATTGCACCACATGTGAAGTCGCCGAGGATCTTTCCGACTATTGGTTCCCTAAACTCTACTTCCATGATCCCAAGACACAGAAGTTTGAGGCGGTATCGAACAATGGTCTAGTTGTGAACTACCACAATCGTGGAAATCTTGACAAGACCAAAGGTGGACCCGGATTAAAGGCGTTCCCGCCAGGG…
	evm.model.sctg_0346_0003.2	MrSc3p3	AACATGACGTCGGACCTCTC	ACGAGGCCCTTGAAGGTAAC	163	ATGCAATTCAAATCCACTGCCACTCTTTTCACCCTTGCCATCTCTGCAAGCATGGTTCTCGCGGCTCCTTCTGGCAATACCATGTGTGGGAATCAAACGCCGCACTGCTGTAACGAAGTAACCGAAGCTCAAAATGTCGGCAAACATGACGTCGGACCTCTCAGCGGTCTCTTGGGTAGCCTCGGTCTTGTAGACATCGTTCTAAACGGTGTCACTGGCAACGTCGGCTTGGGATGCTCCGTTTTGGGGAACAACTGCCAACAACAGGCTGTGTGCTGCGACAACGTTACCTTCAAGGGCCTCGTCAACCTCGGTTGCAGCCCTATCAATATCTTGTAA
	evm.model.sctg_0116_0005.32	MrSc3p	GGCATCCTTGGTATTGCTGT	TAACGTTGATAGGCGTGCAG	169	ATGTTCACTAAATCCGTTGCTTTCGCTCTCACTACTTTCTCTGTCCTTGCTGCCGCCAGCAAGTGCAGCACCGGTCCTGTTCAGTGCTGCAACTCGGTCCAAGCCGCCAACTCTCCAACTGCTGCAGGTCTCCTCGGCATCCTTGGTATTGCTGTCCAGAGTGTCACTGGCCAAGTTGGTGTTACTTGCTCCCCCATCTCTGTCCTTGGCCTCGGTAGCAACAGCTGCAACGCACAGACTGTCTGCTGCGAGAATAACAGCTTCAATGGTGTTGTTGCCCTTGGCTGCACGCCTATCAACGTTAGCCTTTAA
	evm.model.sctg_0346_0003.1	MrSc3p2	ACATGGCCGAAAACACAATC	ATGAGGCCATCGAAGTGAAC	154	ATGCGATTCACCACCACTACTCTCTGCACCCTCCTCTCTATCTCCGCCGTTGCCCTCGCCATCCCCCATCCTCCCAAGGAATATGGAGATAATGATTGGAAGCCCACTGGCAAAAAAGAATGGAGCGACAAAGGCCACAATGGCGGAGACAATGGCGGCAATGGCGGTGGCACCAGCCTCTGCTCGAACGGCGGTGGCCATTGCTGCAATTCTGTCACGTCCCTTGCAGACATGGCCGAAAACACAATCGGCAGTCTTACTAGTCTATTGGGCATCCCTTTGAACGACCTCAACTTGAATGTCGGCTTGGGATGCGGTGTTTTGGGCGGCAACTGCCAACAACAAGCCGTGTGCTGCAACAACGTTCACTTCGATGGCCTCATCAACCTTGGCTGCTCT…
	evm.model.sctg_0474_0002.6	MrGMC-OXRED1	CGTCTGTGTTTCCCTTTGGT	CATCACGGTCGCTATGATTG	227	ATGCGGTCTGTTAGACTTTTGTCGGCAGTCCTCTCACTTCAATCTGCCGTCTATGTGACGTGCAATCCACTCCTTATCCACCCCACTAAACGTTTCGCATACGCACATGCCGGCGACCAACTCTCGGACTCTTATGATTTCGTGATCATTGGTGGTGGACAAGCTGGTTTAACACTCGCTTCACGGCTCTCAGAAGACTCAAATACTACCGTGCTTGTCATTGAGGCTGGCGACTCTGGAGAAGCGGTTCAAGATCAAATTAACACGCCTTCCTCAACCTACTTCAACTCTCTAACCAATTCCGAATACGACTATGCATATACAACCAATTCCCAGCAGAACCTCGCTGGTCGCAGTCTCCCTTGGGCACGAGGCAAAATACTCGGCGGATCTTCTGCT…
	evm.model.sctg_0233_0003.16	MrGMC-OXRED3	GTCATGCTTCGACAGGGATT	ACATTGTCGAGCCCGTAAAC	239	ATGTGGCCAAAGCTTTCGCAGTTCGTGGCAGCCAATCTCGTACTGGCCTCGTTTGAGGGTTGTAGGGCTGCAGTCTGGTTAGGCAACTTGGCCGATTCATACGACTTCATCGTTGTTGGTGGTGGCCAAGCAGGGTTGACCATCGCGTCTCGTCTTTCAGAAGACTCGTCGAGAACAGTGTTGGTAATTGAAGCCGGGGATTCGGGTGAAGCCATACAGAGTAAAATCGACACACCTTCTTCTACATACCTTGACTCAATAACTGGAACCTCAGCCGACTGGCAGTATACCACCATCCCAGAGCCCAACACCAATAATCGAACAATATGGTGGCCACGAGGAAAAGTCTTAGGAGGTTCCTCGGCAATGAACGCGATGTACATGGTTCGACCTCCGCAG…
	evm.model.sctg_0305_0001.7	MrLM41	GGCCAAGTTGCCGACTAATA	GATTCCCTCCTGGCTCTACC	167	ATGTTCTACCCCAACTTCATCCGTACTCTCGTATGCGCGTTCGTAGCGTGTTCGAACCTGTCTACTCCTCCCATCGACTCTGACACACCAGTCACGCCGAGTGGTCAGAACATCATAGTCGGGTACCGGACAGTCAGTCAGGCCCAAGCAGCAGAGTACAACAAGGCCGGCACACCTGTTCTCAACAAACCAGTGGTCGGAATCCAGCTCGGAAACGGTGTTTACACTCTCCAAAAGCAGGCGACTGGTTAGGCCCACCCGGCAGCTGGTACTGCATCATTTACGCCGATTCTGACAAGTTCAACGCCGCTGCCAAGCATGGATCCCCAAAACGTCTGGAAGCATGAAATTATGGTGGAACGAGAACAATATCAACAGCTATATCAAATCGCTGGGTAT…
	evm.model.sctg_0245_0001.24	MrChs	ACAAACTGGTTTGCCTCACC	ATCCCCACCAGCTAATGACA	183	ATGAAGCTACTCTCCCTTTCAGCCCTCGCTGTCGCTGCGTCTGCAACTGTTCTTCCTAGGGCCCCGTCCCCCGGTGAATGTGTCAGTATCGCGAAATTCCGTGCTGTCTACCATGGGAATTATGACGCATCTTGCTACAACATGGTTGCTGCTTGCGAAGCCAAACAAAGCGCAGGTGTTACCGATCTTTGGAGTGAGAAGACTTGTGTAGCCGCAGCTACTTGCCAAGGAACGTATCTTACTGTCGGCCGTGCTGAGTGCACGAGCGAGGTAGTTGCGGCCCTTGGACAAACTGGTTTGCCTCACCTCAACTATAATATCTATGCTGGGATCGTCGGAGATTGTGCATGGCAGGAAGGCGGATGCCCCATCACGCAGCAGAACTATATTGATTTCTAC…
	evm.model.sctg_0064_0001.5	MrTry-DMA	TCGATATTGCCAAAGTGACG	CAAAGAGATCCAGCCCAAAA	223	TGATGCTACTACTCACTTTACCATGCATTCTCGCTCTTCTCGGCGCTCTTGCCGCCCATCTGATATGGCCACTATCATTCGACGAAACTAGAGCCTTTGCGATGACCATAGTCAACCATCACTCAAACTCGAGCTCGAATCGCATTCGTCGACTGTTCTGGTGGTATCGTGCCACAATCCCCTTCTACAAAACTCTGTTTCACTTGGCATCGTATCCCGAACACCTGAAACGTCGATACATATCCTTCATTGCTCAAGTCCTCGTCCCACATTTCGGGCCTAGTCCGCCAGAATACTGGTCGATGCCAGAATCAACGTCAATTTCGTACAAGCCGAATGTACGCACGCCTCTTGAACCTAGCGTTGTTTTGGGCGACGGGGCAAAACCCATGTCGGTGC…
	evm.model.sctg_0531_0001.4	MrGH5	AACTTTTGCCCGAAGGAAGT	CGTCGTCAGCAAAGAACAAA	238	ATGTATTATCTCGTTCCTTTCCTCGCACTTTCCCTTGGCCTCTTAGTCCCATCAGCTTCTGCTGCTAGAGGCAGTCCCGAGAAGATTCATGGCGTCAACTTGGGTAATTGGCTGATTGCTGAAGGTTGGATGATGTCCAATGAATGGGGCGCCATGGGTGGCGAGAACTGCGATCCTTGCGGTGGTTGCGTTCGAAGCGACGGAGCTTTCGCGCGATTCTTTCCCGATGATGTCGATGCGAAATATAAGCAACATTGGGAAACATGGTTCACGCAAAAAGATGTCGATGACCTGGTAGATCTGGGGATAAACGCAGTCCGAATTCCAATCGGGTGGTATATCATTGAACAGCTGGTGGACCGCAAGACTGAGTTCTTCCCTCGTGGTGGATTAGCATCC…
	evm.model.sctg_0004_0003.50	MrGH9	CCCCCAACAATGACCTACAC	GAAAGGGTCATTCGTGTCGT	174	ATGTTCACAGGTCTTCTCTATCTCTTCTCCCTTCTATGTTCCCTTGTGATCGCCCAGCTCCCACTTCCAAATCCGCCGTTTCTACCCCCGAACTCCTCAGCTGGTTCCGAGGCCTCCTCCGGTTATCCTAATCCTCAGTGGTCTACACTTCTTGGCAACCTTTTTTACTTCTACGAAGCACAGCGCAGTGGTGACCTTCCAACGACGAACAGAGTTTCGTGGAGAAACTCTAGCTGTGCAGACGACGGAAAGGATGTGGGAATCGATCTTAGCGGTGGTTATTACGACGCTGGAGATTATATCAAAGCCACCTACCCTCTCGCATTCACGCTCATGTCGGTCTGCTGGGGTGCTACGGACTTCGGTAGAGGTTATGATTTGGCCAACCAAACGGCCTAC…
	evm.model.sctg_0001_0004.10	MrGH18a	TTGGATCTGCTGCTGCTATG	CCTCCGCTAAACTTGCTTTG	244	ATGTGGTCAAAATCGGGTATTTTGCCCATTTTCTCACTTGCATGTATTGCTGGTGTTTCTGCCAAGGCGTTCGACAACTCTCGCTATGATAATATTGCAGTTTATTGGGGCCAGAATTCATACGGCACGACCCATACAGACAAGGCTAATTTTCAAAAGATGTTGTCCTTCTACTGCAAGGACGATGCAATCGACATCTTCCCGGTCGCATTTCTAGATATATTCTTTGGTCCAGGAGGCGTTCCTTTATTGAATCTGGCGAGTATACGGCTTCTTATCTCATGCAATCTTTTAGATAGTTCCACTTTTCCCGGCACGAATATGCCACGTTGCGACAAACTCGCTGGAGATATCAAAGCTTGTCAAGCAAAGGGAAAGATCGTTACTCTCAGTCTCGGT…
	evm.model.sctg_0114_0002.6	MrGH18c	ACTGCAAGAAGGGAGTCGAA	CCAGCTCCTTTACGAACAGC	157	ATGTTCACTTCGCTCTTTTATCTTGTTTTATTATCCATATCCCACTTAAGCACCACGCTCGCTGGTGCTCCCACGATCGCTAAAGGTTATATTCCCGGTTGGGGAATTGACGAGTTCCCTCTTTCGACTGTGAGTTGGTCAAAGTATACAGAGGTGACATGGGCTTTTGGGGAAACAGCTCCCGGTCTTGGGAATATCACTCTTCCGGATCCTGGACTTGACGAATTTGTTAAAGTCGCGCATGAAAATAACGTAAAAGCATGCCTCTCCCTTGGTGGCTGGACGGGTTCCGTATTCTTCTCCACTGCTGTTGGATCTGCCGAAAATCGCACTGCTTATGTCAAAACGGTCCTCGATCTCGTTCACAAGCACAAGATTGACTGTCTTGACCTAGACTGG…
	evm.model.sctg_0044_0001.33	MrGH18d	TTTTCACCTTCTGGGGTTTG	CTACCAGCGTTCCACACTGA	217	ATGTTCACTCTTTTATCTTCTGCGACTGCTCTGCTCGCACTCTCCTCTGCCTTGTCGGAGGCACAAGCCCGATGCGCACCGAAGAATTATCCTGTCAAGAAGCCTGACGGGGGTCACAACCACACATCCAAGTTCATAGCAAAGGGATACTATGCCGGCTGGAACTCTGACGACTTCAAACCAGAGAACGTTAGCTGGTCCAAGTATACACACCTGACGTATGCCTTCGGTATTCCGACAAATACAGCAAACTTCGACATCAGTTTGAATGGTTCCAACCCTGAATCCCTTGATCCATTTGTTAGCGCTGCTCACGAGCATGGCGTGGAAGTCTCCCTTTCCATTGGTGGATGGACAGGATCCCGCTTCTTCTCCTATGCAGTTGGTTCCGAGCAGAAT…
	evm.model.sctg_0009_0002.54	MrGH23	AAGCATGGTACCGAGAATGG	ACATTTCCACCGTTCGAGTC	224	ATGAAAGTCCACTCTTTTGCCATTGCCGCTCTTTGCACCGCTATCGTTGTAGACGCTTCAAACCTCCATGATGTCCGTCACAACGCTCGTCACAGCCGTCTCTCTCGCAGGTCTAGCACTCCCAAATTAGCAAGGCGCTGCAAGAACCGTCCTCAGGGCCTAACCCCCTCCCAGCCTCCTGCTCAGCCTCCTGCTCAGTCTCCTCCCACTGACAACAACAACAACAACAACACCAGTGGAAATTACGGTGGTGACAATTCTGGCCAGAACAACAACAACAACAGCGGCCAACAGAACAGTGGTGGTGACCAGCAGAACAACAACAACAACAGCGGTCAACATAATAACGGACAGCAGGACAACTCTGGCAACAGCGGTAACAACAATAACAACAACGGC…
	evm.model.sctg_0092_0002.24	MrGH27	CATCCTCTGGGGATCTTTCA	GCAAGATCGCTTCCCTACAG	210	ATGCTATCCTCTATTCTTCTAGCCATAGCTTTGGGCCTCACCTCCCCGTCAAGGGCCCTGGACAATGGCGTAGGTAGGACACCGGCCATGGGATGGAACTCTTATAATGCATTTTCGTGTGGTGCGACAGAAACTCAATATCAAGTTCAGGCACGGGCATTAGTGGATTTGGGTCTCAAGGACCTAGGGTATCAGTATCTTAACCTGGACTGTGGCTGGCAAGGAACAAGTCGGAATGCCTCTGGCGGTTTTACTTGGAACACTGAGCGTTTCCCATCCGGCATCCCCGCATTGGCTTCATTCGTGCATGATCTAGGGCTTAAATTTGGAGTTTACTCTGACGACGGATACTATTCCTGCGACGATCAAGGCGGAAACGCTCATTGGCAAGGCTCCCTA…
	evm.model.sctg_0122_0003.17	MrGH31	GTTGCTGAACAGCCACAGAA	GACAACCTTCTCGACCCTCA	159	ATGCGTTGGGTCGCGCTTTTCGGCCTTTCCCTCATATTATCGGCACCACAAGTCTTCGCGGTCAAATCTCACGACTTCAAGACCTGTTCCCAATCCGGCTTCTGTCGCAGGGGCCGTGCACTTTCCTCACGAGCGAAGGAAGCTTCCACTTCCTGGAAATCCCCATACTCAGTAGACCCCGACTCACTTACTATCTCTTCTACAGAGGCCACTGCCAAGGCGGCAGTCAAGTCCTCTTTGTATCCCGATATCAAGTTCAGCTTGGAAGTCAGGATACATGAAGATGGGGTCGCAAGGGTTCGGATGGACGAGGTAAATGGACTGAGAAAGCGATACGATGAAGCAGCGTCATGGGCGTTGGCTTCAGAACCAAAGATCAGCCAGACTGTCTCTTGGACC…
	evm.model.sctg_0341_0001.1	MrGH37b	GAGTTGGCGAATCGGTACAT	CCGATATCGAGGTTGGAGAA	164	ATGCTCACGGTTTTCACGATAGTTGCATGTCTTCTCCATACGACTCTAGCTCAAATTCCAACTACAAACGCGTCCGTTTCTCAAATCCCTGTGTCGACCGTAGTCGCGAGCCCATCTGCAGCGCCCACGTCACTGCTGCCATCTCAGGTTCCACTCCCCCCTAGGCAATCATGGTGTCCATCTGAAATCTTCTGTGCTGGTCCGCTACTTCAAAGCGTCAACCTCGCAAATTTATTCCCGGATCAGAAGACTTTTGTGGACAAGCCTACGGTCAACTCTACCAATGTGACGTTACAAGCATTCCAGAGCCTAGGTTCTAACGCCACGGTCGAACAGTATCAAAACTTCGTTAATGCCTTCTTCAAGGGTGAAGGCCTTGAACTGGAAGGGCTCATTCTC…
	evm.model.sctg_0067_0006.17	MrGH43	ACCGAGGGACCGCTAGTATT	TTTCAACAAGGTCGGGAATC	165	ATGCGCTCACTGTCTTTCTTCACCCTTTTTGCTCTCGCAGCCAGCATTGCGAGTGCGACATTGGACGGCCGAGCAGACTCATCGAAAGTCGGATACTTCTTTGTCCACTTTTACGATCGAGAGCCAAGTATCTTTGCCCATCTATCAAACGGGAACAACCCACTTTCCTACAAGGCTTTGAATGGTGACAAAGCCATCCTCAAGCCCACGGCGGGGACTAAGGGTGCTCGGGACCCGTATCTCGTTTCGGCGCCGGATGACTCCAAGCATTTCATCATTGCGACGGACCTCGATATTGCGGGTATCGACAACGATTGGGGTCGGGCAGTGACGCATGGCTCGAGGAGCATTCACATTTGGGAGAGCACGGACTTGGTGTCCTGGACCGATTACAGGCTT…
	evm.model.sctg_0063_0002.2	MrGH95	GCGCCAATCTTTTCTCTTTG	CCTTTGATTTCACCCTCAGC	193	ATGGCCATTCTCGCTCGAAGAGTCCTCTTCTATTTAGGTCTCTATGGAACTTTATCATCAGCAGCACCCTCTGGATTCCCTGCTTCTGGCAATGGATTGTGGTATAATACGCCGGCCGACGTCTGGTCCAGGACGTGGCTTCCAGTGGGGAATGGGTATCTGGCAGCGATGACCTCTGGTGGTTCAAATGTGGAGTTGACGCAATTGAACATCGAATCCTTGTGGTCTGGCGGGCCGTTCTCGGATCCATCGTATAATGGAGGCAACAAGCAACCTGACGAAGCATCAAAGACAGCCGACGCTTTGAAGCAGTATCAGCAGTCGGTCTTTACGAGCTCTACTGGGAATGTGAGTGACATCTCTGCGTTGATGACGGATGCAGGAGCATATGGGTCTTAT…
	evm.model.sctg_0406_0002.4	MrNPP1	TTGGCGTAAATACCCAAACC	ATGGCTCCGGTCATTGATAG	190	ATGCAGCTCAGAAATTGCCTCTCCATCGTTCTTCTCGCCGTCTCTGGCACCATTGCCGGTACCGTCGTAGACCACGACAAGGTCGCCAAACTCCCCGCCTCGGGCAGTGCCCTCGAAATCAAGTTCCAACCACAACTTCACATCGGCAATGGCTGCCATTCCTACCCTGCCGTCGACGCCCAGGGCAATTGGTCTGGTGGCCTCGAACCCACTGGCGCCCCCAGCGCTGCATGCAAGGACACCTCCAAGGCCCAGACCTATGTCCGCTCCACCACATATCGAGGCAAGACTGCTCTGGTCTACGCCTGGTATATGCCCAAGGATGAGATCTCCACAgggaTCGGACACAGGCATGATTGGGAAGGCGCTGTCGTCTTCCTCAACAGCGCTAATCAGCgA…
	evm.model.sctg_0001_0003.11	MrChiDActa	CGACTTCAATGTCCACAACG	AGGTGACGACAGGTTCCATC	203	ATGTTGTCTTCCGCGCTGCTTTCGCTCGCTGCAGCATCCCTCGTTTCAGCCAACAAACTGCAGCATGCTGCGCGTCAAGCCGCCTCTTCTGCACCCAGTGCTCCAGTAGCATCCTCAACACCTCCGTCTGCGTCAACTCAGGCTACGCTTACTTTTCAATTGGCTTCGACAAATCCCACTGCGGTTCCATTATCATCCATTGTCGCGAGTCAAGCATCTAGCCCTACCATTCCTCTTCCGTCAACTTATCCAGCCGGATCTACTCCGACTGTCGTTTCAAACGCGCCAGCTCTTCCAAATGCTGCTTTGCTCAACCCCAAAAGTTACCCAAGTCTGGATGTCAAGCCGCCTACGGATTCACCCGAAGTGCAGCAATGGAAGCAAGAGGTAGCAAATTCG…
	evm.model.sctg_0297_0002.3	MrChiDActb	CTTTCTTGGGACCAGATCCA	TGGTGATGCACCAACTGAAT	195	ATGAAGCTTTCTACCGTTCTCATCTCTTGCGCTCTCTTCACAGTATCATCTACCCTTGCTGCTCCAGGGAAACGTCAAAACCTTGCAACAGTGTTTACGACGTGTAACAAGCCCAACACTGTTGCATTCACCTTTGATGACGGTCCATGGATCTACAGCAATGAGATTGTATCTTTCCTCGGCCAACAAGGCGTCAAGGCGACCTTTTTCTTCAATGGCAACAACTGGGACTGCATATACAACCGAGACGCTATGAACCGCGTCAAGAACGTCTACAACAAAGGTCACATGATTGGATCCCATACCTGGAGCCATACCGACCTCACTACACTTTCTTGGGACCAGATCCACGACGAAATGTGGAAAGTTGAACAGGCTCTCCAGAGGATCATTGGCGTT…
	evm.model.sctg_0301_0001.6	MrLM77	CTCGGTGAATTGGGAGAAAA	ATTCCCAGGAGGCCAGTATT	246	ATGATAGCCCGCCTCTCATTCATCCTCGCTATCGCAGTTGCGCTATTACTGCTTCCTGAAATCAGTGTCGGCCGCGCTTTGCAAGCTAGGCGACACATGAAACGTTTTACACCTGACAAGCGAGAGCCCTGTGTAGGTCTTGGATGCTGGTACGGAGGAATCGGTATTTCGGGACCCGAGCACAAGCACAAGCACAACAAGCATCCTCACCATGACCACACTTCCACTTCAAAGAACAGTGGCTCTGATCAAGAGGTTTACTTGAATCTGCACAACGAACTCCGGGCTCAGCACGGTGCCAGCCAGTTGACATGGAATAAAACGCTGGAACACGCTGCTCAAGAATGGGCTGATCGATGCATTTTCGAGCATTCCCAAGGAGAGCTCGGTGAATTGGGA…
	evm.model.sctg_0094_0001.8	MrLM80	CACCAGGACGAAGACGAAAT	CCAGCCGGATACATTTTTGT	185	ATGGCTCAGCAGATCACATCAAACAACCAGCTCACATCTCTGGTGTCCCTCATCACCCTCTCCGTTCAAGAGGTGTTGGCTGTCTACGCCTCCACAGGACAGGGGATTCCTTCCCTCGACTCGGTTGAACCGGGACCCTTTGATGGACCAGTCGAAAATACACCAGACCGGCTTGTACGTGCGGTGAAGACCATCGAAGCCGCGTGTACACAGTTGATATGCACCGTGTCAAATCCGTCCGGAGTCGTCTACAATAAAGCCAACACACAACATGAACCCGCGTGCCTCCTCTTAGTGACCGATGCCCGAATTGCTGATTTCCTTGTTGATAAACCGGAGGGTATGCATGTAAAGCAGTTGGCCGAGGCATCTGGCTTCAATGACTCTGACAAGTTGGGG…
	evm.model.sctg_0066_0001.46	MrSP2a	CAATGCTGCCAGAGTTCTCC	GATGCACATTCTCCGTCGTT	183	ATGTTGGCCAAATTCACCGTTCTTCTTGCTCTCCTTTCTGTTAACTTTGCTGCTGCTACTTACGTTCCTCGGCAAGCTCCCGGTACTCAGTTTATCACCGGTCCCTGCCAGAGCGATGCCGATTGTGCTTCGGGCTGCTGTGGTTTCAACACCGGCAAGTGTGCTGGCGCTATCGTAGCTCAAGAACGTGACGGAGGCTGTGGTTTCGGTGATCCTCAGCCCAATGACAATGCCGCCAGAGTCCTCCGAGGACAAGCACCTGCTTCCCCCGCTAACCCCGCCACTCCCCCTGCCACTAACAACGGTGCCGGCGGTGCTGCTGCTGGAAGCGGTAAGCCTGCTGGCACTCAATTCATCACTGGCCCTTGCGCCAACGACGGCGAATGTGCCTCTGGATGC…
	evm.model.sctg_0478_0002.2	MrXYLa	CGAGCAATTCTGGAGTGTGA	CCACTGCTCTGGTAGCCTTC	165	ATGGTTTCCTTCTCCTGGCTCATCGCTGCTGCAGCTACAGTCGCTGGCGTTATCGCCACCCCCGTCAACGTCATGGAAGGACTCGGGGAACTCGTCGCACGTAGTGGAACTCCTAACTCCACTGGTATATCTAACGGCTATTATTATTCTTGGTGGACCGACGGTGCTGCCTCTGCCACATACACCAACGGAGGTGGTGGCCAATACACTCTAACTTGGTCCGGCAACAACGGTAACCTCGTTGGTGGAAAGGGATGGAACCCAGGAAATGCCGGACGAACCATCAGTTACAGCGGTACCTACCAACCCAATGGTAACAGTTACCTCTCCGTCTACGGCTGGACTCGCAGCCTTCTCATCGAGTACTACATCGTCGAATCATACGGCAGCTACAACCCT…
	evm.model.sctg_0397_0001.8	MrGEGH16	GGATGTCCGGACTCTCACAT	CATGCGCGACAACTTCATAC	229	ATGAAGTCTGTTGCTTTCGCTCTTGCACTTTCCGCCTCCGTGCATGGCCACGGTCTTATCTCAGCCATTACTGGTACCAATGGTGTTGTCACCATGGGTTTTGGTGTTACTGATACTATTCCCCGAAACGGAACATCCGAGCAACCATTCCAGCTTGATACGCCTGTTATGAAGAACCTAGTCGACGACCCCTGTGGCGCAACTTTACAAGGTGGCTCTATCGATATAACTAGATCCTTCCAGGTTGCCCTTCAACAAGGTGGTGGCCAGCTTCCATCTCTAAGTCCCAATGGCTCCATCACGATGACTATCCACCAAGTAAACGCCGATGGTGGAGGTCCGTTCACTGCCCAGTTCAACACCGACGGAACGGGTAGAACCTGGGAGGATGCTGTTGTC…
	evm.model.sctg_0250_0003.8	MrCAT1	CGATGGAGTCATCGTTTGTG	GACACTCCTCCCCGTAAACA	187	ATGCGCAGGTTACATCTTCTCGTGGTCAACTTCACTTTGATTGTTCTAGCACTCTGTGCGGACAATCAAGGCAACTTACCTGGCGACGACGGGTATCTGAAGCAATTTGTCGTCGATGACTCCTCCTCTTTCACCACCACGGACTCCGGCACTCCCGTCGATGACACCCATTCTCTCAAAGCTAGTCAAACAGGGCCAACTCTACTCGAAGACTTTGTCCTCCGGACCAAGATTACTCGCTTTGACCACTCGAATATCCCTGAACGAATTGTCCATGCTCGAGGCGCCGCGGCTCACGGTTACTTTGAATCGTATGGTGACTGGTCTAACCTTACCGCCGCCGCCTTCTTGAGCAAACCAGGGAAGCAGACATCGATCTTTGTCCGCTTTTCCACCGTT…
	evm.model.sctg_0053_0004.6	MrBDP	GACCCAGCGTTTCCTAATGA	TGATACCAAGGGCACACTCA	184	ATGGGTCTTCTTTACAACCTTCGTTTACTAGCTATCACAGCCGCTATTGTGTGCCTGCCTCTCTCTTCTAGTTCACCTCTGGCTTCTCGTGATGTTTCTGTCAAGCTGGATGGCGTTACCTACGTCAACAAAGGCTTGGTTGCCTTTGGACTGATACCATCCGATCTCAAGGAGTCAACTGGAGATACTCTGGGAGGATTTGGAAGTGCTATTGGATTCAAAAGAGGGACGTGGAAAAAAGGATCGAATGGGACGTTCGTGGGCACCCTTGTTGCATGCCCTGACAGAGGATATAATGTGGAAACCCCCATTGACTATCAATCACGTCGACACGAAATCGACTTCGTTCTGACCCCATACTATGGTTCCAAGAACCTGGATTTCCTCACTGCCCAGACG…
	evm.model.sctg_0111_0006.1	MrGOOX	GATGGCCTCGTACAAACGAT	ATTCCGAGGATCAACCTGTG	162	ATGCTCAGTAGCATCCTTTTAGGCTGCTTGTTTCTTGCAAGTGCACTAGGCGACCTACGGAGCGACCTCAACCAAGCTGGAGTTTCTGCGGTTCTGCCAGGGGATAGTGGATATGACGGGGCAGCAAAACCTTACAATACCCGGTTCAACCAGATTCAACCTGCAGCAATTGGATTCCCAAAGAGCGCAGAAGATGTATCGAAATTAGTGACCATTGGATCCAAGAACAATTTGCCTGTATCTGCTCGAAGCGGCGGTCATAGTTACGTCGCAAATGGCCTTGGAGGAAGATCCGGTACCCTCGTTATCGACATGTCCAACATGAAAAAGATTACCGTGGACGGTTCAACACACATAGCAACCATTGAAACGGGGAATAGATTGGGAAATGTTGCATTA…
	evm.model.sctg_0470_0001.6	MrCp450a	AGGAGTTCCGTGGTCACATC	TGTCCACTCCTTCCTTGACC	153	ATGCTCAGCATTACTGGACTGGTATTCCTCTTCTTCCTCACATTCCTGGTGCAGAAGATTCTCAAGATCGGGCGACGGGAGCCACATTTACATCCCGGTCCACCTACAGTCCCGATCCTAGGAAACCTCCACATCTTTCCATTTTCAAGTGCTCATCTCAAGTTCTCCGAATGGGCCAAGCAATATGGGGACATCTTCTCTCTCAAAATCGGTTCTAGCACTGTTGTCGTGATCAGCGGGATGGAAGCATGTGCAGAATTGATGGACAAACGAAGCTTTGCGACTGCAGATCGACCAATAGTTCCTATGGCTCAAAAGGTCACAGATAACTTGAGTATGGCATTTGTTGGTCACACTGATACATGGCGCACTCTCCGAAAAGCAGCTCATGCGATTCTC…
	evm.model.sctg_0146_0001.29	MrCp450b	GCCCTGGTATCTCATCCTGA	CGTCATCCTCAAGTGAAGCA	190	ATGGCTTTCCTCCTGACCCTCGCAGTCCTGACCATTTGCGTGTGGATCGCGTTCCTTGGTAGATCCAAGGTCGGCAAGCAACCTCCCGGACCTGAAGGCCTCCCAGTTGTCGGGAGTATCTTCCAGCTCGATAGGGAACGACCCTGGCGTACATTTGCCGAATGGAAGAGAGAGTACGGGGATATCGTCTACGTTCGTCTGGCCAACCAACAAGTGTTTTTGTTGAACTCGGCTAAAGTTGCTGGGGATCTATTGGATCGAAGGGCCTCAAACTATTCTCACCGGCCTCGAAGCGTGGTTCAAGATTATTTGAGTGGTGGACTGGCGATGGTGTTCTTGAATATAGGGACTTTGTGGCGATCCATGCGACGTGCAACACATGAAGCTTTGAATGTCCGA…
	evm.model.sctg_0048_0003.5	MrKP4	ACCTTCGTTGCACTTGCTCT	AGAGTTGCTGCCTCCAGTGT	219	ATGAAATTCTCATCCACCTTCGTTGCACTTGCTCTCAGTGCTGCCTCTGCGGCCGCTCTCGGTATCAACTGCCGTGGCAGCAGCCAATGTAGCCAGGCTGGTGCCACGCTTGGCCAGTTGCAGAGCCTCATCAACAACGGTGTCGACAACAATAGGCAATACAGCAATGGACAGCAGATCGCCTGTCTCTCCCACCTCTGTGCATTCTTCCAGAACACTGGAGGCAGCAACTCTGGTGCCACCGTCAAGAGTCTCATTCAAGGACTCGTCAACCACGGCTGTGGCAGGTGTGGAAGTAACCCCACCGACGGTAACGACGTCGACAATGGAGAGTTGACAGTCAACTTTGTCAACAATCCCGTCTGCCAGAGAGTTTGTTAA
